# Supplementary material for: Mucosal IL-36 is a defining feature of severe paediatric bronchiolitis
Source: Mucosal Immunol. 2026 Apr;19(2):1907–21. doi: 10.1016/j.mucimm.2026.01.012 (PMC13195398; doi:10.1016/j.mucimm.2026.01.012)
Supplement: Supplementary Data 13 [file mmc13.xlsx]

## Sheet: All-cause bronchiolitis DEGs
Gene	Log2 fold change	std error (log2)	Lower confidence limit (log2)	Upper confidence limit (log2)	Linear fold change	Lower confidence limit (linear)	Upper confidence limit (linear)	P-value	BY.p.value	method	Gene.sets	probe.ID
IL36A	5.14	0.486	4.19	6.09	35.2	18.2	68.2	7.24e-15	2.69e-11	lm.nb	IL-1 Signaling	NM_014440.1:45
XBP1	-1.67	0.241	-2.14	-1.2	0.314	0.226	0.435	4.84e-09	8.99e-06	lm.nb	Oxidative Stress Response, Proteotoxic Stress	NM_001079539.1:935
C3	-2.2	0.333	-2.85	-1.55	0.217	0.138	0.342	1.66e-08	2.06e-05	lm.nb	Complement System, Myeloid Activation	NM_000064.2:4396
PSMB8	-0.985	0.153	-1.29	-0.685	0.505	0.41	0.622	3.31e-08	3.07e-05	lm.nb	BCR Signaling, Glycan Sensing, MHC Class I Antigen Presentation, NF-kappaB Signaling, TCR Signaling, Type I Interferon Signaling	NM_004159.4:1215
TMPRSS2	2.6	0.433	1.75	3.45	6.06	3.36	10.9	1.61e-07	0.000119	lm.nb	Virus-Host Interaction	NM_005656.3:591
DDX5	-0.777	0.136	-1.04	-0.51	0.583	0.485	0.702	4.76e-07	0.000295	lm.nb	Virus-Host Interaction	NM_004396.3:814
IDO1	-2.11	0.379	-2.85	-1.37	0.231	0.138	0.388	8.06e-07	0.000427	lm.nb	Myeloid Inflammation	NM_002164.5:369
HMOX1	1.47	0.276	0.926	2.01	2.77	1.9	4.02	1.99e-06	0.000924	lm.nb	HIF1A Signaling, Myeloid Activation, Other Interleukin Signaling, Oxidative Stress Response	NM_002133.2:781
AHR	-1.03	0.195	-1.41	-0.644	0.491	0.377	0.64	2.37e-06	0.000978	lm.nb	TH17 Differentiation	NM_001621.4:1818
GZMA	-1.72	0.333	-2.37	-1.07	0.304	0.193	0.478	3.5e-06	0.00127	lm.nb	Cytotoxicity	NM_006144.2:155
PSMB10	-0.885	0.172	-1.22	-0.548	0.541	0.428	0.684	3.78e-06	0.00127	lm.nb	BCR Signaling, Glycan Sensing, MHC Class I Antigen Presentation, NF-kappaB Signaling, TCR Signaling	NM_002801.2:221
STING1	-1.36	0.266	-1.88	-0.838	0.39	0.271	0.559	4.21e-06	0.0013	lm.nb	DNA Sensing, Myeloid Activation, NLR Signaling, RNA Sensing	NM_198282.1:725
CUL1	-0.952	0.191	-1.33	-0.578	0.517	0.399	0.67	6.45e-06	0.00184	lm.nb	BCR Signaling, Glycan Sensing, NF-kappaB Signaling, TCR Signaling, TGF-beta Signaling, TLR Signaling	NM_003592.2:1487
IRF1	-1.18	0.238	-1.64	-0.711	0.443	0.32	0.611	7.37e-06	0.00187	lm.nb	TNF Signaling, Type I Interferon Signaling, Type II Interferon Signaling	NM_002198.1:510
SSR1	-0.696	0.141	-0.971	-0.42	0.617	0.51	0.748	7.57e-06	0.00187	lm.nb	Proteotoxic Stress	NM_003144.5:792
TIMP2	1.06	0.217	0.636	1.49	2.09	1.55	2.8	9.06e-06	0.0021	lm.nb	Myeloid Activation	NM_003255.4:794
SOD1	-1.17	0.251	-1.67	-0.681	0.443	0.315	0.624	1.98e-05	0.0041	lm.nb	Coagulation, Other Interleukin Signaling, Oxidative Stress Response	NM_000454.4:245
SAMHD1	-1.05	0.225	-1.49	-0.61	0.483	0.355	0.655	1.99e-05	0.0041	lm.nb	Type I Interferon Signaling	NM_015474.2:640
GBP1	-1.51	0.325	-2.15	-0.873	0.351	0.226	0.546	2.12e-05	0.00413	lm.nb	NLR Signaling, Type II Interferon Signaling	NM_002053.2:1685
RIPK1	-0.726	0.16	-1.04	-0.412	0.604	0.486	0.751	3.19e-05	0.00574	lm.nb	DNA Sensing, NF-kappaB Signaling, NLR Signaling, RNA Sensing, TLR Signaling, TNF Signaling, Type I Interferon Signaling	NM_003804.3:710
LAG3	-1.84	0.406	-2.64	-1.05	0.279	0.16	0.484	3.25e-05	0.00574	Wald	Immune Exhaustion, MHC Class II Antigen Presentation, T-cell Costimulation	NM_002286.5:1735
IL18	1.22	0.276	0.676	1.76	2.33	1.6	3.38	4.88e-05	0.00798	lm.nb	DNA Sensing, IL-1 Signaling, Myeloid Activation, NLR Signaling	NM_001562.3:364
IRF9	-0.636	0.144	-0.919	-0.353	0.643	0.529	0.783	4.95e-05	0.00798	lm.nb	NLR Signaling, Type I Interferon Signaling, Type II Interferon Signaling, Type III Interferon Signaling	NM_006084.4:723
DDOST	-0.897	0.206	-1.3	-0.493	0.537	0.406	0.71	5.83e-05	0.00882	lm.nb	Myeloid Activation, Proteotoxic Stress	NM_005216.4:1255
CALM1	-0.698	0.16	-1.01	-0.383	0.617	0.496	0.767	5.94e-05	0.00882	lm.nb	BCR Signaling, Coagulation, Glycan Sensing, Myeloid Inflammation	NM_006888.4:299
MVP	-0.672	0.156	-0.977	-0.366	0.628	0.508	0.776	6.75e-05	0.00943	lm.nb	Myeloid Activation	NM_017458.2:700
IL32	-1.3	0.303	-1.89	-0.707	0.406	0.269	0.613	7.15e-05	0.00943	lm.nb	Other Interleukin Signaling	NM_004221.4:358
TPSAB1/B2	-2.08	0.485	-3.04	-1.13	0.236	0.122	0.456	7.18e-05	0.00943	lm.nb	Virus-Host Interaction	NM_003294.3:579
HLA-DRB	-0.857	0.2	-1.25	-0.464	0.552	0.421	0.725	7.54e-05	0.00943	lm.nb	Lymphocyte Trafficking, MHC Class II Antigen Presentation, Phagocytosis, T-cell Costimulation, TCR Signaling, Type II Interferon Signaling	NM_022555.3:698
CD38	-1.93	0.452	-2.82	-1.05	0.262	0.142	0.484	7.63e-05	0.00943	lm.nb	Oxidative Stress Response	NM_001775.2:280
CXCL5	2.18	0.517	1.17	3.19	4.53	2.25	9.15	9.33e-05	0.011	lm.nb	Chemokine Signaling, TNF Signaling	NM_002994.3:250
JAK2	-0.863	0.206	-1.27	-0.46	0.55	0.416	0.727	9.93e-05	0.012	lm.nb	IL-2 Signaling, IL-6 Signaling, Myeloid Activation, TH1 Differentiation, TH17 Differentiation, Type II Interferon Signaling	NM_004972.3:1464
HLA-DMA	-1.05	0.252	-1.54	-0.557	0.483	0.343	0.68	0.000107	0.012	lm.nb	MHC Class II Antigen Presentation	NM_006120.3:396
DTX3L	-0.876	0.213	-1.29	-0.459	0.545	0.408	0.727	0.00013	0.014	lm.nb	MHC Class I Antigen Presentation	NM_138287.3:2185
DNAJC10	-0.692	0.168	-1.02	-0.362	0.619	0.492	0.778	0.000134	0.014	lm.nb	Proteotoxic Stress	NM_018981.2:1129
APP	-1.16	0.283	-1.71	-0.604	0.448	0.305	0.658	0.000139	0.014	lm.nb	IL-1 Signaling, Inflammasomes, Mononuclear Cell Migration, Myeloid Activation, RNA Sensing, TLR Signaling	NM_000484.3:1725
MAP3K1	-0.818	0.2	-1.21	-0.426	0.567	0.432	0.744	0.00014	0.014	lm.nb	MAPK Signaling, Myeloid Inflammation, RNA Sensing, TLR Signaling	NM_005921.1:2525
TNFSF10	-1.32	0.327	-1.96	-0.679	0.4	0.257	0.625	0.00017	0.017	lm.nb	Apoptosis, Cytotoxicity	NM_003810.2:115
FAS	-0.919	0.23	-1.37	-0.467	0.529	0.387	0.723	0.000198	0.019	lm.nb	Apoptosis, Cytotoxicity, TNF Signaling	NM_000043.4:1089
GBP5	-1.41	0.356	-2.11	-0.711	0.377	0.232	0.611	0.000219	0.02	lm.nb	NLR Signaling, Type II Interferon Signaling	NM_052942.3:1955
PSMB9	-0.892	0.227	-1.34	-0.447	0.539	0.396	0.734	0.00024	0.022	lm.nb	BCR Signaling, Glycan Sensing, MHC Class I Antigen Presentation, NF-kappaB Signaling, TCR Signaling	NM_002800.4:455
HLA-DRA	-0.833	0.214	-1.25	-0.414	0.561	0.42	0.751	0.000269	0.024	lm.nb	MHC Class II Antigen Presentation, TCR Signaling, Type II Interferon Signaling	NM_019111.3:335
CD69	-1.43	0.368	-2.15	-0.707	0.371	0.225	0.613	0.000281	0.024	lm.nb	T-cell Costimulation	NM_001781.1:460
NOS2	-1.51	0.397	-2.29	-0.733	0.351	0.204	0.602	0.000363	0.031	Wald	HIF1A Signaling, NO Signaling, Other Interleukin Signaling, Phagocytosis	NM_000625.4:605
IFI16	-0.785	0.209	-1.19	-0.376	0.58	0.437	0.771	0.00041	0.034	lm.nb	DNA Sensing, NLR Signaling	NM_001206567.1:2351
TLR4	-1.07	0.284	-1.62	-0.509	0.478	0.325	0.703	0.000426	0.034	lm.nb	HIF1A Signaling, Myeloid Activation, NF-kappaB Signaling, NLR Signaling, TLR Signaling	NM_003266.3:2535
FCGR1A/B	-1.26	0.338	-1.92	-0.598	0.417	0.264	0.661	0.000454	0.036	lm.nb	MHC Class I Antigen Presentation, Phagocytosis, Type II Interferon Signaling	NM_000566.3:738
LAMP3	-1.23	0.33	-1.87	-0.581	0.427	0.273	0.669	0.000468	0.036	lm.nb	Lysosome	NM_014398.3:878
STAT1	-0.789	0.212	-1.2	-0.373	0.579	0.434	0.772	0.000469	0.036	lm.nb	IL-2 Signaling, IL-6 Signaling, Interferon Response Genes, NLR Signaling, TH1 Differentiation, Type I Interferon Signaling, Type III Interferon Signaling	NM_139266.1:455
TAP1	-0.825	0.222	-1.26	-0.389	0.565	0.417	0.764	0.00049	0.036	lm.nb	MHC Class I Antigen Presentation, Phagocytosis	NM_000593.5:2075
CXCL9	-1.37	0.369	-2.09	-0.643	0.388	0.235	0.64	0.000495	0.036	lm.nb	Chemokine Signaling	NM_002416.1:87
CXCL10	-2.83	0.775	-4.35	-1.31	0.14	0.0489	0.402	0.000573	0.04	loglinear	Chemokine Signaling, DNA Sensing, Mononuclear Cell Migration, RNA Sensing, TNF Signaling	NM_001565.3:122
BST2	-0.928	0.254	-1.43	-0.43	0.525	0.372	0.742	0.000586	0.04	lm.nb	MAPK Signaling, Myeloid Activation, Type I Interferon Signaling	NM_004335.3:395
APOL6	-0.993	0.272	-1.53	-0.459	0.503	0.347	0.727	0.000587	0.04	lm.nb	Interferon Response Genes	NM_030641.3:422
SEM1	-0.812	0.224	-1.25	-0.374	0.569	0.42	0.772	0.000615	0.042	lm.nb	BCR Signaling, Glycan Sensing, NF-kappaB Signaling, TCR Signaling	NM_006304.1:116
ADAR	-0.646	0.178	-0.995	-0.296	0.639	0.502	0.815	0.000644	0.043	lm.nb	DNA Sensing, Type I Interferon Signaling	NM_001025107.1:3530
NFE2L2	-0.617	0.172	-0.955	-0.279	0.652	0.516	0.824	0.00073	0.048	lm.nb	Oxidative Stress Response, Proteotoxic Stress	NM_006164.3:995
GBP2	-0.833	0.235	-1.29	-0.372	0.561	0.408	0.773	0.000822	0.0523	lm.nb	NLR Signaling, Type I Interferon Signaling, Type II Interferon Signaling	NM_004120.3:780
CXCR2	-1.17	0.33	-1.81	-0.52	0.446	0.285	0.697	0.000832	0.0523	lm.nb	Chemokine Signaling, Myeloid Activation	NM_001557.3:409
IFI27	-1.16	0.332	-1.81	-0.514	0.446	0.284	0.7	0.000907	0.056	lm.nb	MAPK Signaling, Type I Interferon Signaling	NM_005532.3:390
CD81	-0.765	0.218	-1.19	-0.337	0.589	0.438	0.792	0.000921	0.056	lm.nb	BCR Signaling, Complement System, Virus-Host Interaction	NM_004356.3:735
APOBEC3G	-0.94	0.27	-1.47	-0.41	0.521	0.361	0.753	0.000994	0.0591	lm.nb	RNA Sensing	NM_021822.2:761
OS9	-0.442	0.127	-0.691	-0.193	0.736	0.619	0.875	0.001	0.0591	lm.nb	Proteotoxic Stress	NM_001017956.2:1230
ATG3	-0.703	0.203	-1.1	-0.306	0.614	0.466	0.809	0.00102	0.0592	lm.nb	Autophagy	NM_022488.3:593
CARD16	-0.968	0.28	-1.52	-0.42	0.511	0.349	0.748	0.00106	0.0603	lm.nb	NLR Signaling	NM_001017534.1:507
CD68	0.812	0.235	0.351	1.27	1.76	1.28	2.42	0.00107	0.0603	lm.nb	Lysosome, Myeloid Activation	NM_001251.2:1140
YWHAQ	-0.629	0.183	-0.987	-0.272	0.647	0.505	0.828	0.00109	0.0604	lm.nb	Apoptosis	NM_006826.3:558
KPNB1	-0.623	0.182	-0.979	-0.267	0.649	0.507	0.831	0.00115	0.063	lm.nb	Interferon Response Genes, Myeloid Activation	NM_002265.4:2580
RIPK2	-0.808	0.236	-1.27	-0.345	0.571	0.415	0.788	0.00119	0.064	lm.nb	IL-1 Signaling, NLR Signaling, TCR Signaling, TLR Signaling	NM_003821.5:1695
RBCK1	-0.676	0.199	-1.07	-0.285	0.626	0.477	0.821	0.00129	0.0686	lm.nb	MHC Class I Antigen Presentation, NLR Signaling, TNF Signaling	NM_006462.4:736
CARD17	-0.908	0.271	-1.44	-0.376	0.533	0.369	0.77	0.00148	0.0772	lm.nb	NLR Signaling	NM_001007232.1:143
NLRP3	-1.13	0.34	-1.8	-0.469	0.455	0.287	0.723	0.00151	0.078	lm.nb	Inflammasomes, NLR Signaling	NM_001079821.2:415
CD274	-1.03	0.31	-1.64	-0.422	0.49	0.322	0.746	0.00159	0.0806	lm.nb	T-cell Costimulation	NM_014143.3:501
CASP1	-0.789	0.239	-1.26	-0.322	0.579	0.418	0.8	0.00166	0.0835	lm.nb	DNA Sensing, IL-1 Signaling, Inflammasomes, NLR Signaling	NM_033294.3:701
CTSS	-0.611	0.186	-0.976	-0.246	0.655	0.509	0.843	0.00178	0.0879	lm.nb	Apoptosis, Lysosome, MHC Class I Antigen Presentation, MHC Class II Antigen Presentation, Myeloid Activation, TLR Signaling	NM_004079.3:685
SELL	-0.914	0.279	-1.46	-0.367	0.531	0.363	0.775	0.00182	0.0886	lm.nb	Immune Memory, Lymphocyte Trafficking, Myeloid Activation	NM_000655.4:1103
SP100	-0.657	0.201	-1.05	-0.264	0.634	0.483	0.833	0.00184	0.0886	lm.nb	Type II Interferon Signaling	NM_001206704.1:1495
GBP4	-1.11	0.339	-1.77	-0.442	0.464	0.293	0.736	0.0019	0.0902	lm.nb	NLR Signaling, Type II Interferon Signaling	NM_052941.4:812
CSF1	0.949	0.292	0.377	1.52	1.93	1.3	2.87	0.00197	0.0917	lm.nb	Mononuclear Cell Migration, Myeloid Activation, Other Interleukin Signaling, TNF Signaling	NM_000757.4:823
IL18RAP	-1.11	0.341	-1.78	-0.44	0.464	0.292	0.737	0.00198	0.0917	lm.nb	IL-1 Signaling, Myeloid Activation, Oxidative Stress Response	NM_003853.3:1154
LDHB	-0.809	0.251	-1.3	-0.317	0.571	0.406	0.803	0.00214	0.0979	lm.nb	HIF1A Signaling	NM_001174097.1:586
CDH1	-1.14	0.353	-1.83	-0.444	0.455	0.282	0.735	0.00216	0.0979	lm.nb	Apoptosis, Lymphocyte Trafficking, Tissue Stress	NM_004360.2:535
IL23A	1.13	0.351	0.439	1.81	2.18	1.36	3.51	0.00223	0.0997	Wald	JAK-STAT Signaling, Other Interleukin Signaling, TH17 Differentiation	NM_016584.2:411
ATF6	-0.563	0.178	-0.911	-0.215	0.677	0.532	0.862	0.0025	0.11	lm.nb	Proteotoxic Stress	NM_007348.2:110
EIF2AK2	-0.894	0.284	-1.45	-0.337	0.538	0.366	0.791	0.00265	0.116	lm.nb	Interferon Response Genes, Proteotoxic Stress, Type I Interferon Signaling	NM_002759.1:1760
AP1G1	-0.354	0.113	-0.576	-0.132	0.782	0.671	0.913	0.00283	0.122	lm.nb	Lysosome, MHC Class II Antigen Presentation	NM_001030007.1:2630
MAPK14	-0.681	0.218	-1.11	-0.253	0.624	0.464	0.839	0.00289	0.123	lm.nb	MAPK Signaling, Mononuclear Cell Migration, Myeloid Activation, NLR Signaling, RNA Sensing, TCR Signaling, TH17 Differentiation, TLR Signaling, TNF Signaling, Type I Interferon Signaling	NM_001315.2:792
RPS6KA3	-0.417	0.135	-0.683	-0.152	0.749	0.623	0.9	0.00319	0.135	lm.nb	IL-17 Signaling, MAPK Signaling, TLR Signaling	NM_004586.2:277
TLR1	-0.706	0.231	-1.16	-0.253	0.613	0.448	0.839	0.00345	0.144	lm.nb	Host Defense Peptides, MHC Class I Antigen Presentation, Myeloid Activation, TLR Signaling	NM_003263.3:545
TPP1	0.489	0.161	0.175	0.804	1.4	1.13	1.75	0.00355	0.146	lm.nb	Lysosome	NM_000391.3:746
UBE2N	-0.433	0.143	-0.713	-0.152	0.741	0.61	0.9	0.0038	0.155	lm.nb	Glycan Sensing, IL-1 Signaling, Interferon Response Genes, MHC Class I Antigen Presentation, TCR Signaling, TLR Signaling	NM_003348.4:357
LIMK2	-0.728	0.242	-1.2	-0.254	0.604	0.435	0.838	0.0039	0.157	lm.nb	Phagocytosis	NM_001031801.1:1590
STRAP	-0.55	0.183	-0.909	-0.191	0.683	0.533	0.876	0.00399	0.158	lm.nb	TGF-beta Signaling	NM_007178.3:630
AIM2	-0.949	0.316	-1.57	-0.33	0.518	0.337	0.796	0.00401	0.158	lm.nb	DNA Sensing, Inflammasomes, NLR Signaling	NM_004833.1:870
STAT5A	-0.546	0.183	-0.905	-0.188	0.685	0.534	0.878	0.00423	0.165	lm.nb	IL-2 Signaling, TH2 Differentiation, Treg Differentiation	NM_003152.3:2523
CD22	1	0.337	0.34	1.66	2	1.27	3.16	0.00442	0.171	lm.nb	BCR Signaling, Lymphocyte Trafficking	NM_001771.2:2515
CASP3	-0.438	0.148	-0.729	-0.148	0.738	0.603	0.903	0.00459	0.176	lm.nb	Apoptosis, Cytotoxicity, Immune Exhaustion, Other Interleukin Signaling, TNF Signaling	NM_004346.3:875
C1QBP	-0.835	0.284	-1.39	-0.279	0.561	0.381	0.824	0.00477	0.179	lm.nb	Apoptosis, Coagulation	NM_001212.3:745
XAF1	-0.933	0.317	-1.55	-0.311	0.524	0.34	0.806	0.00477	0.179	lm.nb	Type I Interferon Signaling	NM_199139.2:978
IL13RA1	-0.474	0.162	-0.791	-0.158	0.72	0.578	0.897	0.00485	0.18	lm.nb	JAK-STAT Signaling, Other Interleukin Signaling	NM_001560.2:1230
HLA-DMB	-0.865	0.296	-1.44	-0.286	0.549	0.367	0.82	0.00496	0.182	lm.nb	MHC Class II Antigen Presentation	NM_002118.4:374
TXN	-0.526	0.18	-0.879	-0.173	0.694	0.544	0.887	0.00502	0.182	lm.nb	Inflammasomes, NLR Signaling, Oxidative Stress Response	NM_003329.2:55
CD163	0.934	0.323	0.301	1.57	1.91	1.23	2.96	0.00544	0.196	lm.nb	Myeloid Inflammation	NM_004244.5:3091
IFI6	-1.11	0.386	-1.87	-0.359	0.462	0.273	0.78	0.0055	0.196	lm.nb	Type I Interferon Signaling	NM_002038.3:410
ALOX15	-1.53	0.533	-2.57	-0.484	0.347	0.168	0.715	0.00583	0.206	lm.nb	Leukotriene and Prostaglandin Inflammation, Other Interleukin Signaling	NM_001140.3:1910
CGAS	-0.73	0.257	-1.23	-0.226	0.603	0.425	0.855	0.00633	0.222	lm.nb	DNA Sensing	NM_138441.2:1185
HLA-A	-0.491	0.173	-0.83	-0.151	0.712	0.562	0.901	0.00647	0.224	lm.nb	MHC Class I Antigen Presentation, Type I Interferon Signaling, Type II Interferon Signaling	NM_002116.5:1000
IL6ST	-0.441	0.156	-0.747	-0.136	0.736	0.596	0.91	0.00651	0.224	lm.nb	IL-6 Signaling, JAK-STAT Signaling, TH17 Differentiation	NM_002184.2:2505
LILRA5	-0.902	0.321	-1.53	-0.272	0.535	0.346	0.828	0.00691	0.235	lm.nb	BCR Signaling	NM_181879.2:545
STAT5B	-0.599	0.214	-1.02	-0.179	0.66	0.493	0.884	0.00717	0.242	lm.nb	IL-2 Signaling, TH2 Differentiation	NM_012448.3:200
TNF	-0.953	0.343	-1.63	-0.281	0.517	0.324	0.823	0.00747	0.25	lm.nb	Apoptosis, Cytotoxicity, Mononuclear Cell Migration, Myeloid Activation, NF-kappaB Signaling, NLR Signaling, Other Interleukin Signaling, RNA Sensing, TCR Signaling, TGF-beta Signaling, TH17 Differentiation, TNF Signaling	NM_000594.2:383
OAS2	-0.845	0.305	-1.44	-0.248	0.557	0.368	0.842	0.00758	0.251	lm.nb	Interferon Response Genes, NLR Signaling, Type I Interferon Signaling, Type II Interferon Signaling	NM_016817.2:319
CXCL6	-0.91	0.33	-1.56	-0.263	0.532	0.34	0.833	0.00797	0.261	Wald	Chemokine Signaling, Myeloid Activation, TNF Signaling	NM_002993.3:308
CXCL11	-2.03	0.744	-3.49	-0.577	0.244	0.0888	0.67	0.00837	0.272	loglinear	Chemokine Signaling	NM_005409.4:282
CASP4	-0.557	0.206	-0.96	-0.154	0.68	0.514	0.899	0.00902	0.291	lm.nb	NLR Signaling	NM_001225.3:88
IFITM3	-0.676	0.251	-1.17	-0.185	0.626	0.445	0.88	0.00922	0.292	lm.nb	MAPK Signaling, Type I Interferon Signaling	NM_021034.2:477
IFI35	-0.855	0.317	-1.48	-0.234	0.553	0.359	0.85	0.00922	0.292	lm.nb	Type I Interferon Signaling	NM_005533.3:415
PSEN1	-0.387	0.143	-0.668	-0.106	0.765	0.629	0.929	0.0093	0.292	lm.nb	Myeloid Activation, Oxidative Stress Response	NM_000021.2:900
HLA-B	-0.485	0.18	-0.838	-0.132	0.715	0.56	0.913	0.00944	0.294	lm.nb	MHC Class I Antigen Presentation, Myeloid Activation, Type I Interferon Signaling, Type II Interferon Signaling	NM_005514.6:937
CCL7	1.09	0.407	0.293	1.89	2.13	1.23	3.7	0.00971	0.3	Wald	Chemokine Signaling, Mononuclear Cell Migration	NM_006273.2:120
OAS1	-0.731	0.274	-1.27	-0.195	0.602	0.415	0.874	0.00989	0.303	lm.nb	Interferon Response Genes, NLR Signaling, Type I Interferon Signaling, Type II Interferon Signaling	NM_001032409.1:805
IFITM1	-0.643	0.242	-1.12	-0.169	0.64	0.461	0.889	0.0102	0.311	lm.nb	BCR Signaling, MAPK Signaling, Type I Interferon Signaling	NM_003641.3:230
ATF4	-0.35	0.132	-0.609	-0.0902	0.785	0.655	0.939	0.0107	0.324	lm.nb	Oxidative Stress Response, Proteotoxic Stress, TNF Signaling	NM_001675.2:1151
TRIM22	-0.685	0.26	-1.2	-0.174	0.622	0.437	0.886	0.0111	0.33	lm.nb	Type II Interferon Signaling	NM_006074.4:938
SORT1	0.601	0.229	0.153	1.05	1.52	1.11	2.07	0.0111	0.33	lm.nb	Lysosome	NM_002959.5:380
PARP9	-0.544	0.208	-0.953	-0.136	0.686	0.517	0.91	0.0115	0.34	lm.nb	Interferon Response Genes	NM_001146102.1:905
GBA	0.433	0.166	0.108	0.758	1.35	1.08	1.69	0.0116	0.34	lm.nb	Lysosome, Oxidative Stress Response	NM_001005742.2:1695
IFNAR1	-0.392	0.152	-0.69	-0.0945	0.762	0.62	0.937	0.0125	0.363	lm.nb	JAK-STAT Signaling, NLR Signaling, Type I Interferon Signaling	NM_000629.2:782
IFI44	-0.835	0.326	-1.47	-0.196	0.561	0.36	0.873	0.0132	0.381	lm.nb	Interferon Response Genes	NM_006417.4:589
PIK3CD	-0.576	0.226	-1.02	-0.133	0.671	0.493	0.912	0.0137	0.39	lm.nb	BCR Signaling, Myeloid Activation, TCR Signaling, TNF Signaling	NM_005026.3:2978
CXCR1	-0.792	0.312	-1.4	-0.182	0.577	0.378	0.882	0.0138	0.392	lm.nb	Chemokine Signaling, Myeloid Activation	NM_000634.2:653
IFIT3	-1.06	0.419	-1.88	-0.235	0.481	0.272	0.85	0.0146	0.412	lm.nb	Type I Interferon Signaling	NM_001031683.2:1470
TRIM21	-0.535	0.212	-0.951	-0.118	0.69	0.517	0.921	0.0148	0.412	lm.nb	DNA Sensing, MHC Class I Antigen Presentation, Type II Interferon Signaling	NM_003141.3:1190
TNFSF13B	-0.895	0.356	-1.59	-0.196	0.538	0.331	0.873	0.015	0.415	lm.nb	NF-kappaB Signaling	NM_001145645.2:587
DDX58	-0.869	0.347	-1.55	-0.188	0.548	0.342	0.878	0.0153	0.422	lm.nb	DNA Sensing, Interferon Response Genes, NF-kappaB Signaling, RNA Sensing, Type I Interferon Signaling	NM_014314.3:2130
IFIH1	-0.742	0.297	-1.32	-0.16	0.598	0.399	0.895	0.0155	0.422	lm.nb	RNA Sensing, Type I Interferon Signaling	NM_022168.3:1056
IFIT2	-1.16	0.466	-2.07	-0.249	0.447	0.237	0.842	0.0157	0.424	lm.nb	Type I Interferon Signaling	NM_001547.4:1040
MX1	-0.844	0.342	-1.51	-0.175	0.557	0.35	0.886	0.0166	0.446	lm.nb	Interferon Response Genes, Type I Interferon Signaling	NM_001144925.2:1369
MEFV	-0.642	0.264	-1.16	-0.125	0.641	0.448	0.917	0.0182	0.485	lm.nb	Inflammasomes, NLR Signaling	NM_000243.2:1162
IRF7	-0.752	0.31	-1.36	-0.144	0.594	0.39	0.905	0.0186	0.493	lm.nb	DNA Sensing, NLR Signaling, RNA Sensing, TLR Signaling, Type I Interferon Signaling, Type II Interferon Signaling	NM_001572.3:1583
AKT2	-0.311	0.128	-0.562	-0.0593	0.806	0.677	0.96	0.0187	0.493	lm.nb	BCR Signaling, TCR Signaling, TNF Signaling	NM_001626.4:699
ALPL	-0.625	0.26	-1.13	-0.114	0.649	0.455	0.924	0.0198	0.518	lm.nb	Myeloid Activation	NM_000478.4:988
PECAM1	-0.68	0.285	-1.24	-0.122	0.624	0.424	0.919	0.0204	0.53	lm.nb	Coagulation, Lymphocyte Trafficking, Mononuclear Cell Migration, Myeloid Activation	NM_000442.3:1365
SLC2A3	0.643	0.27	0.114	1.17	1.56	1.08	2.25	0.0207	0.534	lm.nb	Myeloid Activation	NM_006931.2:538
HSP90B1	-0.497	0.209	-0.908	-0.087	0.708	0.533	0.941	0.021	0.538	lm.nb	Other Interleukin Signaling, Proteotoxic Stress, TLR Signaling	NM_003299.2:1445
LILRA3	-0.838	0.355	-1.53	-0.143	0.559	0.346	0.906	0.0217	0.551	lm.nb	BCR Signaling, Myeloid Activation	NM_006865.3:1123
NRAS	-0.411	0.176	-0.755	-0.0667	0.752	0.593	0.955	0.0229	0.576	lm.nb	BCR Signaling, Glycan Sensing, Myeloid Activation, TCR Signaling	NM_002524.4:651
PIK3R3	-1.1	0.47	-2.02	-0.179	0.467	0.247	0.884	0.023	0.576	Wald	BCR Signaling, TCR Signaling, TNF Signaling	NM_001114172.1:759
CCL20	1.02	0.439	0.158	1.88	2.02	1.12	3.68	0.0241	0.601	lm.nb	Chemokine Signaling, Mononuclear Cell Migration, TNF Signaling	NM_001130046.1:144
STAT2	-0.573	0.248	-1.06	-0.0866	0.672	0.48	0.942	0.0247	0.61	lm.nb	NLR Signaling, Type I Interferon Signaling, Type III Interferon Signaling	NM_005419.3:1390
PLEK	-0.651	0.282	-1.2	-0.098	0.637	0.434	0.934	0.0248	0.61	lm.nb	Coagulation	NM_002664.2:300
HLA-E	-0.388	0.17	-0.721	-0.054	0.764	0.607	0.963	0.0267	0.651	lm.nb	MHC Class I Antigen Presentation, Type I Interferon Signaling, Type II Interferon Signaling	NM_005516.5:579
MAP2K3	0.385	0.172	0.0476	0.722	1.31	1.03	1.65	0.0294	0.713	lm.nb	IL-17 Signaling, MAPK Signaling, Myeloid Inflammation, TLR Signaling, TNF Signaling	NM_145109.1:370
GCA	-0.629	0.282	-1.18	-0.0763	0.647	0.441	0.948	0.0298	0.717	lm.nb	Myeloid Activation	NM_012198.3:525
PRKCSH	-0.291	0.131	-0.548	-0.0349	0.817	0.684	0.976	0.0301	0.719	lm.nb	Proteotoxic Stress	NM_002743.2:417
ZBP1	-0.875	0.397	-1.65	-0.0963	0.545	0.318	0.935	0.0318	0.757	lm.nb	DNA Sensing	NM_001160419.2:680
CCL5	-1.24	0.562	-2.34	-0.135	0.425	0.198	0.911	0.0321	0.759	Wald	Chemokine Signaling, DNA Sensing, Mononuclear Cell Migration, Myeloid Activation, NLR Signaling, TNF Signaling	NM_002985.2:148
UBE2L6	-0.567	0.26	-1.08	-0.0576	0.675	0.475	0.961	0.0334	0.785	lm.nb	Interferon Response Genes, MHC Class I Antigen Presentation, RNA Sensing	NM_004223.4:472
ACOX1	0.54	0.248	0.0533	1.03	1.45	1.04	2.04	0.034	0.793	lm.nb	PPAR Signaling	NM_001185039.1:1094
ENTPD1	-0.486	0.225	-0.926	-0.0456	0.714	0.526	0.969	0.0349	0.809	lm.nb	Myeloid Inflammation	NM_001098175.1:795
CFLAR	-0.385	0.178	-0.735	-0.0354	0.766	0.601	0.976	0.0353	0.813	lm.nb	NF-kappaB Signaling, Oxidative Stress Response, TNF Signaling	NM_001127183.1:653
ITGAX	0.487	0.228	0.0397	0.933	1.4	1.03	1.91	0.0373	0.854	lm.nb	Complement System, Myeloid Activation, Other Interleukin Signaling	NM_000887.4:872
MAPK1	-0.295	0.139	-0.567	-0.0233	0.815	0.675	0.984	0.0379	0.862	lm.nb	BCR Signaling, MAPK Signaling, Mononuclear Cell Migration, Myeloid Activation, NLR Signaling, TCR Signaling, TGF-beta Signaling, TLR Signaling, TNF Signaling	NM_138957.2:430
ADGRE5	-0.458	0.22	-0.889	-0.0277	0.728	0.54	0.981	0.0416	0.941	lm.nb	Myeloid Activation	NM_078481.3:1974
SOCS3	-0.497	0.239	-0.966	-0.0286	0.708	0.512	0.98	0.0423	0.947	lm.nb	IL-6 Signaling, MHC Class I Antigen Presentation, TNF Signaling, Type I Interferon Signaling, Type II Interferon Signaling	NM_003955.4:614
PLAT	0.897	0.432	0.0513	1.74	1.86	1.04	3.35	0.0424	0.947	Wald	Coagulation, Complement System	NM_000930.3:1340
CASP5	-0.55	0.265	-1.07	-0.0303	0.683	0.476	0.979	0.0427	0.949	lm.nb	NLR Signaling	NM_004347.1:580
CTLA4	-0.931	0.45	-1.81	-0.0496	0.525	0.285	0.966	0.0432	0.955	Wald	Immune Exhaustion, T-cell Costimulation, TCR Signaling	NM_005214.3:405
HPGD	0.826	0.4	0.0423	1.61	1.77	1.03	3.05	0.0437	0.959	Wald	Leukotriene and Prostaglandin Inflammation	NM_000860.5:549
NEU1	0.397	0.194	0.0172	0.777	1.32	1.01	1.71	0.0453	0.988	lm.nb	Lysosome, Myeloid Activation	NM_000434.4:808
IL7R	0.468	0.23	0.0161	0.919	1.38	1.01	1.89	0.0472	1	lm.nb	JAK-STAT Signaling, Other Interleukin Signaling	NM_002185.3:201
PTGS2	-0.763	0.377	-1.5	-0.024	0.589	0.353	0.984	0.0479	1	lm.nb	Leukotriene and Prostaglandin Inflammation, NF-kappaB Signaling, Other Interleukin Signaling, TNF Signaling	NM_000963.1:495
PRCP	-0.344	0.17	-0.678	-0.0105	0.788	0.625	0.993	0.0481	1	lm.nb	Angiotensin System, Coagulation, Myeloid Activation	NM_005040.2:776
PXN	-0.431	0.215	-0.851	-0.0101	0.742	0.554	0.993	0.0497	1	lm.nb	Chemokine Signaling, Lymphocyte Trafficking, Oxidative Stress Response	NM_001080855.3:1430
FOS	-0.574	0.287	-1.14	-0.0115	0.672	0.455	0.992	0.0505	1	lm.nb	BCR Signaling, MAPK Signaling, TCR Signaling, TLR Signaling, TNF Signaling, Type I Interferon Signaling	NM_005252.3:554
OAS3	-0.6	0.301	-1.19	-0.00976	0.66	0.438	0.993	0.0513	1	lm.nb	Interferon Response Genes, NLR Signaling, Type I Interferon Signaling, Type II Interferon Signaling	NM_006187.3:2354
HAMP	-1.05	0.527	-2.08	-0.0171	0.483	0.236	0.988	0.0514	1	Wald	TGF-beta Signaling	NM_021175.2:190
GNLY	-0.896	0.45	-1.78	-0.0144	0.537	0.292	0.99	0.0514	1	Wald	Host Defense Peptides	NM_006433.2:305
MARCO	0.912	0.459	0.0117	1.81	1.88	1.01	3.51	0.0522	1	Wald	Phagocytosis	NM_006770.3:1535
RAB31	-0.356	0.18	-0.709	-0.00432	0.781	0.612	0.997	0.0522	1	lm.nb	Myeloid Activation	NM_006868.3:317
ACSL4	-0.357	0.18	-0.71	-0.00431	0.781	0.611	0.997	0.0523	1	lm.nb	PPAR Signaling	NM_004458.2:385
IL6R	0.43	0.219	0.000743	0.859	1.35	1	1.81	0.0547	1	lm.nb	HIF1A Signaling, IL-6 Signaling, JAK-STAT Signaling, Mononuclear Cell Migration, TH17 Differentiation	NM_000565.2:993
OASL	-0.801	0.41	-1.6	0.00233	0.574	0.329	1	0.0558	1	lm.nb	Interferon Response Genes, Type I Interferon Signaling, Type II Interferon Signaling	NM_198213.2:454
TXNIP	-0.427	0.22	-0.857	0.00343	0.744	0.552	1	0.057	1	lm.nb	Inflammasomes, NLR Signaling, Oxidative Stress Response	NM_006472.4:876
IFIT1	-0.918	0.475	-1.85	0.0139	0.529	0.277	1.01	0.0587	1	lm.nb	Interferon Response Genes, Type I Interferon Signaling	NM_001548.3:1440
MCL1	-0.369	0.191	-0.743	0.00606	0.775	0.597	1	0.059	1	lm.nb	Other Interleukin Signaling, Oxidative Stress Response	NM_021960.5:644
ALOX5	-0.458	0.239	-0.926	0.0101	0.728	0.526	1.01	0.0603	1	lm.nb	IL-1 Signaling, Leukotriene and Prostaglandin Inflammation, Myeloid Activation, Myeloid Inflammation	NM_000698.2:735
CSF2RB	-0.471	0.246	-0.954	0.0114	0.721	0.516	1.01	0.0609	1	lm.nb	IL-2 Signaling, JAK-STAT Signaling	NM_000395.2:1285
IL1R2	0.691	0.362	-0.0183	1.4	1.61	0.987	2.64	0.0614	1	lm.nb	IL-1 Signaling	NM_173343.1:905
CD3D	-1.03	0.542	-2.1	0.0312	0.489	0.234	1.02	0.0625	1	Wald	TCR Signaling	NM_000732.4:127
TNFRSF1A	-0.359	0.194	-0.739	0.0199	0.779	0.599	1.01	0.0686	1	lm.nb	Apoptosis, NF-kappaB Signaling, Other Interleukin Signaling, TNF Signaling	NM_001065.2:515
IL1R1	0.385	0.208	-0.0223	0.793	1.31	0.985	1.73	0.0693	1	lm.nb	IL-1 Signaling, NF-kappaB Signaling, TH17 Differentiation	NM_000877.3:582
IFNA6	0.845	0.458	-0.0531	1.74	1.8	0.964	3.35	0.0707	1	Wald	DNA Sensing, JAK-STAT Signaling, NLR Signaling, RNA Sensing, Type I Interferon Signaling	NM_021002.2:342
IL1B	-0.635	0.345	-1.31	0.0402	0.644	0.403	1.03	0.0707	1	lm.nb	DNA Sensing, Glycan Sensing, IL-1 Signaling, Inflammasomes, NF-kappaB Signaling, NLR Signaling, TH17 Differentiation, TNF Signaling	NM_000576.2:560
PTPN6	-0.338	0.184	-0.698	0.0224	0.791	0.616	1.02	0.0714	1	lm.nb	BCR Signaling, IL-1 Signaling, Myeloid Activation, NK Activity, TCR Signaling, Type I Interferon Signaling, Type II Interferon Signaling	NM_002831.5:1734
TRAF3	0.39	0.213	-0.0263	0.807	1.31	0.982	1.75	0.0717	1	lm.nb	Inflammasomes, NF-kappaB Signaling, NLR Signaling, RNA Sensing, TLR Signaling, TNF Signaling, Type I Interferon Signaling	NM_145725.2:720
ITGAL	-0.474	0.259	-0.982	0.0346	0.72	0.506	1.02	0.0732	1	lm.nb	Lymphocyte Trafficking, Myeloid Activation, NK Activity	NM_002209.2:1113
TCIRG1	0.254	0.14	-0.0205	0.529	1.19	0.986	1.44	0.0752	1	lm.nb	Lysosome, Myeloid Activation, Phagocytosis	NM_006053.2:1470
CXCL3	0.649	0.359	-0.0542	1.35	1.57	0.963	2.55	0.0759	1	lm.nb	Chemokine Signaling, NF-kappaB Signaling, NLR Signaling, TNF Signaling	NM_002090.2:540
NCR1	-0.688	0.383	-1.44	0.0621	0.621	0.369	1.04	0.0778	1	Wald	NK Activity	NM_004829.5:602
PDHB	-1.04	0.578	-2.17	0.0953	0.487	0.222	1.07	0.0782	1	Wald	HIF1A Signaling	NM_000925.3:555
IL33	-0.8	0.447	-1.68	0.076	0.574	0.313	1.05	0.0791	1	Wald	DNA Sensing, IL-1 Signaling, Myeloid Activation	NM_001199640.1:419
CCL8	-1.5	0.846	-3.16	0.154	0.352	0.112	1.11	0.081	1	loglinear	Chemokine Signaling, Mononuclear Cell Migration	NM_005623.2:497
IL1RN	-0.48	0.27	-1.01	0.0492	0.717	0.497	1.03	0.081	1	lm.nb	IL-1 Signaling	NM_000577.4:174
TCN2	-0.681	0.384	-1.43	0.0713	0.624	0.37	1.05	0.0816	1	lm.nb	Myeloid Inflammation	NM_000355.3:1150
JAML	-0.531	0.301	-1.12	0.0592	0.692	0.46	1.04	0.0834	1	lm.nb	Mononuclear Cell Migration	NM_153206.2:620
ICAM3	-0.387	0.221	-0.82	0.0464	0.765	0.566	1.03	0.0857	1	lm.nb	Glycan Sensing, Lymphocyte Trafficking	NM_002162.3:1225
CREBBP	-0.302	0.173	-0.64	0.0368	0.811	0.642	1.03	0.0863	1	lm.nb	DNA Sensing, Glycan Sensing, HIF1A Signaling, RNA Sensing, TGF-beta Signaling	NM_004380.2:1301
FCGR3A/B	-0.552	0.322	-1.18	0.079	0.682	0.44	1.06	0.0921	1	lm.nb	NK Activity, Phagocytosis	NM_000569.6:873
LRRK2	-0.437	0.256	-0.938	0.0638	0.739	0.522	1.05	0.0928	1	lm.nb	Myeloid Activation, Oxidative Stress Response	NM_198578.3:2372
CD44	0.338	0.198	-0.0496	0.725	1.26	0.966	1.65	0.093	1	lm.nb	Myeloid Activation, Type II Interferon Signaling	NM_001001392.1:429
PPIA	-0.264	0.157	-0.571	0.0436	0.833	0.673	1.03	0.0982	1	lm.nb	BCR Signaling, Coagulation, Myeloid Activation, Other Interleukin Signaling, Virus-Host Interaction	NM_021130.3:315
HMGB1	-0.268	0.16	-0.582	0.0453	0.83	0.668	1.03	0.0992	1	lm.nb	IL-1 Signaling, Mononuclear Cell Migration, Myeloid Activation, RNA Sensing, TLR Signaling	NM_002128.4:208
HLA-DPA1	-0.459	0.277	-1	0.0829	0.727	0.5	1.06	0.103	1	lm.nb	MHC Class II Antigen Presentation, TCR Signaling, Type II Interferon Signaling	NM_033554.3:305
SOCS1	-0.757	0.459	-1.66	0.144	0.592	0.317	1.1	0.105	1	Wald	MHC Class I Antigen Presentation, Other Interleukin Signaling, Type I Interferon Signaling, Type II Interferon Signaling	NM_003745.1:506
WAS	-0.396	0.241	-0.868	0.0763	0.76	0.548	1.05	0.106	1	lm.nb	Chemokine Signaling, Phagocytosis, TCR Signaling	NM_000377.2:90
DDAH2	-0.328	0.204	-0.729	0.0724	0.796	0.603	1.05	0.114	1	lm.nb	NO Signaling	NM_013974.1:672
CD86	-0.397	0.248	-0.883	0.0893	0.76	0.542	1.06	0.115	1	lm.nb	Immune Exhaustion, Other Interleukin Signaling, T-cell Costimulation	NM_175862.4:590
DYSF	-0.431	0.27	-0.96	0.098	0.742	0.514	1.07	0.116	1	lm.nb	Myeloid Activation	NM_003494.3:5880
CR1	-0.432	0.272	-0.965	0.101	0.741	0.512	1.07	0.118	1	lm.nb	Complement System, Myeloid Activation	NM_000573.3:4465
ATG7	0.347	0.219	-0.0813	0.776	1.27	0.945	1.71	0.118	1	lm.nb	Autophagy, MHC Class I Antigen Presentation, Myeloid Activation	NM_001136031.2:406
LCN2	-0.535	0.337	-1.2	0.126	0.69	0.437	1.09	0.118	1	lm.nb	Host Defense Peptides, Myeloid Activation, Other Interleukin Signaling	NM_005564.3:551
IL1A	0.57	0.365	-0.146	1.29	1.48	0.903	2.44	0.125	1	lm.nb	IL-1 Signaling	NM_000575.3:1136
IKBKE	-0.73	0.474	-1.66	0.2	0.603	0.317	1.15	0.13	1	Wald	DNA Sensing, NLR Signaling, RNA Sensing, TLR Signaling, Type I Interferon Signaling	NM_001193321.1:2108
HERC5	-0.634	0.413	-1.44	0.175	0.644	0.368	1.13	0.13	1	lm.nb	Interferon Response Genes, MHC Class I Antigen Presentation, RNA Sensing	NM_016323.2:935
FCGR2A	-0.423	0.275	-0.962	0.117	0.746	0.513	1.08	0.13	1	lm.nb	Myeloid Activation, Phagocytosis	NM_021642.3:60
SLC11A1	0.373	0.243	-0.103	0.85	1.3	0.931	1.8	0.131	1	lm.nb	Host Defense Peptides, Lysosome, Myeloid Activation	NM_000578.3:1679
VAMP3	-0.4	0.263	-0.916	0.115	0.758	0.53	1.08	0.134	1	lm.nb	MHC Class I Antigen Presentation, Myeloid Activation, Phagocytosis	NM_004781.4:248
CD45R0	-0.42	0.277	-0.962	0.122	0.747	0.513	1.09	0.135	1	lm.nb	Immune Memory, Myeloid Activation, TCR Signaling	NM_080921.3:258
RELB	-0.298	0.196	-0.682	0.0868	0.814	0.623	1.06	0.135	1	lm.nb	Glycan Sensing, Myeloid Activation, NF-kappaB Signaling	NM_006509.3:960
JUNB	-0.328	0.216	-0.752	0.0958	0.797	0.594	1.07	0.135	1	lm.nb	MAPK Signaling, Other Interleukin Signaling, TGF-beta Signaling, TNF Signaling	NM_002229.2:1155
MAPKAPK2	-0.223	0.148	-0.512	0.0663	0.857	0.701	1.05	0.137	1	lm.nb	IL-17 Signaling, TLR Signaling	NM_004759.3:710
TGFB1	0.282	0.189	-0.0884	0.651	1.22	0.941	1.57	0.142	1	lm.nb	Mononuclear Cell Migration, Myeloid Activation, Other Interleukin Signaling, TGF-beta Signaling, TH17 Differentiation, TH9 Differentiation, Treg Differentiation	NM_000660.3:1260
LGALS3	0.311	0.211	-0.103	0.725	1.24	0.931	1.65	0.146	1	lm.nb	Mononuclear Cell Migration, Myeloid Activation	NM_001177388.1:495
ACVR1	-0.679	0.463	-1.59	0.228	0.624	0.333	1.17	0.148	1	Wald	TGF-beta Signaling	NM_001105.2:1665
PELI1	-0.292	0.2	-0.683	0.0998	0.817	0.623	1.07	0.15	1	lm.nb	IL-1 Signaling, TLR Signaling	NM_020651.3:1550
IFITM2	-0.366	0.253	-0.862	0.129	0.776	0.55	1.09	0.153	1	lm.nb	MAPK Signaling, Type I Interferon Signaling	NM_006435.2:390
SIGLEC5	0.662	0.46	-0.239	1.56	1.58	0.847	2.95	0.156	1	Wald	Myeloid Activation	NM_003830.3:1405
NCF1	-0.365	0.254	-0.862	0.132	0.777	0.55	1.1	0.156	1	lm.nb	Chemokine Signaling, MHC Class I Antigen Presentation	NM_000265.4:374
IL10RA	-0.32	0.225	-0.76	0.12	0.801	0.59	1.09	0.16	1	lm.nb	JAK-STAT Signaling, Other Interleukin Signaling, Treg Differentiation	NM_001558.2:150
LIF	0.786	0.563	-0.318	1.89	1.72	0.802	3.7	0.169	1	Wald	IL-6 Signaling, JAK-STAT Signaling, TNF Signaling	NM_002309.4:601
GADD45B	0.361	0.26	-0.147	0.87	1.28	0.903	1.83	0.169	1	lm.nb	Apoptosis, NF-kappaB Signaling	NM_015675.2:365
CSF2RA	0.285	0.206	-0.119	0.69	1.22	0.921	1.61	0.172	1	lm.nb	IL-2 Signaling, JAK-STAT Signaling	NM_006140.3:660
HLA-DQB1	-0.517	0.376	-1.25	0.219	0.699	0.419	1.16	0.174	1	Wald	MHC Class II Antigen Presentation, TCR Signaling, Type II Interferon Signaling	NM_002123.3:384
RPS6KA1	-0.278	0.203	-0.675	0.12	0.825	0.626	1.09	0.177	1	lm.nb	IL-17 Signaling, MAPK Signaling, TLR Signaling	NM_002953.3:2000
CCL28	-0.759	0.557	-1.85	0.333	0.591	0.277	1.26	0.179	1	Wald	Chemokine Signaling	NM_148672.2:236
RSAD2	-0.605	0.449	-1.49	0.274	0.657	0.357	1.21	0.183	1	lm.nb	Type I Interferon Signaling	NM_080657.4:1037
IL2RB	-0.745	0.554	-1.83	0.342	0.597	0.281	1.27	0.185	1	Wald	IL-2 Signaling, JAK-STAT Signaling, TH2 Differentiation	NM_000878.3:350
NCF4	-0.326	0.244	-0.804	0.152	0.798	0.573	1.11	0.186	1	lm.nb	MHC Class I Antigen Presentation, Oxidative Stress Response, Phagocytosis	NM_000631.4:210
AIF1	-0.338	0.254	-0.836	0.16	0.791	0.56	1.12	0.189	1	lm.nb	Mononuclear Cell Migration, Myeloid Activation, Oxidative Stress Response	NM_032955.1:185
JAK3	-0.297	0.225	-0.738	0.145	0.814	0.599	1.11	0.194	1	lm.nb	IL-2 Signaling, TH17 Differentiation, TH2 Differentiation	NM_000215.2:1715
ISG15	-0.551	0.421	-1.38	0.275	0.683	0.385	1.21	0.196	1	lm.nb	Interferon Response Genes, RNA Sensing, Type I Interferon Signaling	NM_005101.3:456
ATP6V1B2	0.27	0.208	-0.138	0.678	1.21	0.909	1.6	0.199	1	lm.nb	Phagocytosis	NM_001693.3:405
IL4R	-0.273	0.212	-0.689	0.143	0.828	0.62	1.1	0.204	1	lm.nb	JAK-STAT Signaling, Myeloid Activation, Other Interleukin Signaling, TH2 Differentiation	NM_000418.3:1014
ATF2	-0.195	0.153	-0.496	0.105	0.873	0.709	1.08	0.207	1	lm.nb	IL-17 Signaling, MAPK Signaling, TLR Signaling, TNF Signaling	NM_001256091.1:668
LAT2	-0.288	0.227	-0.733	0.157	0.819	0.602	1.11	0.21	1	lm.nb	Myeloid Activation, Myeloid Inflammation	NM_014146.3:454
FGR	0.318	0.251	-0.174	0.81	1.25	0.887	1.75	0.21	1	lm.nb	Chemokine Signaling, Myeloid Activation, Phagocytosis	NM_001042747.1:890
CCR5	-0.619	0.493	-1.59	0.347	0.651	0.333	1.27	0.215	1	Wald	Chemokine Signaling, Virus-Host Interaction	NM_000579.3:366
PTK2B	0.229	0.187	-0.137	0.594	1.17	0.909	1.51	0.225	1	lm.nb	Chemokine Signaling, IL-2 Signaling, Lymphocyte Trafficking, NK Activity	NM_004103.3:735
MME	-0.584	0.486	-1.54	0.37	0.667	0.345	1.29	0.235	1	Wald	Angiotensin System, Myeloid Activation	NM_001354644.1:520
CEBPB	-0.242	0.204	-0.643	0.158	0.845	0.641	1.12	0.24	1	lm.nb	Proteotoxic Stress, TNF Signaling	NM_005194.2:1420
CXCR4	0.356	0.302	-0.236	0.948	1.28	0.849	1.93	0.244	1	lm.nb	Chemokine Signaling, Lymphocyte Trafficking, Virus-Host Interaction	NM_001008540.1:1060
STAT3	-0.193	0.165	-0.516	0.13	0.875	0.699	1.09	0.246	1	lm.nb	HIF1A Signaling, IL-1 Signaling, IL-2 Signaling, IL-6 Signaling, TH17 Differentiation, Treg Differentiation	NM_003150.3:2060
TRIM5	-0.705	0.603	-1.89	0.476	0.613	0.27	1.39	0.247	1	Wald	Type II Interferon Signaling	NM_033092.2:800
HSP90AA1	0.22	0.19	-0.153	0.592	1.16	0.9	1.51	0.253	1	lm.nb	Myeloid Activation, NLR Signaling, Other Interleukin Signaling, Proteotoxic Stress, TH17 Differentiation	NM_001017963.2:1655
CCR1	-0.323	0.279	-0.87	0.225	0.8	0.547	1.17	0.253	1	lm.nb	Chemokine Signaling, Mononuclear Cell Migration	NM_001295.2:195
SUGT1	-0.667	0.578	-1.8	0.466	0.63	0.287	1.38	0.254	1	Wald	Inflammasomes, NLR Signaling	NM_001130912.1:1180
HLX	-0.599	0.526	-1.63	0.432	0.66	0.323	1.35	0.26	1	Wald	TH1 Differentiation	NM_021958.2:1190
TIFA	-0.698	0.614	-1.9	0.505	0.616	0.268	1.42	0.26	1	Wald	ALPK1 Signaling	NM_052864.2:2711
RASGRP4	-0.322	0.284	-0.879	0.235	0.8	0.544	1.18	0.262	1	lm.nb	Myeloid Inflammation	NM_170604.1:1625
MLKL	-0.703	0.62	-1.92	0.512	0.614	0.265	1.43	0.262	1	Wald	TNF Signaling	NM_001142497.1:672
LILRB2	-0.325	0.289	-0.891	0.241	0.798	0.539	1.18	0.265	1	lm.nb	BCR Signaling, Myeloid Activation	NM_001278405.1:256
MGAM	-0.348	0.31	-0.956	0.259	0.786	0.516	1.2	0.266	1	lm.nb	Myeloid Activation	XM_011516674.2:3000
IFNAR2	-0.197	0.177	-0.544	0.149	0.872	0.686	1.11	0.269	1	lm.nb	JAK-STAT Signaling, NLR Signaling, Type I Interferon Signaling	NM_000874.3:631
BATF	-0.585	0.524	-1.61	0.442	0.666	0.327	1.36	0.269	1	Wald	Immune Exhaustion, Myeloid Activation, Other Interleukin Signaling	NM_006399.3:293
AKT1	-0.555	0.504	-1.54	0.434	0.681	0.343	1.35	0.276	1	Wald	BCR Signaling, TCR Signaling, TNF Signaling	NM_001014432.1:1275
DHX58	-0.487	0.447	-1.36	0.388	0.714	0.389	1.31	0.281	1	Wald	RNA Sensing	NM_024119.2:847
ITGB2	-0.284	0.261	-0.795	0.227	0.821	0.576	1.17	0.281	1	lm.nb	Complement System, Lymphocyte Trafficking, Myeloid Activation, NK Activity, Other Interleukin Signaling, TLR Signaling	NM_001127491.1:1205
SYK	0.182	0.169	-0.149	0.514	1.13	0.902	1.43	0.286	1	lm.nb	BCR Signaling, Glycan Sensing, IL-2 Signaling, Myeloid Activation, NF-kappaB Signaling, NK Activity	NM_003177.5:808
SPI1	-0.254	0.236	-0.717	0.209	0.839	0.608	1.16	0.287	1	lm.nb	Myeloid Activation, TH9 Differentiation	NM_003120.1:730
MAPK13	0.167	0.156	-0.138	0.473	1.12	0.909	1.39	0.288	1	lm.nb	MAPK Signaling, NLR Signaling, RNA Sensing, TCR Signaling, TH17 Differentiation, TLR Signaling, TNF Signaling	NM_002754.3:1050
CD80	-0.504	0.47	-1.42	0.417	0.705	0.373	1.34	0.288	1	Wald	Immune Memory, Other Interleukin Signaling, T-cell Costimulation	NM_005191.3:674
FPR2	-0.29	0.275	-0.829	0.248	0.818	0.563	1.19	0.295	1	lm.nb	Mononuclear Cell Migration, Myeloid Activation	NM_001005738.1:620
HK3	-0.436	0.412	-1.24	0.372	0.739	0.422	1.29	0.295	1	Wald	HIF1A Signaling, Myeloid Activation	NM_002115.1:495
RNF31	-0.663	0.628	-1.89	0.568	0.632	0.269	1.48	0.296	1	Wald	NLR Signaling, TNF Signaling	NM_017999.4:2500
PSAP	-0.191	0.183	-0.55	0.168	0.876	0.683	1.12	0.301	1	lm.nb	Coagulation, Lysosome, Myeloid Activation	NM_001042465.2:310
BNIP3	0.263	0.253	-0.233	0.759	1.2	0.851	1.69	0.303	1	lm.nb	Oxidative Stress Response	NM_004052.2:584
FBXO6	-0.582	0.561	-1.68	0.517	0.668	0.312	1.43	0.304	1	Wald	MHC Class I Antigen Presentation, Proteotoxic Stress	NM_018438.5:420
ALOX5AP	0.306	0.295	-0.272	0.884	1.24	0.828	1.85	0.304	1	lm.nb	Leukotriene and Prostaglandin Inflammation, Myeloid Inflammation	NM_001629.2:367
EIF3F	-0.175	0.17	-0.508	0.158	0.886	0.703	1.12	0.308	1	lm.nb	Virus-Host Interaction	NM_003754.2:1015
PARP1	-0.537	0.526	-1.57	0.493	0.689	0.338	1.41	0.312	1	Wald	Apoptosis, NF-kappaB Signaling, Oxidative Stress Response, TGF-beta Signaling	NM_001618.3:3016
RNASEL	-0.793	0.777	-2.32	0.729	0.577	0.201	1.66	0.312	1	Wald	Interferon Response Genes, NLR Signaling, Type I Interferon Signaling	NM_021133.3:1094
ACSL1	-0.262	0.257	-0.766	0.242	0.834	0.588	1.18	0.312	1	lm.nb	PPAR Signaling	NM_001995.4:1990
NAE1	-0.778	0.764	-2.28	0.72	0.583	0.207	1.65	0.313	1	Wald	Proteotoxic Stress	NM_001018159.1:848
HAVCR2	-0.471	0.464	-1.38	0.438	0.721	0.384	1.35	0.314	1	Wald	IL-2 Signaling, Immune Exhaustion, Myeloid Activation, T-cell Costimulation	NM_032782.3:955
TLR5	-0.6	0.593	-1.76	0.561	0.66	0.295	1.48	0.316	1	Wald	TLR Signaling	NM_003268.5:2570
THOP1	0.473	0.468	-0.445	1.39	1.39	0.735	2.62	0.317	1	Wald	Angiotensin System, MHC Class I Antigen Presentation	NM_003249.3:620
BCL2L1	0.207	0.205	-0.195	0.609	1.15	0.873	1.52	0.318	1	lm.nb	Apoptosis, Inflammasomes, JAK-STAT Signaling, NF-kappaB Signaling, NLR Signaling, Other Interleukin Signaling	NM_001191.3:996
CTSA	0.161	0.159	-0.152	0.473	1.12	0.9	1.39	0.318	1	lm.nb	Angiotensin System, Lysosome, MHC Class II Antigen Presentation, Myeloid Activation	NM_001127695.1:1540
CD40	-0.575	0.575	-1.7	0.552	0.671	0.307	1.47	0.322	1	Wald	Immune Memory, NF-kappaB Signaling, T-cell Costimulation	NM_001250.4:196
MS4A1	0.779	0.779	-0.749	2.31	1.72	0.595	4.94	0.322	1	loglinear	Immune Memory	NM_152866.2:620
FPR1	-0.282	0.284	-0.838	0.274	0.822	0.56	1.21	0.324	1	lm.nb	Myeloid Activation, NO Signaling, Other Interleukin Signaling	NM_002029.3:542
CXCL8	0.347	0.351	-0.34	1.03	1.27	0.79	2.05	0.327	1	lm.nb	Chemokine Signaling, Myeloid Activation, NF-kappaB Signaling, NLR Signaling, RNA Sensing, Tissue Stress, TLR Signaling	NM_000584.3:221
BCL3	-0.213	0.22	-0.645	0.218	0.862	0.64	1.16	0.336	1	lm.nb	TNF Signaling	NM_005178.2:450
OSM	-0.314	0.329	-0.959	0.332	0.805	0.514	1.26	0.345	1	lm.nb	IL-6 Signaling, JAK-STAT Signaling	NM_020530.6:131
RELA	-0.769	0.81	-2.36	0.819	0.587	0.195	1.76	0.347	1	Wald	BCR Signaling, DNA Sensing, Glycan Sensing, Inflammasomes, NF-kappaB Signaling, NLR Signaling, RNA Sensing, TCR Signaling, TH1 Differentiation, TH9 Differentiation, TLR Signaling, TNF Signaling	NM_021975.4:207
RAF1	-0.135	0.144	-0.419	0.148	0.91	0.748	1.11	0.352	1	lm.nb	BCR Signaling, Glycan Sensing, MAPK Signaling, TCR Signaling	NM_002880.3:1536
RASGRP1	0.469	0.506	-0.523	1.46	1.38	0.696	2.75	0.358	1	Wald	BCR Signaling, Coagulation, Myeloid Activation, TCR Signaling	NM_001128602.1:649
TLR8	-0.538	0.586	-1.69	0.61	0.689	0.311	1.53	0.362	1	Wald	Myeloid Activation, TLR Signaling	NM_016610.2:2310
LCP2	-0.241	0.264	-0.758	0.276	0.846	0.591	1.21	0.364	1	lm.nb	Myeloid Activation, NK Activity, TCR Signaling	NM_005565.4:360
F5	-0.407	0.45	-1.29	0.475	0.754	0.409	1.39	0.369	1	Wald	Coagulation, Complement System	NM_000130.2:5810
MAP3K8	-0.154	0.171	-0.489	0.18	0.899	0.713	1.13	0.371	1	lm.nb	IL-1 Signaling, TCR Signaling, TLR Signaling, TNF Signaling	NM_001244134.1:493
CD59	0.188	0.212	-0.228	0.604	1.14	0.854	1.52	0.381	1	lm.nb	Complement System, Myeloid Activation	NM_001127227.1:264
TBK1	-0.165	0.189	-0.535	0.204	0.892	0.69	1.15	0.385	1	lm.nb	DNA Sensing, IL-1 Signaling, NLR Signaling, RNA Sensing, TLR Signaling, Type I Interferon Signaling	NM_013254.2:1610
CXCL17	-0.488	0.566	-1.6	0.621	0.713	0.331	1.54	0.392	1	Wald	Mononuclear Cell Migration	NM_198477.3:169
TANK	-0.189	0.221	-0.621	0.244	0.877	0.65	1.18	0.396	1	lm.nb	NLR Signaling, RNA Sensing, TLR Signaling	NM_004180.2:158
CD4	-0.616	0.728	-2.04	0.81	0.652	0.243	1.75	0.401	1	Wald	Host Defense Peptides, Other Interleukin Signaling, TCR Signaling, Virus-Host Interaction	NM_000616.4:975
JAK1	0.0913	0.111	-0.126	0.309	1.07	0.916	1.24	0.415	1	lm.nb	IL-2 Signaling, IL-6 Signaling, Interferon Response Genes, NLR Signaling, TH1 Differentiation, TH17 Differentiation, Treg Differentiation, Type I Interferon Signaling, Type II Interferon Signaling, Type III Interferon Signaling	NM_002227.1:285
IRAK3	0.463	0.564	-0.642	1.57	1.38	0.641	2.97	0.415	1	Wald	IL-1 Signaling, TLR Signaling	NM_007199.1:1735
VEGFA	0.208	0.254	-0.289	0.705	1.16	0.818	1.63	0.416	1	lm.nb	Coagulation, HIF1A Signaling, NO Signaling, Other Interleukin Signaling, Tissue Stress	NM_001025366.1:1325
SCARB2	-0.537	0.656	-1.82	0.749	0.689	0.283	1.68	0.416	1	Wald	Lysosome	NM_005506.2:1825
EIF2AK3	-0.581	0.723	-2	0.837	0.668	0.25	1.79	0.425	1	Wald	Apoptosis, Proteotoxic Stress	NM_004836.5:938
CD36	-0.465	0.58	-1.6	0.672	0.724	0.329	1.59	0.426	1	Wald	MHC Class I Antigen Presentation, Myeloid Activation, NO Signaling, Other Interleukin Signaling, PPAR Signaling, TLR Signaling	NM_001001548.2:705
RAB7A	0.112	0.144	-0.171	0.396	1.08	0.888	1.32	0.439	1	lm.nb	MHC Class II Antigen Presentation, Myeloid Activation, Phagocytosis	NM_004637.5:277
CD45RB	-0.186	0.239	-0.655	0.283	0.879	0.635	1.22	0.441	1	lm.nb	Myeloid Activation, TCR Signaling	ENST00000367367.1:131
MT2A	-0.244	0.314	-0.86	0.372	0.845	0.551	1.29	0.441	1	lm.nb	Type II Interferon Signaling	NM_005953.5:3
LITAF	-0.177	0.229	-0.625	0.272	0.885	0.648	1.21	0.443	1	lm.nb	Lysosome	NM_004862.3:483
CCR7	0.343	0.45	-0.538	1.22	1.27	0.689	2.34	0.449	1	Wald	Chemokine Signaling, Immune Memory, Oxidative Stress Response	NM_001838.3:995
LTB	0.387	0.519	-0.63	1.4	1.31	0.646	2.65	0.459	1	Wald	NF-kappaB Signaling	NM_002341.1:330
REL	-0.13	0.174	-0.471	0.211	0.914	0.722	1.16	0.459	1	lm.nb	BCR Signaling, NF-kappaB Signaling	NM_002908.3:2067
NOD2	-0.382	0.515	-1.39	0.627	0.767	0.381	1.54	0.461	1	Wald	IL-1 Signaling, IL-17 Signaling, NLR Signaling, TLR Signaling, TNF Signaling	NM_001293557.1:1120
STT3B	-0.682	0.923	-2.49	1.13	0.623	0.178	2.19	0.463	1	Wald	Proteotoxic Stress	XM_011533465.1:1495
GPX7	0.411	0.558	-0.682	1.5	1.33	0.623	2.84	0.464	1	Wald	Oxidative Stress Response	NM_015696.5:375
DERL1	-0.735	1	-2.69	1.22	0.601	0.154	2.34	0.465	1	Wald	Proteotoxic Stress	NM_024295.6:441
NKG7	-0.341	0.471	-1.26	0.582	0.789	0.416	1.5	0.472	1	Wald	Cytotoxicity	NM_005601.3:506
DDIT3	-0.19	0.262	-0.704	0.324	0.877	0.614	1.25	0.472	1	lm.nb	Apoptosis, MAPK Signaling, Proteotoxic Stress	NM_001195054.1:450
PTPRC	-0.164	0.226	-0.607	0.279	0.893	0.657	1.21	0.472	1	lm.nb	Myeloid Activation, TCR Signaling	NM_080921.3:99
APEX1	-0.436	0.603	-1.62	0.746	0.739	0.326	1.68	0.473	1	Wald	Oxidative Stress Response	NM_001641.2:727
PTGER4	0.176	0.244	-0.302	0.654	1.13	0.811	1.57	0.473	1	lm.nb	Leukotriene and Prostaglandin Inflammation	NM_000958.2:976
TAP2	-0.516	0.727	-1.94	0.908	0.699	0.261	1.88	0.481	1	Wald	MHC Class I Antigen Presentation, Phagocytosis	NM_000544.3:909
LYN	-0.135	0.192	-0.512	0.242	0.911	0.701	1.18	0.486	1	lm.nb	BCR Signaling, Glycan Sensing, Mononuclear Cell Migration, Myeloid Activation, NF-kappaB Signaling	NM_002350.3:870
UBA52	-0.108	0.154	-0.41	0.194	0.928	0.753	1.14	0.488	1	lm.nb	ALPK1 Signaling, BCR Signaling, DNA Sensing, Glycan Sensing, Interferon Response Genes, NF-kappaB Signaling, RNA Sensing, TCR Signaling, TGF-beta Signaling, TLR Signaling, TNF Signaling	NM_003333.3:288
AP1M1	-0.407	0.584	-1.55	0.738	0.754	0.341	1.67	0.489	1	Wald	Lysosome, MHC Class II Antigen Presentation, Myeloid Activation	NM_001130524.1:1025
CDK4	-0.3	0.43	-1.14	0.543	0.813	0.453	1.46	0.489	1	Wald	TCR Signaling	NM_000075.3:1098
CTSL	0.218	0.318	-0.405	0.841	1.16	0.755	1.79	0.496	1	lm.nb	Apoptosis, Lysosome, MHC Class I Antigen Presentation, MHC Class II Antigen Presentation, TLR Signaling	NM_001912.4:1072
TLR6	-0.323	0.476	-1.26	0.61	0.799	0.418	1.53	0.5	1	Wald	MHC Class I Antigen Presentation, Myeloid Activation, TLR Signaling	NM_006068.4:1280
MAP1LC3A	0.479	0.707	-0.907	1.87	1.39	0.533	3.65	0.501	1	Wald	Autophagy, Oxidative Stress Response	NM_032514.2:404
HLA-DQA	-0.195	0.293	-0.769	0.379	0.873	0.587	1.3	0.508	1	lm.nb	Lymphocyte Trafficking, MHC Class II Antigen Presentation, Phagocytosis, T-cell Costimulation, TCR Signaling, Type II Interferon Signaling	NM_002122.3:382
NFKB1	-0.131	0.196	-0.516	0.254	0.913	0.699	1.19	0.508	1	lm.nb	BCR Signaling, DNA Sensing, Glycan Sensing, Inflammasomes, Myeloid Activation, NF-kappaB Signaling, NLR Signaling, RNA Sensing, TCR Signaling, TH1 Differentiation, TLR Signaling, TNF Signaling, Type I Interferon Signaling	NM_003998.2:1675
CXCL2	0.203	0.311	-0.407	0.813	1.15	0.754	1.76	0.517	1	lm.nb	Chemokine Signaling, NF-kappaB Signaling, NLR Signaling, TNF Signaling	NM_002089.4:284
AP1S2	0.126	0.194	-0.255	0.507	1.09	0.838	1.42	0.519	1	lm.nb	Lysosome, MHC Class II Antigen Presentation	NM_003916.4:362
TRIM25	-0.458	0.706	-1.84	0.926	0.728	0.279	1.9	0.519	1	Wald	Interferon Response Genes, NF-kappaB Signaling, RNA Sensing, Type II Interferon Signaling	NM_005082.4:480
IFNGR2	0.138	0.218	-0.29	0.566	1.1	0.818	1.48	0.531	1	lm.nb	HIF1A Signaling, JAK-STAT Signaling, Myeloid Activation, TH1 Differentiation, Type II Interferon Signaling	NM_005534.3:1165
SIGIRR	-0.513	0.82	-2.12	1.09	0.701	0.23	2.14	0.534	1	Wald	IL-1 Signaling, TLR Signaling	NM_001135053.1:1382
FCAR	-0.186	0.3	-0.773	0.401	0.879	0.585	1.32	0.537	1	lm.nb	Myeloid Activation, Oxidative Stress Response, Phagocytosis	NM_133278.2:750
ITGAM	-0.287	0.463	-1.2	0.621	0.819	0.437	1.54	0.538	1	Wald	Complement System, Lymphocyte Trafficking, Myeloid Activation, Other Interleukin Signaling, TLR Signaling	NM_000632.3:1400
S100A12	-0.242	0.395	-1.02	0.531	0.846	0.495	1.45	0.542	1	lm.nb	IL-1 Signaling, Mononuclear Cell Migration, Myeloid Activation, RNA Sensing, TLR Signaling	NM_005621.1:260
CASP10	-0.312	0.513	-1.32	0.693	0.805	0.401	1.62	0.545	1	Wald	Apoptosis, RNA Sensing, TNF Signaling	NM_001206524.1:746
BCL6	-0.127	0.211	-0.541	0.287	0.916	0.687	1.22	0.551	1	lm.nb	Other Interleukin Signaling, TH1 Differentiation	NM_001134738.1:340
SMAD3	0.404	0.674	-0.918	1.73	1.32	0.529	3.31	0.551	1	Wald	IL-1 Signaling, TGF-beta Signaling, TH17 Differentiation, TH9 Differentiation, Treg Differentiation	NM_005902.3:1490
CCL18	-0.203	0.34	-0.868	0.463	0.869	0.548	1.38	0.553	1	lm.nb	Chemokine Signaling, Mononuclear Cell Migration	NM_002988.3:232
MAFB	0.367	0.617	-0.843	1.58	1.29	0.557	2.98	0.555	1	Wald	Myeloid Inflammation	NM_005461.4:1231
NFAT5	-0.318	0.538	-1.37	0.736	0.802	0.386	1.67	0.557	1	Wald	NK Activity, TCR Signaling	NM_173214.1:3290
ANPEP	0.266	0.453	-0.621	1.15	1.2	0.65	2.22	0.559	1	Wald	Angiotensin System, Myeloid Activation	NM_001150.2:2113
TNFRSF9	0.325	0.57	-0.793	1.44	1.25	0.577	2.72	0.572	1	Wald	Immune Exhaustion, NF-kappaB Signaling, T-cell Costimulation	NM_001561.5:567
MAP3K3	-0.5	0.884	-2.23	1.23	0.707	0.213	2.35	0.574	1	Wald	IL-1 Signaling	NM_002401.3:470
IL2RA	-0.264	0.468	-1.18	0.653	0.833	0.441	1.57	0.575	1	Wald	IL-2 Signaling, JAK-STAT Signaling, TH2 Differentiation	NM_000417.2:414
HLA-C	-0.14	0.251	-0.633	0.353	0.908	0.645	1.28	0.58	1	lm.nb	MHC Class I Antigen Presentation, Myeloid Activation, Type I Interferon Signaling, Type II Interferon Signaling	NM_002117.4:895
SIRPA	0.118	0.216	-0.305	0.54	1.09	0.809	1.45	0.587	1	lm.nb	Mononuclear Cell Migration, Myeloid Activation, Oxidative Stress Response	NM_001040022.1:1573
TBXAS1	-0.166	0.304	-0.763	0.431	0.891	0.589	1.35	0.588	1	Wald	Coagulation	NM_001061.4:357
HSP90AB1	-0.109	0.2	-0.502	0.284	0.927	0.706	1.22	0.589	1	lm.nb	Inflammasomes, Myeloid Activation, NLR Signaling, Proteotoxic Stress, TH17 Differentiation	NM_007355.3:1530
NOTCH1	0.343	0.632	-0.896	1.58	1.27	0.538	2.99	0.59	1	Wald	TH2 Differentiation	NM_017617.3:2999
CASP8	-0.465	0.873	-2.18	1.25	0.724	0.221	2.37	0.596	1	Wald	Apoptosis, Glycan Sensing, NLR Signaling, RNA Sensing, TLR Signaling, TNF Signaling	NM_001080124.1:890
NAMPT	-0.14	0.264	-0.658	0.378	0.908	0.634	1.3	0.598	1	lm.nb	Myeloid Activation, NLR Signaling	NM_005746.3:1318
IL18R1	-0.227	0.43	-1.07	0.615	0.854	0.477	1.53	0.599	1	lm.nb	IL-1 Signaling, TNF Signaling	NM_003855.3:822
CEACAM3	0.24	0.457	-0.655	1.13	1.18	0.635	2.2	0.602	1	Wald	Myeloid Activation	NM_001815.3:527
HCK	-0.13	0.248	-0.617	0.357	0.914	0.652	1.28	0.602	1	lm.nb	Chemokine Signaling, Phagocytosis	NM_002110.2:260
CCRL2	-0.154	0.3	-0.742	0.433	0.898	0.598	1.35	0.608	1	lm.nb	Chemokine Signaling	NM_001130910.1:266
LCP1	-0.114	0.223	-0.552	0.324	0.924	0.682	1.25	0.611	1	lm.nb	Other Interleukin Signaling	NM_002298.4:1705
APBB1IP	-0.12	0.235	-0.582	0.341	0.92	0.668	1.27	0.612	1	lm.nb	Coagulation	NM_019043.3:370
SMAD4	-0.47	0.925	-2.28	1.34	0.722	0.205	2.54	0.613	1	Wald	TGF-beta Signaling, TH17 Differentiation, Treg Differentiation	NM_005359.3:1370
PRKCD	0.0961	0.19	-0.276	0.468	1.07	0.826	1.38	0.615	1	lm.nb	Chemokine Signaling, Glycan Sensing, Myeloid Activation, NLR Signaling, Type II Interferon Signaling	NM_006254.3:2165
ARRB2	-0.113	0.223	-0.551	0.325	0.925	0.683	1.25	0.615	1	lm.nb	Chemokine Signaling, Coagulation	NM_001257328.1:394
RNF135	-0.401	0.795	-1.96	1.16	0.757	0.257	2.23	0.616	1	Wald	RNA Sensing	NM_032322.3:1368
LAMP2	-0.083	0.172	-0.419	0.253	0.944	0.748	1.19	0.631	1	lm.nb	Coagulation, Lysosome, Myeloid Activation, Phagocytosis	NM_002294.2:380
DNAJA2	-0.312	0.646	-1.58	0.954	0.805	0.335	1.94	0.631	1	Wald	Proteotoxic Stress	NM_005880.3:370
C3AR1	0.145	0.304	-0.45	0.74	1.11	0.732	1.67	0.634	1	lm.nb	Complement System, Mononuclear Cell Migration, Myeloid Activation	NM_004054.2:415
CCL2	0.221	0.463	-0.687	1.13	1.17	0.621	2.19	0.635	1	lm.nb	Chemokine Signaling, Mononuclear Cell Migration, NLR Signaling, Tissue Stress, TNF Signaling	NM_002982.3:250
IL17RA	-0.272	0.58	-1.41	0.866	0.828	0.376	1.82	0.642	1	Wald	IL-17 Signaling	NM_014339.6:482
PAK1	-0.266	0.571	-1.39	0.854	0.832	0.383	1.81	0.644	1	Wald	Chemokine Signaling, Glycan Sensing, TCR Signaling	NM_002576.5:1010
LAMP1	0.0563	0.122	-0.183	0.296	1.04	0.881	1.23	0.647	1	lm.nb	Lysosome, Myeloid Activation, Phagocytosis	NM_005561.3:730
PIK3R5	0.107	0.24	-0.364	0.578	1.08	0.777	1.49	0.657	1	lm.nb	Chemokine Signaling, Coagulation	NM_014308.3:2395
IRAK1	0.29	0.652	-0.988	1.57	1.22	0.504	2.96	0.658	1	Wald	IL-17 Signaling, NF-kappaB Signaling, TLR Signaling	NM_001569.3:1036
CXCL1	-0.126	0.284	-0.683	0.432	0.917	0.623	1.35	0.66	1	lm.nb	Chemokine Signaling, Myeloid Activation, NF-kappaB Signaling, NLR Signaling, TNF Signaling	NM_001511.3:270
CHUK	-0.301	0.684	-1.64	1.04	0.812	0.321	2.05	0.662	1	Wald	BCR Signaling, DNA Sensing, Glycan Sensing, NF-kappaB Signaling, NLR Signaling, RNA Sensing, TCR Signaling, TLR Signaling, TNF Signaling, Type I Interferon Signaling	NM_001320928.1:1634
TRAM1	-0.528	1.2	-2.89	1.83	0.694	0.135	3.56	0.663	1	Wald	Proteotoxic Stress	NM_014294.5:1231
CSF1R	-0.25	0.572	-1.37	0.87	0.841	0.387	1.83	0.664	1	Wald	Mononuclear Cell Migration, Other Interleukin Signaling	NM_005211.3:1230
CCL4/L1/L2	-0.153	0.352	-0.843	0.536	0.899	0.558	1.45	0.664	1	lm.nb	Chemokine Signaling, DNA Sensing, Mononuclear Cell Migration, NF-kappaB Signaling	NM_002984.2:201
MYD88	-0.303	0.695	-1.67	1.06	0.811	0.315	2.08	0.665	1	Wald	DNA Sensing, NF-kappaB Signaling, NLR Signaling, TLR Signaling, Type I Interferon Signaling	NM_002468.4:349
CCL3/L1/L3	-0.138	0.32	-0.765	0.49	0.909	0.588	1.4	0.669	1	lm.nb	Chemokine Signaling, Immune Exhaustion, Mononuclear Cell Migration, Myeloid Activation	NM_002983.3:198
FYN	-0.345	0.816	-1.95	1.25	0.787	0.26	2.39	0.674	1	Wald	BCR Signaling, Glycan Sensing, NK Activity, Other Interleukin Signaling, TCR Signaling	NM_002037.3:765
PFKFB3	-0.105	0.25	-0.596	0.386	0.93	0.662	1.31	0.677	1	lm.nb	HIF1A Signaling	NM_004566.3:965
NFKB2	-0.0897	0.215	-0.512	0.333	0.94	0.701	1.26	0.679	1	lm.nb	DNA Sensing, Glycan Sensing, Inflammasomes, NF-kappaB Signaling, RNA Sensing, TLR Signaling	NM_002502.2:825
PIK3R4	-0.357	0.86	-2.04	1.33	0.781	0.243	2.51	0.68	1	Wald	Autophagy, TLR Signaling	NM_014602.1:3620
CYSTM1	-0.0913	0.222	-0.526	0.343	0.939	0.695	1.27	0.682	1	lm.nb	Myeloid Activation	NM_032412.4:299
PELI2	-0.307	0.751	-1.78	1.17	0.809	0.292	2.24	0.685	1	Wald	IL-1 Signaling, TLR Signaling	NM_021255.2:546
NCF2	0.094	0.234	-0.365	0.553	1.07	0.776	1.47	0.69	1	lm.nb	MHC Class I Antigen Presentation, Oxidative Stress Response, Phagocytosis	NM_000433.3:1004
PLCG2	0.0937	0.236	-0.368	0.555	1.07	0.775	1.47	0.692	1	lm.nb	BCR Signaling, Glycan Sensing, NF-kappaB Signaling, NK Activity, TCR Signaling, TLR Signaling	NM_002661.2:525
SERPINA1	-0.0976	0.252	-0.591	0.396	0.935	0.664	1.32	0.7	1	lm.nb	Coagulation, Complement System, Myeloid Activation	NM_001127702.1:963
MAPK9	-0.392	1.02	-2.4	1.61	0.762	0.19	3.05	0.703	1	Wald	MAPK Signaling, NLR Signaling, RNA Sensing, TCR Signaling, TLR Signaling, TNF Signaling	NM_001135044.1:268
LILRA6	-0.225	0.599	-1.4	0.95	0.856	0.379	1.93	0.709	1	Wald	BCR Signaling	NM_024318.3:1255
HLA-DPB1	-0.118	0.317	-0.739	0.502	0.921	0.599	1.42	0.71	1	lm.nb	MHC Class II Antigen Presentation, TCR Signaling, Type II Interferon Signaling	NM_002121.5:800
ADGRG3	-0.104	0.279	-0.65	0.442	0.931	0.637	1.36	0.711	1	lm.nb	Myeloid Activation	NM_170776.5:1312
IL10RB	0.301	0.815	-1.3	1.9	1.23	0.407	3.73	0.714	1	Wald	JAK-STAT Signaling, Other Interleukin Signaling, Treg Differentiation, Type III Interferon Signaling	NM_000628.4:760
KLRK1	0.322	0.889	-1.42	2.06	1.25	0.374	4.18	0.719	1	Wald	NK Activity	NM_007360.1:760
TMEM140	0.11	0.305	-0.487	0.707	1.08	0.714	1.63	0.719	1	lm.nb	Interferon Response Genes	NM_018295.3:377
RHOG	-0.0796	0.22	-0.511	0.352	0.946	0.702	1.28	0.719	1	lm.nb	Coagulation, Myeloid Activation	NM_001665.3:575
IL2RG	0.067	0.186	-0.298	0.432	1.05	0.813	1.35	0.721	1	lm.nb	IL-2 Signaling, JAK-STAT Signaling, TH17 Differentiation, TH2 Differentiation	NM_000206.1:595
KRAS	-0.0491	0.137	-0.317	0.219	0.967	0.803	1.16	0.721	1	lm.nb	BCR Signaling, TCR Signaling	NM_033360.2:267
MAP2K4	-0.301	0.838	-1.94	1.34	0.812	0.26	2.54	0.721	1	Wald	IL-1 Signaling, IL-17 Signaling, MAPK Signaling, Myeloid Inflammation, TLR Signaling, TNF Signaling	NM_003010.2:771
ATP6V0D1	-0.0525	0.147	-0.342	0.237	0.964	0.789	1.18	0.723	1	lm.nb	Lysosome, Phagocytosis	NM_004691.4:970
MARCKS	-0.0811	0.229	-0.529	0.367	0.945	0.693	1.29	0.724	1	lm.nb	Phagocytosis	NM_002356.5:456
NOX1	0.214	0.61	-0.982	1.41	1.16	0.506	2.66	0.728	1	Wald	Oxidative Stress Response	NM_007052.4:455
VSIR	0.0858	0.253	-0.409	0.581	1.06	0.753	1.5	0.735	1	lm.nb	T-cell Costimulation	NM_022153.1:185
TLR2	0.0859	0.253	-0.41	0.582	1.06	0.752	1.5	0.736	1	lm.nb	Host Defense Peptides, MHC Class I Antigen Presentation, Myeloid Activation, TLR Signaling, Virus-Host Interaction	NM_003264.3:2402
ALPK1	-0.251	0.772	-1.76	1.26	0.84	0.294	2.4	0.746	1	Wald	ALPK1 Signaling	NM_025144.2:2975
RB1CC1	-0.243	0.747	-1.71	1.22	0.845	0.306	2.33	0.746	1	Wald	Autophagy	NM_001083617.1:1860
PLEKHA1	-0.194	0.603	-1.38	0.987	0.874	0.386	1.98	0.749	1	Wald	Oxidative Stress Response	NM_001001974.1:205
LTA4H	0.046	0.143	-0.235	0.327	1.03	0.85	1.25	0.75	1	lm.nb	Leukotriene and Prostaglandin Inflammation, Myeloid Activation	NM_001256643.1:1140
JUN	0.0695	0.225	-0.371	0.51	1.05	0.773	1.42	0.758	1	lm.nb	BCR Signaling, MAPK Signaling, Myeloid Activation, NLR Signaling, TCR Signaling, TLR Signaling, TNF Signaling, Type I Interferon Signaling	NM_002228.3:1952
RAB5C	-0.0329	0.113	-0.254	0.188	0.977	0.839	1.14	0.771	1	lm.nb	Myeloid Activation, Phagocytosis	NM_001252039.1:477
MDFIC	0.193	0.691	-1.16	1.55	1.14	0.447	2.92	0.781	1	Wald	Immune Exhaustion	NM_199072.2:730
IL1RAP	0.182	0.657	-1.11	1.47	1.13	0.465	2.77	0.783	1	Wald	TH17 Differentiation	NM_002182.2:460
ICOSLG	0.186	0.672	-1.13	1.5	1.14	0.456	2.83	0.783	1	Wald	T-cell Costimulation	NM_015259.5:642
NFATC3	-0.249	0.911	-2.04	1.54	0.841	0.244	2.9	0.785	1	Wald	BCR Signaling, Glycan Sensing, TCR Signaling	NM_004555.2:2190
SPIB	0.132	0.489	-0.825	1.09	1.1	0.564	2.13	0.788	1	Wald		NM_003121.4:28
FCGRT	-0.201	0.746	-1.66	1.26	0.87	0.316	2.4	0.788	1	Wald	Myeloid Inflammation	XM_011526628.1:205
NLRC5	-0.148	0.553	-1.23	0.935	0.902	0.426	1.91	0.79	1	Wald	RNA Sensing	NM_032206.4:860
NGLY1	0.0409	0.153	-0.259	0.341	1.03	0.836	1.27	0.79	1	lm.nb	Proteotoxic Stress	NM_001145293.1:1872
CD84	0.141	0.539	-0.916	1.2	1.1	0.53	2.29	0.795	1	Wald	Myeloid Activation	NM_001184879.1:1015
ULK1	0.341	1.34	-2.28	2.96	1.27	0.206	7.78	0.799	1	Wald	Autophagy	NM_003565.1:465
STAT6	0.2	0.786	-1.34	1.74	1.15	0.395	3.34	0.8	1	Wald	DNA Sensing, Other Interleukin Signaling, TH2 Differentiation, TH9 Differentiation	NM_003153.3:2030
MS4A4A	0.101	0.399	-0.682	0.883	1.07	0.623	1.84	0.802	1	lm.nb	Myeloid Inflammation	NM_001243266.1:296
HLA-DOB	0.118	0.472	-0.807	1.04	1.09	0.572	2.06	0.803	1	Wald	MHC Class II Antigen Presentation	NM_002120.3:230
STAT4	-0.18	0.73	-1.61	1.25	0.883	0.327	2.38	0.806	1	Wald	IL-2 Signaling, TH1 Differentiation	NM_003151.2:789
ATG13	-0.302	1.23	-2.71	2.1	0.811	0.153	4.29	0.807	1	Wald	Autophagy	NM_001142673.1:1255
VRK3	-0.328	1.34	-2.96	2.3	0.796	0.129	4.93	0.808	1	Wald	IL-17 Signaling, TLR Signaling	NM_016440.3:820
PRDM1	0.14	0.589	-1.02	1.3	1.1	0.495	2.45	0.813	1	Wald	BCR Signaling	NM_182907.1:310
NFATC2	-0.175	0.747	-1.64	1.29	0.886	0.321	2.45	0.816	1	Wald	BCR Signaling, Glycan Sensing, NK Activity, TCR Signaling	NM_012340.3:1815
MAF	0.19	0.828	-1.43	1.81	1.14	0.37	3.51	0.819	1	Wald	TH2 Differentiation	NM_001031804.2:1834
CCNC	-0.16	0.728	-1.59	1.27	0.895	0.333	2.41	0.827	1	Wald	TGF-beta Signaling	NM_005190.3:744
PLIN4	0.106	0.491	-0.856	1.07	1.08	0.552	2.1	0.829	1	Wald	PPAR Signaling	NM_001080400.1:1886
PYCARD	-0.19	0.883	-1.92	1.54	0.876	0.264	2.91	0.83	1	Wald	DNA Sensing, Glycan Sensing, Inflammasomes, Myeloid Activation, NLR Signaling	NM_013258.3:714
CTSZ	-0.0396	0.184	-0.401	0.321	0.973	0.758	1.25	0.83	1	lm.nb	Apoptosis, Lysosome, Myeloid Activation	NM_001336.3:739
TNFRSF10B	-0.122	0.576	-1.25	1.01	0.919	0.42	2.01	0.833	1	Wald	Apoptosis, Cytotoxicity	NM_003842.3:565
EGLN1	-0.21	1.01	-2.19	1.77	0.865	0.219	3.41	0.836	1	Wald	HIF1A Signaling, Oxidative Stress Response	NM_022051.2:3782
RAC2	-0.0481	0.233	-0.505	0.409	0.967	0.705	1.33	0.837	1	lm.nb	BCR Signaling, Lymphocyte Trafficking, Myeloid Activation, Myeloid Inflammation	NM_002872.4:341
TAB1	-0.218	1.07	-2.31	1.87	0.86	0.202	3.66	0.838	1	Wald	ALPK1 Signaling, Glycan Sensing, IL-17 Signaling, NF-kappaB Signaling, NLR Signaling, TLR Signaling, TNF Signaling	NM_153497.2:614
IRAK4	-0.173	0.854	-1.85	1.5	0.887	0.278	2.83	0.841	1	Wald	NF-kappaB Signaling, NLR Signaling, TLR Signaling	NM_001114182.1:933
ATP6AP2	-0.283	1.45	-3.12	2.56	0.822	0.115	5.88	0.846	1	Wald	Angiotensin System, Myeloid Activation	NM_005765.2:419
PLAUR	0.0524	0.273	-0.483	0.588	1.04	0.715	1.5	0.849	1	lm.nb	Coagulation, Complement System, Myeloid Activation	NM_001005376.2:538
TLN1	0.0333	0.178	-0.317	0.383	1.02	0.803	1.3	0.853	1	lm.nb	Coagulation	NM_006289.3:1460
BCR	0.045	0.242	-0.43	0.52	1.03	0.742	1.43	0.853	1	lm.nb	Myeloid Activation	NM_004327.3:2375
GLB1	-0.22	1.2	-2.57	2.13	0.858	0.168	4.38	0.855	1	Wald	Lysosome, Myeloid Activation	NM_000404.2:955
TRIM33	0.196	1.08	-1.92	2.31	1.15	0.265	4.96	0.856	1	Wald	TGF-beta Signaling	NM_015906.3:3260
CD28	-0.119	0.655	-1.4	1.17	0.921	0.378	2.24	0.857	1	Wald	T-cell Costimulation, TCR Signaling	NM_001243077.1:438
PIK3CG	-0.117	0.655	-1.4	1.17	0.922	0.379	2.24	0.859	1	Wald	Chemokine Signaling, Coagulation, Myeloid Activation	NM_002649.2:2125
IRF4	0.109	0.612	-1.09	1.31	1.08	0.469	2.48	0.859	1	Wald	Immune Exhaustion, Myeloid Activation, Other Interleukin Signaling, TH17 Differentiation, TH9 Differentiation, Treg Differentiation, Type I Interferon Signaling, Type II Interferon Signaling	NM_001195286.1:1365
TGFBR2	-0.166	0.935	-2	1.67	0.891	0.25	3.18	0.86	1	Wald	Myeloid Activation, TGF-beta Signaling, TH17 Differentiation, TH9 Differentiation, Treg Differentiation	NM_001024847.1:1760
FURIN	-0.165	0.928	-1.98	1.65	0.892	0.253	3.15	0.86	1	Wald	TGF-beta Signaling, Virus-Host Interaction	NM_002569.3:414
SP1	-0.171	0.962	-2.06	1.71	0.888	0.241	3.28	0.86	1	Wald	Oxidative Stress Response, TGF-beta Signaling	NM_138473.2:833
TOLLIP	0.181	1.02	-1.82	2.19	1.13	0.282	4.55	0.86	1	Wald	IL-1 Signaling, Myeloid Activation, TLR Signaling	NM_019009.2:1320
MAP3K5	-0.154	0.877	-1.87	1.56	0.899	0.273	2.96	0.861	1	Wald	Oxidative Stress Response, Proteotoxic Stress, TNF Signaling	NM_005923.3:2415
PTGER2	0.116	0.661	-1.18	1.41	1.08	0.441	2.66	0.862	1	Wald	Immune Exhaustion, Leukotriene and Prostaglandin Inflammation	NM_000956.3:995
CD14	0.0463	0.266	-0.476	0.568	1.03	0.719	1.48	0.863	1	lm.nb	Myeloid Activation, NF-kappaB Signaling, TLR Signaling	NM_000591.2:885
TRAF6	0.21	1.21	-2.17	2.59	1.16	0.223	6.01	0.863	1	Wald	ALPK1 Signaling, Glycan Sensing, Myeloid Activation, NF-kappaB Signaling, NLR Signaling, RNA Sensing, TCR Signaling, TLR Signaling, Type I Interferon Signaling	NM_145803.2:745
C5AR1	0.0494	0.287	-0.513	0.612	1.03	0.701	1.53	0.864	1	lm.nb	Complement System, Mononuclear Cell Migration, Myeloid Activation	NM_001736.3:104
GSK3B	-0.217	1.26	-2.69	2.25	0.861	0.155	4.77	0.864	1	Wald	BCR Signaling, TCR Signaling	NM_002093.2:925
FOXO1	-0.119	0.715	-1.52	1.28	0.921	0.348	2.43	0.868	1	Wald	Other Interleukin Signaling, Oxidative Stress Response, Treg Differentiation	NM_002015.3:1526
RIPK3	-0.179	1.11	-2.35	1.99	0.883	0.196	3.97	0.872	1	Wald	DNA Sensing, NLR Signaling, TLR Signaling, TNF Signaling	NM_006871.3:1174
IL16	0.0879	0.546	-0.982	1.16	1.06	0.506	2.23	0.873	1	Wald	Myeloid Activation, Other Interleukin Signaling	NM_004513.4:1262
RACK1	0.0323	0.203	-0.365	0.43	1.02	0.776	1.35	0.874	1	lm.nb	Oxidative Stress Response, TNF Signaling	NM_006098.4:375
CSF3R	-0.0403	0.261	-0.551	0.471	0.972	0.682	1.39	0.878	1	lm.nb	JAK-STAT Signaling, Other Interleukin Signaling	NM_000760.3:2478
LAT	-0.0927	0.634	-1.34	1.15	0.938	0.396	2.22	0.884	1	Wald	Myeloid Activation, NF-kappaB Signaling, NK Activity, TCR Signaling	NM_001014987.1:843
ADORA2A	0.0746	0.515	-0.935	1.08	1.05	0.523	2.12	0.885	1	Wald	Myeloid Inflammation, T-cell Costimulation	NM_000675.5:951
MAPK8	0.166	1.15	-2.09	2.42	1.12	0.236	5.35	0.885	1	Wald	IL-1 Signaling, MAPK Signaling, NLR Signaling, RNA Sensing, TCR Signaling, TLR Signaling, TNF Signaling, Type I Interferon Signaling	NM_002750.2:945
NLRP1	-0.0952	0.689	-1.45	1.25	0.936	0.367	2.39	0.891	1	Wald	Inflammasomes, NLR Signaling	NM_033004.2:2135
THBS1	0.0636	0.462	-0.841	0.968	1.05	0.558	1.96	0.891	1	lm.nb	Coagulation, Mononuclear Cell Migration, Myeloid Activation, NO Signaling, TGF-beta Signaling	NM_003246.2:3465
PIK3CB	-0.0922	0.67	-1.41	1.22	0.938	0.378	2.33	0.891	1	Wald	BCR Signaling, TCR Signaling, TNF Signaling	NM_006219.1:2945
NFATC1	0.116	0.842	-1.53	1.77	1.08	0.345	3.4	0.891	1	Wald	BCR Signaling, Glycan Sensing, NK Activity, TCR Signaling	NM_172389.1:1984
GLA	0.0282	0.206	-0.376	0.432	1.02	0.771	1.35	0.892	1	lm.nb	Lysosome, Myeloid Activation	NM_000169.2:980
DIABLO	-0.16	1.19	-2.48	2.16	0.895	0.179	4.48	0.893	1	Wald	Apoptosis, Oxidative Stress Response	NM_138930.3:856
CAP1	0.0198	0.156	-0.285	0.325	1.01	0.821	1.25	0.899	1	lm.nb	Coagulation, Myeloid Activation	NM_001105530.1:428
MAP3K7	-0.159	1.27	-2.65	2.34	0.896	0.159	5.05	0.901	1	Wald	ALPK1 Signaling, BCR Signaling, Glycan Sensing, NF-kappaB Signaling, NLR Signaling, RNA Sensing, TCR Signaling, TLR Signaling, TNF Signaling, Type I Interferon Signaling	NM_145333.1:670
CX3CR1	-0.085	0.686	-1.43	1.26	0.943	0.371	2.4	0.902	1	Wald	Chemokine Signaling	NM_001337.3:1040
IKBKG	0.141	1.16	-2.13	2.41	1.1	0.229	5.31	0.903	1	Wald	BCR Signaling, DNA Sensing, Glycan Sensing, NF-kappaB Signaling, NLR Signaling, RNA Sensing, TCR Signaling, TLR Signaling, TNF Signaling, Type I Interferon Signaling	NM_003639.2:470
CXCL16	-0.0227	0.188	-0.391	0.345	0.984	0.763	1.27	0.904	1	lm.nb	Chemokine Signaling	NM_001100812.1:850
ERN1	0.0728	0.616	-1.13	1.28	1.05	0.456	2.43	0.906	1	Wald	Apoptosis, Proteotoxic Stress	NM_001433.2:435
IKBKB	0.0586	0.518	-0.958	1.07	1.04	0.515	2.11	0.91	1	Wald	BCR Signaling, DNA Sensing, Glycan Sensing, NF-kappaB Signaling, NLR Signaling, RNA Sensing, TCR Signaling, TLR Signaling, TNF Signaling, Type I Interferon Signaling	NM_001556.1:1995
RBPJ	0.0176	0.16	-0.296	0.331	1.01	0.814	1.26	0.913	1	lm.nb	Myeloid Activation, TH1 Differentiation	NM_015874.3:850
TLR7	-0.0673	0.614	-1.27	1.14	0.954	0.414	2.2	0.913	1	Wald	Myeloid Activation, TLR Signaling, Type I Interferon Signaling	NM_016562.3:3098
PTPN4	-0.0961	0.896	-1.85	1.66	0.936	0.277	3.16	0.915	1	Wald	IL-1 Signaling, TLR Signaling	NM_002830.3:2476
TYK2	0.116	1.09	-2.02	2.25	1.08	0.246	4.77	0.916	1	Wald	IL-6 Signaling, NLR Signaling, TH1 Differentiation, TH17 Differentiation, Treg Differentiation, Type I Interferon Signaling, Type III Interferon Signaling	NM_003331.4:1980
CBL	0.0855	0.83	-1.54	1.71	1.06	0.343	3.28	0.918	1	Wald	IL-6 Signaling, Myeloid Activation, TGF-beta Signaling	NM_005188.3:1080
IL6	-0.0488	0.495	-1.02	0.922	0.967	0.493	1.89	0.922	1	lm.nb	DNA Sensing, HIF1A Signaling, IL-6 Signaling, JAK-STAT Signaling, Mononuclear Cell Migration, Myeloid Activation, NLR Signaling, TH17 Differentiation, TH2 Differentiation, Tissue Stress, TNF Signaling	NM_000600.3:364
ETS1	-0.0679	0.7	-1.44	1.3	0.954	0.369	2.47	0.923	1	Wald	Oxidative Stress Response	NM_005238.3:1305
LRG1	-0.0202	0.231	-0.473	0.432	0.986	0.721	1.35	0.931	1	lm.nb	Myeloid Activation	NM_052972.3:656
GAB2	-0.0436	0.505	-1.03	0.946	0.97	0.489	1.93	0.932	1	Wald	IL-2 Signaling, Myeloid Activation, Myeloid Inflammation	NM_080491.2:755
CARD11	-0.0594	0.692	-1.42	1.3	0.96	0.375	2.46	0.932	1	Wald	BCR Signaling, Glycan Sensing, NF-kappaB Signaling, TCR Signaling	NM_032415.2:1075
SOD2	0.0219	0.259	-0.485	0.529	1.02	0.714	1.44	0.933	1	lm.nb	Other Interleukin Signaling, Oxidative Stress Response	NM_000636.2:201
NT5E	-0.0532	0.647	-1.32	1.22	0.964	0.4	2.32	0.935	1	Wald	Myeloid Inflammation	NM_002526.2:1214
PLAU	0.0302	0.369	-0.692	0.753	1.02	0.619	1.69	0.935	1	lm.nb	Coagulation, Complement System, Myeloid Activation, NF-kappaB Signaling	NM_002658.2:793
CBLB	0.0484	0.615	-1.16	1.25	1.03	0.448	2.38	0.938	1	Wald	MHC Class I Antigen Presentation, TCR Signaling	NM_170662.3:1286
PIK3C3	-0.123	1.66	-3.38	3.13	0.918	0.0962	8.77	0.941	1	Wald	Autophagy, Phagocytosis, TLR Signaling	NM_002647.2:1140
KDM6B	0.0175	0.247	-0.467	0.502	1.01	0.723	1.42	0.944	1	lm.nb	Oxidative Stress Response	NM_001080424.1:4865
TYROBP	-0.0173	0.258	-0.522	0.488	0.988	0.696	1.4	0.947	1	lm.nb	Myeloid Activation, NK Activity	NM_003332.3:188
CXCR6	0.0489	0.735	-1.39	1.49	1.03	0.381	2.81	0.947	1	Wald	Chemokine Signaling	NM_006564.1:983
PIK3CA	-0.0461	0.721	-1.46	1.37	0.969	0.364	2.58	0.949	1	Wald	BCR Signaling, TCR Signaling, TNF Signaling	NM_006218.2:2445
CD45RA	0.0292	0.492	-0.935	0.993	1.02	0.523	1.99	0.953	1	Wald	Immune Memory, Myeloid Activation, TCR Signaling	NM_002838.4:258
NPC2	-0.0102	0.175	-0.353	0.333	0.993	0.783	1.26	0.954	1	lm.nb	Lysosome, Myeloid Activation	NM_006432.3:193
IL10	-0.0289	0.498	-1	0.947	0.98	0.498	1.93	0.954	1	Wald	JAK-STAT Signaling, Myeloid Activation, Other Interleukin Signaling, TCR Signaling, Treg Differentiation	NM_000572.2:230
MS4A7	0.0264	0.468	-0.89	0.943	1.02	0.539	1.92	0.955	1	Wald	Myeloid Inflammation	NM_206939.1:716
ATG12	0.0548	1.02	-1.95	2.06	1.04	0.26	4.16	0.957	1	Wald	Autophagy, NLR Signaling, RNA Sensing	NM_004707.3:634
MAVS	0.0364	0.75	-1.43	1.51	1.03	0.37	2.84	0.961	1	Wald	DNA Sensing, NLR Signaling, RNA Sensing, Type I Interferon Signaling	NM_001206491.1:1036
MIF	-0.0072	0.18	-0.361	0.347	0.995	0.779	1.27	0.968	1	lm.nb	Myeloid Activation, Other Interleukin Signaling	NM_002415.1:319
CRK	0.037	0.934	-1.79	1.87	1.03	0.289	3.65	0.969	1	Wald	Chemokine Signaling, Coagulation	NM_016823.4:455
GK	-0.00884	0.225	-0.45	0.432	0.994	0.732	1.35	0.969	1	lm.nb	PPAR Signaling	NM_000167.3:1505
ITPR3	-0.0301	0.803	-1.6	1.54	0.979	0.329	2.91	0.97	1	Wald	BCR Signaling, Glycan Sensing, Myeloid Inflammation, NLR Signaling	NM_002224.2:3130
NLRC4	-0.0182	0.569	-1.13	1.1	0.987	0.456	2.14	0.975	1	Wald	Inflammasomes, NLR Signaling	NM_001199138.1:2662
HCST	-0.0222	0.747	-1.49	1.44	0.985	0.357	2.72	0.976	1	Wald	NK Activity	NM_001007469.1:118
P2RX7	0.00935	0.418	-0.81	0.829	1.01	0.57	1.78	0.982	1	Wald	Inflammasomes, NLR Signaling	NM_002562.5:780
BECN1	-0.0234	1.48	-2.92	2.87	0.984	0.132	7.33	0.987	1	Wald	Autophagy	NM_003766.4:259
LTBR	0.0157	1.05	-2.04	2.07	1.01	0.244	4.19	0.988	1	Wald	HIF1A Signaling, Myeloid Activation, NF-kappaB Signaling	XM_006718983.2:680
TAB2	0.0128	0.956	-1.86	1.89	1.01	0.275	3.7	0.989	1	Wald	ALPK1 Signaling, Glycan Sensing, NF-kappaB Signaling, NLR Signaling, TCR Signaling, TLR Signaling, TNF Signaling	NM_015093.3:1377
CBFB	-0.00165	0.155	-0.304	0.301	0.999	0.81	1.23	0.992	1	lm.nb	Proteotoxic Stress	NM_001755.2:262
ATM	0.00734	0.724	-1.41	1.43	1.01	0.376	2.69	0.992	1	Wald	Apoptosis, Myeloid Activation, NF-kappaB Signaling	NM_000051.3:393
PSTPIP1	-0.00588	0.593	-1.17	1.16	0.996	0.445	2.23	0.992	1	Wald	Inflammasomes, NLR Signaling	NM_001321135.1:848
CD3E	0.00371	0.502	-0.98	0.987	1	0.507	1.98	0.994	1	Wald	TCR Signaling	NM_000733.3:260
GNS	0.000704	0.172	-0.337	0.338	1	0.792	1.26	0.997	1	lm.nb	Lysosome, Myeloid Activation	NM_002076.3:1340
MAP2K2	-0.00366	1.38	-2.71	2.7	0.997	0.153	6.5	0.998	1	Wald	BCR Signaling, MAPK Signaling, TCR Signaling, TLR Signaling	NM_030662.3:839

## Sheet: RSV bronchiolitis DEGs
Gene	Log2 fold change	std error (log2)	Lower confidence limit (log2)	Upper confidence limit (log2)	Linear fold change	Lower confidence limit (linear)	Upper confidence limit (linear)	P-value	BY.p.value	method	Gene.sets	probe.ID
IL36A	5.06	0.565	3.95	6.17	33.4	15.5	71.9	3.08e-10	1.1e-06	lm.nb	IL-1 Signaling	NM_014440.1:45
XBP1	-1.92	0.266	-2.44	-1.4	0.264	0.184	0.379	3.37e-08	4.49e-05	lm.nb	Oxidative Stress Response, Proteotoxic Stress	NM_001079539.1:935
PSMB8	-1.08	0.151	-1.38	-0.786	0.473	0.385	0.58	3.78e-08	4.49e-05	lm.nb	BCR Signaling, Glycan Sensing, MHC Class I Antigen Presentation, NF-kappaB Signaling, TCR Signaling, Type I Interferon Signaling	NM_004159.4:1215
AHR	-1.23	0.196	-1.61	-0.845	0.427	0.327	0.557	4.94e-07	0.000439	lm.nb	TH17 Differentiation	NM_001621.4:1818
SAMHD1	-1.36	0.243	-1.83	-0.88	0.391	0.281	0.543	3.68e-06	0.00262	lm.nb	Type I Interferon Signaling	NM_015474.2:640
TMPRSS2	2.83	0.528	1.8	3.87	7.13	3.48	14.6	6.84e-06	0.00363	lm.nb	Virus-Host Interaction	NM_005656.3:591
IDO1	-2.52	0.475	-3.45	-1.59	0.174	0.0912	0.332	8.04e-06	0.00363	lm.nb	Myeloid Inflammation	NM_002164.5:369
GBP1	-1.77	0.334	-2.42	-1.12	0.293	0.186	0.461	8.15e-06	0.00363	lm.nb	NLR Signaling, Type II Interferon Signaling	NM_002053.2:1685
DDX5	-1.03	0.197	-1.42	-0.648	0.488	0.374	0.638	9.54e-06	0.00364	lm.nb	Virus-Host Interaction	NM_004396.3:814
IRF1	-1.51	0.289	-2.08	-0.946	0.35	0.237	0.519	1.02e-05	0.00364	lm.nb	TNF Signaling, Type I Interferon Signaling, Type II Interferon Signaling	NM_002198.1:510
C3	-2.28	0.443	-3.15	-1.41	0.206	0.113	0.376	1.31e-05	0.00425	lm.nb	Complement System, Myeloid Activation	NM_000064.2:4396
IL13RA1	-0.887	0.179	-1.24	-0.536	0.541	0.424	0.69	2.27e-05	0.00668	lm.nb	JAK-STAT Signaling, Other Interleukin Signaling	NM_001560.2:1230
TAP1	-1.13	0.229	-1.57	-0.679	0.458	0.336	0.625	2.44e-05	0.00668	lm.nb	MHC Class I Antigen Presentation, Phagocytosis	NM_000593.5:2075
AP1G1	-0.654	0.136	-0.921	-0.387	0.636	0.528	0.765	3.61e-05	0.00919	lm.nb	Lysosome, MHC Class II Antigen Presentation	NM_001030007.1:2630
ATF6	-1.04	0.219	-1.47	-0.607	0.487	0.362	0.657	4.36e-05	0.00976	lm.nb	Proteotoxic Stress	NM_007348.2:110
RIPK1	-0.915	0.193	-1.29	-0.535	0.53	0.408	0.69	4.39e-05	0.00976	lm.nb	DNA Sensing, NF-kappaB Signaling, NLR Signaling, RNA Sensing, TLR Signaling, TNF Signaling, Type I Interferon Signaling	NM_003804.3:710
NFE2L2	-1.17	0.249	-1.66	-0.68	0.445	0.317	0.624	4.93e-05	0.0103	lm.nb	Oxidative Stress Response, Proteotoxic Stress	NM_006164.3:995
SOD1	-1.15	0.248	-1.64	-0.663	0.451	0.321	0.631	5.81e-05	0.0113	lm.nb	Coagulation, Other Interleukin Signaling, Oxidative Stress Response	NM_000454.4:245
STAT1	-0.886	0.192	-1.26	-0.51	0.541	0.417	0.702	6.04e-05	0.0113	lm.nb	IL-2 Signaling, IL-6 Signaling, Interferon Response Genes, NLR Signaling, TH1 Differentiation, Type I Interferon Signaling, Type III Interferon Signaling	NM_139266.1:455
DTX3L	-1.19	0.261	-1.7	-0.675	0.439	0.308	0.626	7.34e-05	0.013	lm.nb	MHC Class I Antigen Presentation	NM_138287.3:2185
SSR1	-0.939	0.207	-1.34	-0.533	0.522	0.394	0.691	7.68e-05	0.013	lm.nb	Proteotoxic Stress	NM_003144.5:792
KPNB1	-0.897	0.2	-1.29	-0.506	0.537	0.409	0.704	8.71e-05	0.0141	lm.nb	Interferon Response Genes, Myeloid Activation	NM_002265.4:2580
LAG3	-1.97	0.45	-2.85	-1.08	0.256	0.139	0.472	0.00013	0.0202	Wald	Immune Exhaustion, MHC Class II Antigen Presentation, T-cell Costimulation	NM_002286.5:1735
IL18RAP	-1.76	0.407	-2.56	-0.966	0.294	0.169	0.512	0.000144	0.0206	Wald	IL-1 Signaling, Myeloid Activation, Oxidative Stress Response	NM_003853.3:1154
GBP5	-1.65	0.383	-2.4	-0.9	0.319	0.189	0.536	0.000145	0.0206	lm.nb	NLR Signaling, Type II Interferon Signaling	NM_052942.3:1955
IL18	1.41	0.332	0.758	2.06	2.65	1.69	4.16	0.000174	0.0238	lm.nb	DNA Sensing, IL-1 Signaling, Myeloid Activation, NLR Signaling	NM_001562.3:364
CXCR2	-1.89	0.449	-2.77	-1.01	0.27	0.147	0.497	0.000196	0.0259	lm.nb	Chemokine Signaling, Myeloid Activation	NM_001557.3:409
CXCL11	-2.77	0.664	-4.08	-1.47	0.146	0.0593	0.361	0.000214	0.0272	lm.nb	Chemokine Signaling	NM_005409.4:282
IFI6	-1.49	0.358	-2.19	-0.785	0.357	0.219	0.58	0.000228	0.0281	lm.nb	Type I Interferon Signaling	NM_002038.3:410
CD38	-2.44	0.589	-3.59	-1.28	0.185	0.083	0.411	0.00024	0.0284	lm.nb	Oxidative Stress Response	NM_001775.2:280
STRAP	-0.8	0.195	-1.18	-0.417	0.574	0.441	0.749	0.000266	0.0294	lm.nb	TGF-beta Signaling	NM_007178.3:630
IFI16	-1.09	0.267	-1.62	-0.57	0.469	0.326	0.674	0.00027	0.0294	lm.nb	DNA Sensing, NLR Signaling	NM_001206567.1:2351
APOL6	-1.23	0.302	-1.82	-0.642	0.425	0.282	0.641	0.000272	0.0294	lm.nb	Interferon Response Genes	NM_030641.3:422
LIMK2	-1.24	0.306	-1.84	-0.639	0.424	0.28	0.642	0.000306	0.032	lm.nb	Phagocytosis	NM_001031801.1:1590
IL6ST	-0.832	0.209	-1.24	-0.422	0.562	0.423	0.746	0.000368	0.0362	lm.nb	IL-6 Signaling, JAK-STAT Signaling, TH17 Differentiation	NM_002184.2:2505
PSMB9	-0.917	0.231	-1.37	-0.465	0.529	0.387	0.724	0.000375	0.0362	lm.nb	BCR Signaling, Glycan Sensing, MHC Class I Antigen Presentation, NF-kappaB Signaling, TCR Signaling	NM_002800.4:455
CARD16	-1.43	0.359	-2.13	-0.723	0.372	0.229	0.606	0.000376	0.0362	lm.nb	NLR Signaling	NM_001017534.1:507
ADAR	-0.78	0.198	-1.17	-0.392	0.583	0.445	0.762	0.000409	0.0378	lm.nb	DNA Sensing, Type I Interferon Signaling	NM_001025107.1:3530
IRF9	-0.714	0.182	-1.07	-0.358	0.61	0.476	0.78	0.000421	0.0378	lm.nb	NLR Signaling, Type I Interferon Signaling, Type II Interferon Signaling, Type III Interferon Signaling	NM_006084.4:723
TLR4	-1.6	0.408	-2.4	-0.804	0.329	0.189	0.573	0.000425	0.0378	lm.nb	HIF1A Signaling, Myeloid Activation, NF-kappaB Signaling, NLR Signaling, TLR Signaling	NM_003266.3:2535
CXCL9	-1.63	0.414	-2.44	-0.813	0.324	0.185	0.569	0.000435	0.0378	lm.nb	Chemokine Signaling	NM_002416.1:87
STING1	-1.5	0.386	-2.26	-0.746	0.353	0.209	0.596	0.000472	0.0395	lm.nb	DNA Sensing, Myeloid Activation, NLR Signaling, RNA Sensing	NM_198282.1:725
HMOX1	1.28	0.328	0.633	1.92	2.42	1.55	3.78	0.000478	0.0395	lm.nb	HIF1A Signaling, Myeloid Activation, Other Interleukin Signaling, Oxidative Stress Response	NM_002133.2:781
GBP2	-1.08	0.278	-1.62	-0.534	0.473	0.324	0.69	0.000488	0.0395	lm.nb	NLR Signaling, Type I Interferon Signaling, Type II Interferon Signaling	NM_004120.3:780
STAT5A	-0.864	0.223	-1.3	-0.427	0.549	0.406	0.744	0.0005	0.0396	lm.nb	IL-2 Signaling, TH2 Differentiation, Treg Differentiation	NM_003152.3:2523
RPS6KA3	-0.675	0.177	-1.02	-0.327	0.626	0.492	0.797	0.000603	0.0448	lm.nb	IL-17 Signaling, MAPK Signaling, TLR Signaling	NM_004586.2:277
MAPKAPK2	-0.589	0.155	-0.892	-0.285	0.665	0.539	0.821	0.000605	0.0448	lm.nb	IL-17 Signaling, TLR Signaling	NM_004759.3:710
SP100	-0.893	0.235	-1.35	-0.432	0.539	0.391	0.741	0.000614	0.0448	lm.nb	Type II Interferon Signaling	NM_001206704.1:1495
CASP1	-1.07	0.281	-1.62	-0.517	0.477	0.325	0.699	0.000616	0.0448	lm.nb	DNA Sensing, IL-1 Signaling, Inflammasomes, NLR Signaling	NM_033294.3:701
JAK2	-1.09	0.29	-1.66	-0.524	0.469	0.316	0.695	0.000669	0.0477	lm.nb	IL-2 Signaling, IL-6 Signaling, Myeloid Activation, TH1 Differentiation, TH17 Differentiation, Type II Interferon Signaling	NM_004972.3:1464
XAF1	-0.993	0.265	-1.51	-0.473	0.502	0.35	0.72	0.000716	0.05	lm.nb	Type I Interferon Signaling	NM_199139.2:978
IL32	-1.52	0.413	-2.33	-0.708	0.349	0.199	0.612	0.000869	0.0595	lm.nb	Other Interleukin Signaling	NM_004221.4:358
HLA-B	-0.715	0.196	-1.1	-0.332	0.609	0.467	0.795	0.000909	0.0611	lm.nb	MHC Class I Antigen Presentation, Myeloid Activation, Type I Interferon Signaling, Type II Interferon Signaling	NM_005514.6:937
PSEN1	-0.789	0.217	-1.21	-0.365	0.579	0.431	0.777	0.000939	0.0619	lm.nb	Myeloid Activation, Oxidative Stress Response	NM_000021.2:900
ATG3	-1.12	0.311	-1.73	-0.512	0.46	0.301	0.701	0.00104	0.0666	lm.nb	Autophagy	NM_022488.3:593
CARD17	-1.26	0.35	-1.95	-0.576	0.417	0.259	0.671	0.00105	0.0666	lm.nb	NLR Signaling	NM_001007232.1:143
CDH1	-1.38	0.385	-2.14	-0.63	0.383	0.227	0.646	0.00107	0.0666	lm.nb	Apoptosis, Lymphocyte Trafficking, Tissue Stress	NM_004360.2:535
FAS	-1.22	0.342	-1.89	-0.551	0.429	0.269	0.683	0.00115	0.0706	lm.nb	Apoptosis, Cytotoxicity, TNF Signaling	NM_000043.4:1089
CASP4	-0.999	0.281	-1.55	-0.449	0.5	0.342	0.733	0.00119	0.0715	lm.nb	NLR Signaling	NM_001225.3:88
TIMP2	1.06	0.305	0.465	1.66	2.09	1.38	3.16	0.00145	0.0859	lm.nb	Myeloid Activation	NM_003255.4:794
RBCK1	-0.921	0.266	-1.44	-0.4	0.528	0.368	0.758	0.00152	0.0889	lm.nb	MHC Class I Antigen Presentation, NLR Signaling, TNF Signaling	NM_006462.4:736
IL18R1	-1.62	0.472	-2.54	-0.693	0.326	0.172	0.619	0.00168	0.0967	lm.nb	IL-1 Signaling, TNF Signaling	NM_003855.3:822
APOBEC3G	-1.11	0.327	-1.75	-0.466	0.464	0.297	0.724	0.00191	0.108	lm.nb	RNA Sensing	NM_021822.2:761
FCGR1A/B	-1.39	0.414	-2.2	-0.582	0.381	0.217	0.668	0.002	0.111	lm.nb	MHC Class I Antigen Presentation, Phagocytosis, Type II Interferon Signaling	NM_000566.3:738
EIF2AK2	-1.04	0.308	-1.64	-0.431	0.488	0.321	0.742	0.00203	0.111	lm.nb	Interferon Response Genes, Proteotoxic Stress, Type I Interferon Signaling	NM_002759.1:1760
YWHAQ	-0.731	0.219	-1.16	-0.302	0.602	0.448	0.811	0.00213	0.115	lm.nb	Apoptosis	NM_006826.3:558
AIM2	-1.07	0.323	-1.7	-0.437	0.476	0.307	0.738	0.00228	0.121	lm.nb	DNA Sensing, Inflammasomes, NLR Signaling	NM_004833.1:870
IFIH1	-0.985	0.3	-1.57	-0.397	0.505	0.336	0.759	0.00248	0.13	lm.nb	RNA Sensing, Type I Interferon Signaling	NM_022168.3:1056
SELL	-1.29	0.395	-2.06	-0.516	0.409	0.239	0.699	0.0026	0.134	lm.nb	Immune Memory, Lymphocyte Trafficking, Myeloid Activation	NM_000655.4:1103
ADGRE5	-0.912	0.28	-1.46	-0.362	0.532	0.363	0.778	0.0027	0.138	lm.nb	Myeloid Activation	NM_078481.3:1974
LAMP3	-1.37	0.428	-2.21	-0.535	0.386	0.216	0.69	0.00301	0.151	lm.nb	Lysosome	NM_014398.3:878
TNFSF10	-1.22	0.384	-1.97	-0.465	0.43	0.255	0.724	0.00334	0.165	lm.nb	Apoptosis, Cytotoxicity	NM_003810.2:115
HLA-A	-0.56	0.177	-0.908	-0.213	0.678	0.533	0.863	0.00343	0.165	lm.nb	MHC Class I Antigen Presentation, Type I Interferon Signaling, Type II Interferon Signaling	NM_002116.5:1000
HLA-E	-0.662	0.21	-1.07	-0.252	0.632	0.475	0.84	0.00343	0.165	lm.nb	MHC Class I Antigen Presentation, Type I Interferon Signaling, Type II Interferon Signaling	NM_005516.5:579
TLR1	-0.985	0.314	-1.6	-0.37	0.505	0.33	0.774	0.00363	0.17	lm.nb	Host Defense Peptides, MHC Class I Antigen Presentation, Myeloid Activation, TLR Signaling	NM_003263.3:545
RIPK2	-0.996	0.317	-1.62	-0.374	0.501	0.326	0.772	0.00363	0.17	lm.nb	IL-1 Signaling, NLR Signaling, TCR Signaling, TLR Signaling	NM_003821.5:1695
STAT3	-0.609	0.194	-0.99	-0.228	0.656	0.504	0.854	0.00371	0.172	lm.nb	HIF1A Signaling, IL-1 Signaling, IL-2 Signaling, IL-6 Signaling, TH17 Differentiation, Treg Differentiation	NM_003150.3:2060
PLEK	-1.23	0.396	-2	-0.452	0.427	0.249	0.731	0.00401	0.183	lm.nb	Coagulation	NM_002664.2:300
CSF2RB	-1.03	0.333	-1.68	-0.374	0.491	0.312	0.772	0.00418	0.188	lm.nb	IL-2 Signaling, JAK-STAT Signaling	NM_000395.2:1285
CXCR1	-1.24	0.401	-2.02	-0.449	0.425	0.246	0.733	0.00425	0.189	lm.nb	Chemokine Signaling, Myeloid Activation	NM_000634.2:653
ATF4	-0.517	0.169	-0.848	-0.186	0.699	0.556	0.879	0.00442	0.194	lm.nb	Oxidative Stress Response, Proteotoxic Stress, TNF Signaling	NM_001675.2:1151
CALM1	-0.618	0.202	-1.01	-0.222	0.652	0.495	0.857	0.00447	0.194	lm.nb	BCR Signaling, Coagulation, Glycan Sensing, Myeloid Inflammation	NM_006888.4:299
CFLAR	-0.732	0.241	-1.2	-0.259	0.602	0.434	0.835	0.00473	0.203	lm.nb	NF-kappaB Signaling, Oxidative Stress Response, TNF Signaling	NM_001127183.1:653
NOS2	-1.54	0.508	-2.53	-0.543	0.344	0.173	0.686	0.0049	0.208	Wald	HIF1A Signaling, NO Signaling, Other Interleukin Signaling, Phagocytosis	NM_000625.4:605
OS9	-0.492	0.163	-0.812	-0.172	0.711	0.569	0.888	0.00504	0.211	lm.nb	Proteotoxic Stress	NM_001017956.2:1230
GBP4	-1.19	0.398	-1.97	-0.413	0.437	0.255	0.751	0.00522	0.216	lm.nb	NLR Signaling, Type II Interferon Signaling	NM_052941.4:812
PARP9	-0.585	0.196	-0.969	-0.2	0.667	0.511	0.871	0.00551	0.226	lm.nb	Interferon Response Genes	NM_001146102.1:905
MAPK14	-0.852	0.29	-1.42	-0.284	0.554	0.374	0.821	0.00604	0.245	lm.nb	MAPK Signaling, Mononuclear Cell Migration, Myeloid Activation, NLR Signaling, RNA Sensing, TCR Signaling, TH17 Differentiation, TLR Signaling, TNF Signaling, Type I Interferon Signaling	NM_001315.2:792
PXN	-0.815	0.279	-1.36	-0.268	0.569	0.389	0.831	0.00637	0.255	lm.nb	Chemokine Signaling, Lymphocyte Trafficking, Oxidative Stress Response	NM_001080855.3:1430
OAS2	-0.911	0.313	-1.52	-0.298	0.532	0.348	0.813	0.00647	0.256	lm.nb	Interferon Response Genes, NLR Signaling, Type I Interferon Signaling, Type II Interferon Signaling	NM_016817.2:319
GCA	-1.08	0.371	-1.8	-0.349	0.474	0.286	0.785	0.00671	0.262	lm.nb	Myeloid Activation	NM_012198.3:525
MEFV	-0.901	0.311	-1.51	-0.291	0.536	0.351	0.817	0.00677	0.262	lm.nb	Inflammasomes, NLR Signaling	NM_000243.2:1162
CD81	-0.794	0.275	-1.33	-0.254	0.577	0.397	0.839	0.00698	0.267	lm.nb	BCR Signaling, Complement System, Virus-Host Interaction	NM_004356.3:735
ALPL	-0.912	0.318	-1.53	-0.289	0.532	0.345	0.818	0.00721	0.273	lm.nb	Myeloid Activation	NM_000478.4:988
MVP	-0.668	0.233	-1.13	-0.21	0.629	0.458	0.864	0.00737	0.274	lm.nb	Myeloid Activation	NM_017458.2:700
CGAS	-1.04	0.363	-1.75	-0.327	0.487	0.297	0.797	0.0074	0.274	lm.nb	DNA Sensing	NM_138441.2:1185
IL4R	-0.735	0.258	-1.24	-0.229	0.601	0.423	0.853	0.00764	0.28	lm.nb	JAK-STAT Signaling, Myeloid Activation, Other Interleukin Signaling, TH2 Differentiation	NM_000418.3:1014
SEM1	-0.702	0.248	-1.19	-0.216	0.615	0.439	0.861	0.00794	0.284	lm.nb	BCR Signaling, Glycan Sensing, NF-kappaB Signaling, TCR Signaling	NM_006304.1:116
TBK1	-0.586	0.207	-0.992	-0.18	0.666	0.503	0.883	0.00799	0.284	lm.nb	DNA Sensing, IL-1 Signaling, NLR Signaling, RNA Sensing, TLR Signaling, Type I Interferon Signaling	NM_013254.2:1610
HSP90B1	-0.837	0.296	-1.42	-0.257	0.56	0.375	0.837	0.008	0.284	lm.nb	Other Interleukin Signaling, Proteotoxic Stress, TLR Signaling	NM_003299.2:1445
TNFRSF1A	-0.759	0.269	-1.29	-0.232	0.591	0.41	0.851	0.00806	0.284	lm.nb	Apoptosis, NF-kappaB Signaling, Other Interleukin Signaling, TNF Signaling	NM_001065.2:515
CD274	-1.1	0.395	-1.88	-0.33	0.465	0.272	0.795	0.00867	0.303	lm.nb	T-cell Costimulation	NM_014143.3:501
IFIT3	-1.16	0.417	-1.98	-0.346	0.446	0.253	0.787	0.00879	0.304	lm.nb	Type I Interferon Signaling	NM_001031683.2:1470
GZMA	-1.76	0.634	-3	-0.517	0.295	0.125	0.699	0.00927	0.317	Wald	Cytotoxicity	NM_006144.2:155
NFKB2	-0.704	0.254	-1.2	-0.205	0.614	0.435	0.868	0.00935	0.317	lm.nb	DNA Sensing, Glycan Sensing, Inflammasomes, NF-kappaB Signaling, RNA Sensing, TLR Signaling	NM_002502.2:825
CASP5	-0.864	0.313	-1.48	-0.251	0.549	0.359	0.841	0.00947	0.317	lm.nb	NLR Signaling	NM_004347.1:580
TXNIP	-0.777	0.282	-1.33	-0.225	0.584	0.398	0.856	0.00951	0.317	lm.nb	Inflammasomes, NLR Signaling, Oxidative Stress Response	NM_006472.4:876
CREBBP	-0.501	0.182	-0.857	-0.144	0.707	0.552	0.905	0.00963	0.317	lm.nb	DNA Sensing, Glycan Sensing, HIF1A Signaling, RNA Sensing, TGF-beta Signaling	NM_004380.2:1301
KDM6B	-0.771	0.282	-1.32	-0.218	0.586	0.4	0.86	0.0101	0.33	lm.nb	Oxidative Stress Response	NM_001080424.1:4865
CXCL10	-1.79	0.655	-3.07	-0.503	0.29	0.119	0.706	0.0103	0.33	lm.nb	Chemokine Signaling, DNA Sensing, Mononuclear Cell Migration, RNA Sensing, TNF Signaling	NM_001565.3:122
CSF1	0.959	0.352	0.27	1.65	1.94	1.21	3.13	0.0103	0.33	lm.nb	Mononuclear Cell Migration, Myeloid Activation, Other Interleukin Signaling, TNF Signaling	NM_000757.4:823
OASL	-0.988	0.365	-1.7	-0.272	0.504	0.307	0.828	0.0108	0.344	lm.nb	Interferon Response Genes, Type I Interferon Signaling, Type II Interferon Signaling	NM_198213.2:454
IFI35	-0.85	0.315	-1.47	-0.232	0.555	0.361	0.852	0.0111	0.351	lm.nb	Type I Interferon Signaling	NM_005533.3:415
TRIM21	-0.732	0.272	-1.27	-0.198	0.602	0.416	0.872	0.0113	0.353	lm.nb	DNA Sensing, MHC Class I Antigen Presentation, Type II Interferon Signaling	NM_003141.3:1190
CTSS	-0.805	0.3	-1.39	-0.217	0.572	0.381	0.86	0.0114	0.353	lm.nb	Apoptosis, Lysosome, MHC Class I Antigen Presentation, MHC Class II Antigen Presentation, Myeloid Activation, TLR Signaling	NM_004079.3:685
IFITM3	-0.802	0.301	-1.39	-0.212	0.573	0.381	0.863	0.012	0.369	lm.nb	MAPK Signaling, Type I Interferon Signaling	NM_021034.2:477
PSMB10	-0.585	0.221	-1.02	-0.152	0.667	0.494	0.9	0.0125	0.38	lm.nb	BCR Signaling, Glycan Sensing, MHC Class I Antigen Presentation, NF-kappaB Signaling, TCR Signaling	NM_002801.2:221
NLRP3	-1.18	0.449	-2.06	-0.302	0.441	0.239	0.811	0.0129	0.389	lm.nb	Inflammasomes, NLR Signaling	NM_001079821.2:415
CD22	1.13	0.43	0.288	1.97	2.19	1.22	3.92	0.013	0.389	lm.nb	BCR Signaling, Lymphocyte Trafficking	NM_001771.2:2515
JAK3	-0.677	0.258	-1.18	-0.172	0.625	0.441	0.888	0.0131	0.39	lm.nb	IL-2 Signaling, TH17 Differentiation, TH2 Differentiation	NM_000215.2:1715
PECAM1	-0.993	0.38	-1.74	-0.249	0.502	0.3	0.842	0.0135	0.397	lm.nb	Coagulation, Lymphocyte Trafficking, Mononuclear Cell Migration, Myeloid Activation	NM_000442.3:1365
IFNAR1	-0.657	0.256	-1.16	-0.156	0.634	0.448	0.897	0.015	0.437	lm.nb	JAK-STAT Signaling, NLR Signaling, Type I Interferon Signaling	NM_000629.2:782
IFIT2	-1.3	0.505	-2.29	-0.307	0.407	0.205	0.809	0.0151	0.438	lm.nb	Type I Interferon Signaling	NM_001547.4:1040
APP	-1.03	0.403	-1.82	-0.241	0.489	0.283	0.846	0.0154	0.441	lm.nb	IL-1 Signaling, Inflammasomes, Mononuclear Cell Migration, Myeloid Activation, RNA Sensing, TLR Signaling	NM_000484.3:1725
IL1B	-1.33	0.521	-2.35	-0.311	0.397	0.196	0.806	0.0155	0.441	lm.nb	DNA Sensing, Glycan Sensing, IL-1 Signaling, Inflammasomes, NF-kappaB Signaling, NLR Signaling, TH17 Differentiation, TNF Signaling	NM_000576.2:560
MCL1	-0.65	0.257	-1.15	-0.146	0.637	0.449	0.904	0.0166	0.465	lm.nb	Other Interleukin Signaling, Oxidative Stress Response	NM_021960.5:644
CD68	0.756	0.3	0.169	1.34	1.69	1.12	2.54	0.0167	0.465	lm.nb	Lysosome, Myeloid Activation	NM_001251.2:1140
HLA-DMA	-0.837	0.331	-1.49	-0.187	0.56	0.357	0.878	0.0167	0.465	lm.nb	MHC Class II Antigen Presentation	NM_006120.3:396
CXCL1	-0.922	0.366	-1.64	-0.205	0.528	0.321	0.868	0.0169	0.465	lm.nb	Chemokine Signaling, Myeloid Activation, NF-kappaB Signaling, NLR Signaling, TNF Signaling	NM_001511.3:270
IRF7	-0.762	0.303	-1.36	-0.169	0.589	0.391	0.889	0.017	0.465	lm.nb	DNA Sensing, NLR Signaling, RNA Sensing, TLR Signaling, Type I Interferon Signaling, Type II Interferon Signaling	NM_001572.3:1583
MX1	-0.867	0.345	-1.54	-0.19	0.548	0.343	0.876	0.0172	0.466	lm.nb	Interferon Response Genes, Type I Interferon Signaling	NM_001144925.2:1369
STAT5B	-0.811	0.323	-1.44	-0.178	0.57	0.368	0.884	0.0173	0.466	lm.nb	IL-2 Signaling, TH2 Differentiation	NM_012448.3:200
DDX58	-1.02	0.408	-1.82	-0.223	0.493	0.283	0.857	0.0175	0.466	lm.nb	DNA Sensing, Interferon Response Genes, NF-kappaB Signaling, RNA Sensing, Type I Interferon Signaling	NM_014314.3:2130
BCL3	-0.63	0.252	-1.12	-0.137	0.646	0.459	0.909	0.0176	0.466	lm.nb	TNF Signaling	NM_005178.2:450
RAB31	-0.611	0.244	-1.09	-0.132	0.655	0.47	0.912	0.0177	0.466	lm.nb	Myeloid Activation	NM_006868.3:317
HLA-DRB	-0.592	0.238	-1.06	-0.125	0.664	0.48	0.917	0.0184	0.481	lm.nb	Lymphocyte Trafficking, MHC Class II Antigen Presentation, Phagocytosis, T-cell Costimulation, TCR Signaling, Type II Interferon Signaling	NM_022555.3:698
CD69	-1.14	0.46	-2.04	-0.235	0.455	0.244	0.849	0.019	0.491	lm.nb	T-cell Costimulation	NM_001781.1:460
PTGS2	-1.41	0.572	-2.53	-0.292	0.376	0.173	0.817	0.019	0.491	lm.nb	Leukotriene and Prostaglandin Inflammation, NF-kappaB Signaling, Other Interleukin Signaling, TNF Signaling	NM_000963.1:495
IFITM1	-0.754	0.308	-1.36	-0.151	0.593	0.39	0.9	0.0198	0.507	lm.nb	BCR Signaling, MAPK Signaling, Type I Interferon Signaling	NM_003641.3:230
CD45RB	-0.795	0.325	-1.43	-0.159	0.576	0.371	0.896	0.0199	0.507	lm.nb	Myeloid Activation, TCR Signaling	ENST00000367367.1:131
MAPK1	-0.524	0.216	-0.947	-0.102	0.695	0.519	0.932	0.0208	0.524	lm.nb	BCR Signaling, MAPK Signaling, Mononuclear Cell Migration, Myeloid Activation, NLR Signaling, TCR Signaling, TGF-beta Signaling, TLR Signaling, TNF Signaling	NM_138957.2:430
TNFSF13B	-1.01	0.414	-1.82	-0.195	0.498	0.284	0.874	0.0209	0.524	lm.nb	NF-kappaB Signaling	NM_001145645.2:587
CCL18	-1.09	0.449	-1.97	-0.208	0.47	0.255	0.866	0.0212	0.529	lm.nb	Chemokine Signaling, Mononuclear Cell Migration	NM_002988.3:232
PTPN6	-0.594	0.252	-1.09	-0.101	0.662	0.471	0.932	0.0244	0.604	lm.nb	BCR Signaling, IL-1 Signaling, Myeloid Activation, NK Activity, TCR Signaling, Type I Interferon Signaling, Type II Interferon Signaling	NM_002831.5:1734
FCGR2A	-0.892	0.379	-1.63	-0.149	0.539	0.322	0.902	0.0249	0.611	lm.nb	Myeloid Activation, Phagocytosis	NM_021642.3:60
CR1	-0.726	0.312	-1.34	-0.115	0.605	0.396	0.923	0.0262	0.639	lm.nb	Complement System, Myeloid Activation	NM_000573.3:4465
LILRA5	-0.985	0.423	-1.81	-0.156	0.505	0.284	0.898	0.0264	0.639	lm.nb	BCR Signaling	NM_181879.2:545
ZBP1	-0.982	0.423	-1.81	-0.153	0.506	0.285	0.899	0.0267	0.642	lm.nb	DNA Sensing	NM_001160419.2:680
FPR2	-0.83	0.358	-1.53	-0.127	0.563	0.346	0.915	0.0271	0.649	lm.nb	Mononuclear Cell Migration, Myeloid Activation	NM_001005738.1:620
IFI44	-0.744	0.323	-1.38	-0.112	0.597	0.385	0.926	0.0278	0.659	lm.nb	Interferon Response Genes	NM_006417.4:589
NFKB1	-0.64	0.28	-1.19	-0.0905	0.642	0.439	0.939	0.0292	0.689	lm.nb	BCR Signaling, DNA Sensing, Glycan Sensing, Inflammasomes, Myeloid Activation, NF-kappaB Signaling, NLR Signaling, RNA Sensing, TCR Signaling, TH1 Differentiation, TLR Signaling, TNF Signaling, Type I Interferon Signaling	NM_003998.2:1675
HLA-DRA	-0.648	0.285	-1.21	-0.0895	0.638	0.433	0.94	0.0298	0.698	lm.nb	MHC Class II Antigen Presentation, TCR Signaling, Type II Interferon Signaling	NM_019111.3:335
SOCS3	-0.733	0.328	-1.38	-0.0905	0.601	0.385	0.939	0.0325	0.755	lm.nb	IL-6 Signaling, MHC Class I Antigen Presentation, TNF Signaling, Type I Interferon Signaling, Type II Interferon Signaling	NM_003955.4:614
PELI1	-0.643	0.288	-1.21	-0.0781	0.64	0.433	0.947	0.0328	0.759	lm.nb	IL-1 Signaling, TLR Signaling	NM_020651.3:1550
IL23A	1.29	0.579	0.151	2.42	2.44	1.11	5.36	0.0338	0.776	Wald	JAK-STAT Signaling, Other Interleukin Signaling, TH17 Differentiation	NM_016584.2:411
PSAP	-0.542	0.246	-1.02	-0.0595	0.687	0.491	0.96	0.035	0.799	lm.nb	Coagulation, Lysosome, Myeloid Activation	NM_001042465.2:310
CEBPB	-0.713	0.327	-1.35	-0.0719	0.61	0.391	0.951	0.0367	0.829	lm.nb	Proteotoxic Stress, TNF Signaling	NM_005194.2:1420
ALOX15	-1.31	0.601	-2.49	-0.134	0.403	0.178	0.911	0.0368	0.829	Wald	Leukotriene and Prostaglandin Inflammation, Other Interleukin Signaling	NM_001140.3:1910
TXN	-0.606	0.279	-1.15	-0.0592	0.657	0.45	0.96	0.0373	0.836	lm.nb	Inflammasomes, NLR Signaling, Oxidative Stress Response	NM_003329.2:55
THBS1	-1.28	0.591	-2.44	-0.121	0.412	0.185	0.919	0.0382	0.845	Wald	Coagulation, Mononuclear Cell Migration, Myeloid Activation, NO Signaling, TGF-beta Signaling	NM_003246.2:3465
TANK	-0.622	0.288	-1.19	-0.0581	0.65	0.44	0.961	0.0382	0.845	lm.nb	NLR Signaling, RNA Sensing, TLR Signaling	NM_004180.2:158
ICAM3	-0.629	0.291	-1.2	-0.0578	0.647	0.435	0.961	0.0385	0.846	lm.nb	Glycan Sensing, Lymphocyte Trafficking	NM_002162.3:1225
TRIM22	-0.518	0.241	-0.99	-0.0456	0.698	0.503	0.969	0.0393	0.854	lm.nb	Type II Interferon Signaling	NM_006074.4:938
LCP2	-0.835	0.388	-1.6	-0.0732	0.561	0.331	0.951	0.0394	0.854	lm.nb	Myeloid Activation, NK Activity, TCR Signaling	NM_005565.4:360
CCL20	-1.04	0.487	-1.99	-0.0869	0.486	0.251	0.942	0.0402	0.862	lm.nb	Chemokine Signaling, Mononuclear Cell Migration, TNF Signaling	NM_001130046.1:144
JAML	-0.866	0.405	-1.66	-0.0722	0.549	0.316	0.951	0.0402	0.862	lm.nb	Mononuclear Cell Migration	NM_153206.2:620
CASP3	-0.478	0.224	-0.916	-0.0394	0.718	0.53	0.973	0.0404	0.862	lm.nb	Apoptosis, Cytotoxicity, Immune Exhaustion, Other Interleukin Signaling, TNF Signaling	NM_004346.3:875
LRRK2	-0.68	0.32	-1.31	-0.0532	0.624	0.404	0.964	0.0413	0.875	lm.nb	Myeloid Activation, Oxidative Stress Response	NM_198578.3:2372
BST2	-0.674	0.318	-1.3	-0.0517	0.627	0.407	0.965	0.0416	0.877	lm.nb	MAPK Signaling, Myeloid Activation, Type I Interferon Signaling	NM_004335.3:395
IFNA6	1.18	0.557	0.0864	2.27	2.26	1.06	4.82	0.0425	0.891	Wald	DNA Sensing, JAK-STAT Signaling, NLR Signaling, RNA Sensing, Type I Interferon Signaling	NM_021002.2:342
OAS1	-0.662	0.314	-1.28	-0.0463	0.632	0.412	0.968	0.043	0.893	lm.nb	Interferon Response Genes, NLR Signaling, Type I Interferon Signaling, Type II Interferon Signaling	NM_001032409.1:805
UBE2L6	-0.502	0.239	-0.97	-0.0348	0.706	0.511	0.976	0.0431	0.893	lm.nb	Interferon Response Genes, MHC Class I Antigen Presentation, RNA Sensing	NM_004223.4:472
LAMP2	-0.519	0.247	-1	-0.0347	0.698	0.499	0.976	0.0436	0.898	lm.nb	Coagulation, Lysosome, Myeloid Activation, Phagocytosis	NM_002294.2:380
DYSF	-0.769	0.368	-1.49	-0.0475	0.587	0.356	0.968	0.0447	0.915	lm.nb	Myeloid Activation	NM_003494.3:5880
HPGD	1.18	0.565	0.0731	2.29	2.27	1.05	4.88	0.045	0.915	Wald	Leukotriene and Prostaglandin Inflammation	NM_000860.5:549
GLA	-0.588	0.283	-1.14	-0.033	0.665	0.453	0.977	0.046	0.93	lm.nb	Lysosome, Myeloid Activation	NM_000169.2:980
VAMP3	-0.834	0.404	-1.63	-0.0432	0.561	0.324	0.97	0.0469	0.941	lm.nb	MHC Class I Antigen Presentation, Myeloid Activation, Phagocytosis	NM_004781.4:248
NCF4	-0.645	0.312	-1.26	-0.0329	0.64	0.419	0.977	0.0471	0.941	lm.nb	MHC Class I Antigen Presentation, Oxidative Stress Response, Phagocytosis	NM_000631.4:210
ACSL4	-0.55	0.267	-1.07	-0.0258	0.683	0.475	0.982	0.048	0.951	lm.nb	PPAR Signaling	NM_004458.2:385
NAMPT	-0.804	0.391	-1.57	-0.0374	0.573	0.336	0.974	0.0481	0.951	lm.nb	Myeloid Activation, NLR Signaling	NM_005746.3:1318
CD163	0.713	0.35	0.0271	1.4	1.64	1.02	2.64	0.05	0.983	lm.nb	Myeloid Inflammation	NM_004244.5:3091
MARCKS	-0.58	0.286	-1.14	-0.0208	0.669	0.454	0.986	0.0504	0.987	lm.nb	Phagocytosis	NM_002356.5:456
WAS	-0.65	0.321	-1.28	-0.0214	0.637	0.412	0.985	0.0511	0.994	lm.nb	Chemokine Signaling, Phagocytosis, TCR Signaling	NM_000377.2:90
IFITM2	-0.704	0.348	-1.39	-0.0221	0.614	0.383	0.985	0.0514	0.995	lm.nb	MAPK Signaling, Type I Interferon Signaling	NM_006435.2:390
FCGR3A/B	-0.836	0.416	-1.65	-0.0213	0.56	0.319	0.985	0.0528	1	lm.nb	NK Activity, Phagocytosis	NM_000569.6:873
CD45R0	-0.787	0.392	-1.56	-0.0189	0.579	0.34	0.987	0.0531	1	lm.nb	Immune Memory, Myeloid Activation, TCR Signaling	NM_080921.3:258
RPS6KA1	-0.53	0.264	-1.05	-0.0122	0.693	0.484	0.992	0.0534	1	lm.nb	IL-17 Signaling, MAPK Signaling, TLR Signaling	NM_002953.3:2000
CCR1	-0.716	0.36	-1.42	-0.0116	0.609	0.373	0.992	0.0549	1	lm.nb	Chemokine Signaling, Mononuclear Cell Migration	NM_001295.2:195
IFIT1	-0.938	0.472	-1.86	-0.0115	0.522	0.275	0.992	0.0558	1	lm.nb	Interferon Response Genes, Type I Interferon Signaling	NM_001548.3:1440
CXCL16	-0.529	0.268	-1.05	-0.00385	0.693	0.482	0.997	0.057	1	lm.nb	Chemokine Signaling	NM_001100812.1:850
CCRL2	-0.789	0.4	-1.57	-0.00504	0.579	0.336	0.997	0.0572	1	lm.nb	Chemokine Signaling	NM_001130910.1:266
LITAF	-0.592	0.302	-1.18	-0.000529	0.663	0.44	1	0.0585	1	lm.nb	Lysosome	NM_004862.3:483
MARCO	1.36	0.695	0.00169	2.73	2.58	1	6.62	0.0587	1	Wald	Phagocytosis	NM_006770.3:1535
FPR1	-0.777	0.398	-1.56	0.003	0.583	0.34	1	0.0597	1	lm.nb	Myeloid Activation, NO Signaling, Other Interleukin Signaling	NM_002029.3:542
ACOX1	0.746	0.386	-0.0115	1.5	1.68	0.992	2.83	0.0625	1	lm.nb	PPAR Signaling	NM_001185039.1:1094
OAS3	-0.556	0.29	-1.13	0.0127	0.68	0.458	1.01	0.0643	1	lm.nb	Interferon Response Genes, NLR Signaling, Type I Interferon Signaling, Type II Interferon Signaling	NM_006187.3:2354
ENTPD1	-0.615	0.323	-1.25	0.0182	0.653	0.421	1.01	0.066	1	lm.nb	Myeloid Inflammation	NM_001098175.1:795
SMAD3	0.654	0.35	-0.0306	1.34	1.57	0.979	2.53	0.0703	1	lm.nb	IL-1 Signaling, TGF-beta Signaling, TH17 Differentiation, TH9 Differentiation, Treg Differentiation	NM_005902.3:1490
TNF	-0.888	0.477	-1.82	0.0462	0.54	0.283	1.03	0.0716	1	lm.nb	Apoptosis, Cytotoxicity, Mononuclear Cell Migration, Myeloid Activation, NF-kappaB Signaling, NLR Signaling, Other Interleukin Signaling, RNA Sensing, TCR Signaling, TGF-beta Signaling, TH17 Differentiation, TNF Signaling	NM_000594.2:383
IL1RN	-0.689	0.372	-1.42	0.0405	0.62	0.374	1.03	0.0734	1	lm.nb	IL-1 Signaling	NM_000577.4:174
IL10RA	-0.502	0.271	-1.03	0.0296	0.706	0.488	1.02	0.0734	1	lm.nb	JAK-STAT Signaling, Other Interleukin Signaling, Treg Differentiation	NM_001558.2:150
LRG1	-0.499	0.27	-1.03	0.0298	0.708	0.49	1.02	0.0737	1	lm.nb	Myeloid Activation	NM_052972.3:656
STAT2	-0.502	0.273	-1.04	0.0325	0.706	0.488	1.02	0.075	1	lm.nb	NLR Signaling, Type I Interferon Signaling, Type III Interferon Signaling	NM_005419.3:1390
LYN	-0.547	0.297	-1.13	0.0357	0.684	0.457	1.03	0.0751	1	lm.nb	BCR Signaling, Glycan Sensing, Mononuclear Cell Migration, Myeloid Activation, NF-kappaB Signaling	NM_002350.3:870
SPI1	-0.54	0.293	-1.11	0.0352	0.688	0.462	1.02	0.0751	1	lm.nb	Myeloid Activation, TH9 Differentiation	NM_003120.1:730
SORT1	0.546	0.299	-0.0408	1.13	1.46	0.972	2.19	0.0775	1	lm.nb	Lysosome	NM_002959.5:380
RAF1	-0.343	0.189	-0.713	0.0265	0.788	0.61	1.02	0.0782	1	lm.nb	BCR Signaling, Glycan Sensing, MAPK Signaling, TCR Signaling	NM_002880.3:1536
TLN1	-0.378	0.209	-0.788	0.0325	0.77	0.579	1.02	0.0805	1	lm.nb	Coagulation	NM_006289.3:1460
MGAM	-0.762	0.423	-1.59	0.0659	0.59	0.332	1.05	0.0807	1	lm.nb	Myeloid Activation	XM_011516674.2:3000
PFKFB3	-0.571	0.317	-1.19	0.0511	0.673	0.437	1.04	0.0815	1	lm.nb	HIF1A Signaling	NM_004566.3:965
OSM	-0.841	0.469	-1.76	0.0778	0.558	0.295	1.06	0.0823	1	lm.nb	IL-6 Signaling, JAK-STAT Signaling	NM_020530.6:131
PRKCSH	-0.311	0.173	-0.651	0.029	0.806	0.637	1.02	0.0825	1	lm.nb	Proteotoxic Stress	NM_002743.2:417
SERPINA1	-0.611	0.342	-1.28	0.0596	0.655	0.411	1.04	0.0836	1	lm.nb	Coagulation, Complement System, Myeloid Activation	NM_001127702.1:963
FCAR	-0.709	0.402	-1.5	0.0782	0.612	0.354	1.06	0.087	1	lm.nb	Myeloid Activation, Oxidative Stress Response, Phagocytosis	NM_133278.2:750
C1QBP	-0.699	0.398	-1.48	0.0812	0.616	0.359	1.06	0.0887	1	lm.nb	Apoptosis, Coagulation	NM_001212.3:745
CTLA4	-1	0.582	-2.15	0.137	0.499	0.226	1.1	0.0946	1	Wald	Immune Exhaustion, T-cell Costimulation, TCR Signaling	NM_005214.3:405
CCL3/L1/L3	-0.746	0.433	-1.6	0.103	0.596	0.331	1.07	0.0948	1	lm.nb	Chemokine Signaling, Immune Exhaustion, Mononuclear Cell Migration, Myeloid Activation	NM_002983.3:198
HERC5	-0.726	0.424	-1.56	0.105	0.605	0.34	1.08	0.0965	1	lm.nb	Interferon Response Genes, MHC Class I Antigen Presentation, RNA Sensing	NM_016323.2:935
BCL6	-0.479	0.28	-1.03	0.0711	0.718	0.49	1.05	0.0976	1	lm.nb	Other Interleukin Signaling, TH1 Differentiation	NM_001134738.1:340
ALOX5	-0.515	0.302	-1.11	0.077	0.7	0.464	1.05	0.0979	1	lm.nb	IL-1 Signaling, Leukotriene and Prostaglandin Inflammation, Myeloid Activation, Myeloid Inflammation	NM_000698.2:735
TPP1	0.299	0.176	-0.0469	0.644	1.23	0.968	1.56	0.1	1	lm.nb	Lysosome	NM_000391.3:746
GK	-0.496	0.294	-1.07	0.0804	0.709	0.475	1.06	0.101	1	lm.nb	PPAR Signaling	NM_000167.3:1505
PTPRC	-0.533	0.317	-1.15	0.0884	0.691	0.45	1.06	0.102	1	lm.nb	Myeloid Activation, TCR Signaling	NM_080921.3:99
LAT2	-0.497	0.296	-1.08	0.0829	0.709	0.474	1.06	0.103	1	lm.nb	Myeloid Activation, Myeloid Inflammation	NM_014146.3:454
ACSL1	-0.579	0.346	-1.26	0.099	0.67	0.419	1.07	0.104	1	lm.nb	PPAR Signaling	NM_001995.4:1990
TGFB1	0.355	0.213	-0.0613	0.772	1.28	0.958	1.71	0.104	1	lm.nb	Mononuclear Cell Migration, Myeloid Activation, Other Interleukin Signaling, TGF-beta Signaling, TH17 Differentiation, TH9 Differentiation, Treg Differentiation	NM_000660.3:1260
RACK1	0.564	0.34	-0.102	1.23	1.48	0.932	2.35	0.107	1	lm.nb	Oxidative Stress Response, TNF Signaling	NM_006098.4:375
DNAJC10	-0.29	0.175	-0.632	0.0529	0.818	0.645	1.04	0.107	1	lm.nb	Proteotoxic Stress	NM_018981.2:1129
NRAS	-0.435	0.263	-0.951	0.0801	0.74	0.517	1.06	0.108	1	lm.nb	BCR Signaling, Glycan Sensing, Myeloid Activation, TCR Signaling	NM_002524.4:651
RSAD2	-0.716	0.434	-1.57	0.135	0.609	0.337	1.1	0.109	1	lm.nb	Type I Interferon Signaling	NM_080657.4:1037
CCL5	-1.26	0.774	-2.78	0.254	0.417	0.146	1.19	0.113	1	Wald	Chemokine Signaling, DNA Sensing, Mononuclear Cell Migration, Myeloid Activation, NLR Signaling, TNF Signaling	NM_002985.2:148
BNIP3	0.549	0.341	-0.12	1.22	1.46	0.92	2.33	0.117	1	lm.nb	Oxidative Stress Response	NM_004052.2:584
HCK	-0.49	0.306	-1.09	0.109	0.712	0.47	1.08	0.118	1	lm.nb	Chemokine Signaling, Phagocytosis	NM_002110.2:260
GBA	0.363	0.227	-0.0813	0.807	1.29	0.945	1.75	0.119	1	lm.nb	Lysosome, Oxidative Stress Response	NM_001005742.2:1695
GNLY	-0.957	0.602	-2.14	0.222	0.515	0.228	1.17	0.122	1	Wald	Host Defense Peptides	NM_006433.2:305
HLA-DMB	-0.608	0.383	-1.36	0.143	0.656	0.39	1.1	0.122	1	lm.nb	MHC Class II Antigen Presentation	NM_002118.4:374
PLAU	-0.767	0.492	-1.73	0.197	0.588	0.301	1.15	0.129	1	lm.nb	Coagulation, Complement System, Myeloid Activation, NF-kappaB Signaling	NM_002658.2:793
ATP6V0D1	-0.315	0.202	-0.712	0.081	0.804	0.611	1.06	0.129	1	lm.nb	Lysosome, Phagocytosis	NM_004691.4:970
CD3D	-1.06	0.681	-2.4	0.274	0.479	0.19	1.21	0.129	1	Wald	TCR Signaling	NM_000732.4:127
MME	-0.951	0.61	-2.15	0.245	0.517	0.226	1.19	0.129	1	Wald	Angiotensin System, Myeloid Activation	NM_001354644.1:520
LCP1	-0.463	0.301	-1.05	0.128	0.726	0.482	1.09	0.134	1	lm.nb	Other Interleukin Signaling	NM_002298.4:1705
IL7R	0.413	0.27	-0.116	0.942	1.33	0.923	1.92	0.136	1	lm.nb	JAK-STAT Signaling, Other Interleukin Signaling	NM_002185.3:201
LDHB	-0.523	0.342	-1.19	0.148	0.696	0.437	1.11	0.136	1	lm.nb	HIF1A Signaling	NM_001174097.1:586
SLC2A3	0.538	0.353	-0.153	1.23	1.45	0.9	2.34	0.137	1	lm.nb	Myeloid Activation	NM_006931.2:538
IFNAR2	-0.344	0.23	-0.795	0.107	0.788	0.576	1.08	0.144	1	lm.nb	JAK-STAT Signaling, NLR Signaling, Type I Interferon Signaling	NM_000874.3:631
TCN2	-0.834	0.566	-1.94	0.275	0.561	0.26	1.21	0.151	1	Wald	Myeloid Inflammation	NM_000355.3:1150
SOD2	-0.501	0.341	-1.17	0.167	0.707	0.445	1.12	0.152	1	lm.nb	Other Interleukin Signaling, Oxidative Stress Response	NM_000636.2:201
BCR	0.46	0.315	-0.157	1.08	1.38	0.897	2.11	0.153	1	lm.nb	Myeloid Activation	NM_004327.3:2375
IL1R1	-0.401	0.279	-0.948	0.146	0.757	0.518	1.11	0.16	1	lm.nb	IL-1 Signaling, NF-kappaB Signaling, TH17 Differentiation	NM_000877.3:582
DDAH2	-0.375	0.264	-0.892	0.142	0.771	0.539	1.1	0.165	1	lm.nb	NO Signaling	NM_013974.1:672
PIK3R3	-0.888	0.643	-2.15	0.372	0.54	0.226	1.29	0.177	1	Wald	BCR Signaling, TCR Signaling, TNF Signaling	NM_001114172.1:759
NCR1	-0.793	0.582	-1.93	0.347	0.577	0.262	1.27	0.182	1	Wald	NK Activity	NM_004829.5:602
CXCL6	-0.67	0.493	-1.64	0.296	0.629	0.322	1.23	0.184	1	Wald	Chemokine Signaling, Myeloid Activation, TNF Signaling	NM_002993.3:308
CXCL2	-0.561	0.413	-1.37	0.249	0.678	0.387	1.19	0.184	1	lm.nb	Chemokine Signaling, NF-kappaB Signaling, NLR Signaling, TNF Signaling	NM_002089.4:284
SYK	0.356	0.263	-0.158	0.871	1.28	0.896	1.83	0.184	1	lm.nb	BCR Signaling, Glycan Sensing, IL-2 Signaling, Myeloid Activation, NF-kappaB Signaling, NK Activity	NM_003177.5:808
TCIRG1	0.24	0.177	-0.107	0.586	1.18	0.928	1.5	0.185	1	lm.nb	Lysosome, Myeloid Activation, Phagocytosis	NM_006053.2:1470
NCF1	-0.453	0.342	-1.12	0.217	0.73	0.459	1.16	0.195	1	lm.nb	Chemokine Signaling, MHC Class I Antigen Presentation	NM_000265.4:374
FOS	-0.52	0.393	-1.29	0.251	0.698	0.409	1.19	0.196	1	lm.nb	BCR Signaling, MAPK Signaling, TCR Signaling, TLR Signaling, TNF Signaling, Type I Interferon Signaling	NM_005252.3:554
RAB7A	-0.327	0.249	-0.815	0.161	0.797	0.568	1.12	0.198	1	lm.nb	MHC Class II Antigen Presentation, Myeloid Activation, Phagocytosis	NM_004637.5:277
HLX	-0.833	0.634	-2.08	0.411	0.562	0.237	1.33	0.199	1	Wald	TH1 Differentiation	NM_021958.2:1190
BCL2L1	0.286	0.218	-0.141	0.713	1.22	0.907	1.64	0.199	1	lm.nb	Apoptosis, Inflammasomes, JAK-STAT Signaling, NF-kappaB Signaling, NLR Signaling, Other Interleukin Signaling	NM_001191.3:996
LTA4H	0.213	0.166	-0.112	0.538	1.16	0.925	1.45	0.208	1	lm.nb	Leukotriene and Prostaglandin Inflammation, Myeloid Activation	NM_001256643.1:1140
BATF	-0.958	0.755	-2.44	0.522	0.515	0.185	1.44	0.214	1	Wald	Immune Exhaustion, Myeloid Activation, Other Interleukin Signaling	NM_006399.3:293
MLKL	-0.952	0.754	-2.43	0.526	0.517	0.185	1.44	0.216	1	Wald	TNF Signaling	NM_001142497.1:672
CXCL8	-0.665	0.528	-1.7	0.37	0.631	0.308	1.29	0.217	1	lm.nb	Chemokine Signaling, Myeloid Activation, NF-kappaB Signaling, NLR Signaling, RNA Sensing, Tissue Stress, TLR Signaling	NM_000584.3:221
ALOX5AP	-0.522	0.415	-1.34	0.291	0.696	0.396	1.22	0.217	1	lm.nb	Leukotriene and Prostaglandin Inflammation, Myeloid Inflammation	NM_001629.2:367
TLR2	-0.377	0.301	-0.967	0.213	0.77	0.511	1.16	0.22	1	lm.nb	Host Defense Peptides, MHC Class I Antigen Presentation, Myeloid Activation, TLR Signaling, Virus-Host Interaction	NM_003264.3:2402
NCF2	-0.417	0.334	-1.07	0.237	0.749	0.476	1.18	0.221	1	lm.nb	MHC Class I Antigen Presentation, Oxidative Stress Response, Phagocytosis	NM_000433.3:1004
MS4A1	1.3	1.04	-0.744	3.35	2.47	0.597	10.2	0.221	1	loglinear	Immune Memory	NM_152866.2:620
JUNB	-0.364	0.292	-0.937	0.209	0.777	0.522	1.16	0.222	1	lm.nb	MAPK Signaling, Other Interleukin Signaling, TGF-beta Signaling, TNF Signaling	NM_002229.2:1155
CD59	0.323	0.26	-0.187	0.833	1.25	0.879	1.78	0.223	1	lm.nb	Complement System, Myeloid Activation	NM_001127227.1:264
TBXAS1	-0.697	0.564	-1.8	0.408	0.617	0.287	1.33	0.226	1	Wald	Coagulation	NM_001061.4:357
IFI27	-0.506	0.415	-1.32	0.307	0.704	0.401	1.24	0.232	1	lm.nb	MAPK Signaling, Type I Interferon Signaling	NM_005532.3:390
ARRB2	-0.379	0.312	-0.991	0.233	0.769	0.503	1.17	0.233	1	lm.nb	Chemokine Signaling, Coagulation	NM_001257328.1:394
LGALS3	0.326	0.271	-0.206	0.858	1.25	0.867	1.81	0.239	1	lm.nb	Mononuclear Cell Migration, Myeloid Activation	NM_001177388.1:495
RASGRP4	-0.434	0.365	-1.15	0.282	0.74	0.451	1.22	0.244	1	lm.nb	Myeloid Inflammation	NM_170604.1:1625
PDHB	-0.91	0.768	-2.42	0.595	0.532	0.187	1.51	0.245	1	Wald	HIF1A Signaling	NM_000925.3:555
PTGER4	0.314	0.267	-0.209	0.837	1.24	0.865	1.79	0.248	1	lm.nb	Leukotriene and Prostaglandin Inflammation	NM_000958.2:976
LILRB2	-0.419	0.357	-1.12	0.282	0.748	0.46	1.22	0.25	1	lm.nb	BCR Signaling, Myeloid Activation	NM_001278405.1:256
APBB1IP	-0.337	0.292	-0.91	0.236	0.792	0.532	1.18	0.258	1	lm.nb	Coagulation	NM_019043.3:370
CCL4/L1/L2	-0.557	0.494	-1.53	0.411	0.68	0.347	1.33	0.268	1	lm.nb	Chemokine Signaling, DNA Sensing, Mononuclear Cell Migration, NF-kappaB Signaling	NM_002984.2:201
CD45RA	0.675	0.608	-0.517	1.87	1.6	0.699	3.65	0.276	1	Wald	Immune Memory, Myeloid Activation, TCR Signaling	NM_002838.4:258
SPIB	0.682	0.618	-0.529	1.89	1.6	0.693	3.71	0.278	1	Wald		NM_003121.4:28
DDIT3	-0.448	0.41	-1.25	0.355	0.733	0.42	1.28	0.282	1	lm.nb	Apoptosis, MAPK Signaling, Proteotoxic Stress	NM_001195054.1:450
C5AR1	-0.433	0.4	-1.22	0.35	0.741	0.43	1.27	0.287	1	lm.nb	Complement System, Mononuclear Cell Migration, Myeloid Activation	NM_001736.3:104
PAK1	-0.704	0.649	-1.98	0.569	0.614	0.254	1.48	0.287	1	Wald	Chemokine Signaling, Glycan Sensing, TCR Signaling	NM_002576.5:1010
RNASEL	-1.08	1	-3.04	0.889	0.474	0.121	1.85	0.291	1	Wald	Interferon Response Genes, NLR Signaling, Type I Interferon Signaling	NM_021133.3:1094
LIF	0.727	0.683	-0.612	2.07	1.66	0.654	4.19	0.295	1	Wald	IL-6 Signaling, JAK-STAT Signaling, TNF Signaling	NM_002309.4:601
THOP1	0.67	0.635	-0.575	1.91	1.59	0.671	3.77	0.3	1	Wald	Angiotensin System, MHC Class I Antigen Presentation	NM_003249.3:620
MT2A	-0.395	0.382	-1.14	0.354	0.76	0.452	1.28	0.309	1	lm.nb	Type II Interferon Signaling	NM_005953.5:3
SUGT1	-0.711	0.693	-2.07	0.647	0.611	0.238	1.57	0.312	1	Wald	Inflammasomes, NLR Signaling	NM_001130912.1:1180
IL2RB	-0.803	0.784	-2.34	0.733	0.573	0.198	1.66	0.314	1	Wald	IL-2 Signaling, JAK-STAT Signaling, TH2 Differentiation	NM_000878.3:350
MAP3K1	-0.85	0.832	-2.48	0.78	0.555	0.179	1.72	0.314	1	Wald	MAPK Signaling, Myeloid Inflammation, RNA Sensing, TLR Signaling	NM_005921.1:2525
LTB	0.507	0.498	-0.47	1.48	1.42	0.722	2.8	0.317	1	Wald	NF-kappaB Signaling	NM_002341.1:330
TLR6	-0.652	0.641	-1.91	0.605	0.636	0.266	1.52	0.317	1	Wald	MHC Class I Antigen Presentation, Myeloid Activation, TLR Signaling	NM_006068.4:1280
SOCS1	-0.572	0.571	-1.69	0.547	0.673	0.31	1.46	0.324	1	Wald	MHC Class I Antigen Presentation, Other Interleukin Signaling, Type I Interferon Signaling, Type II Interferon Signaling	NM_003745.1:506
ADGRG3	-0.671	0.68	-2	0.662	0.628	0.249	1.58	0.331	1	Wald	Myeloid Activation	NM_170776.5:1312
CCR7	0.56	0.571	-0.558	1.68	1.47	0.679	3.2	0.334	1	Wald	Chemokine Signaling, Immune Memory, Oxidative Stress Response	NM_001838.3:995
TRIM5	-0.85	0.879	-2.57	0.873	0.555	0.168	1.83	0.341	1	Wald	Type II Interferon Signaling	NM_033092.2:800
TLR5	-0.716	0.746	-2.18	0.745	0.609	0.221	1.68	0.344	1	Wald	TLR Signaling	NM_003268.5:2570
PIK3R5	-0.329	0.347	-1.01	0.352	0.796	0.497	1.28	0.351	1	lm.nb	Chemokine Signaling, Coagulation	NM_014308.3:2395
SIGLEC5	0.623	0.659	-0.668	1.91	1.54	0.629	3.77	0.352	1	Wald	Myeloid Activation	NM_003830.3:1405
GPX7	0.629	0.672	-0.688	1.95	1.55	0.621	3.85	0.356	1	Wald	Oxidative Stress Response	NM_015696.5:375
ITGB2	-0.352	0.376	-1.09	0.386	0.784	0.47	1.31	0.357	1	lm.nb	Complement System, Lymphocyte Trafficking, Myeloid Activation, NK Activity, Other Interleukin Signaling, TLR Signaling	NM_001127491.1:1205
MIF	0.253	0.271	-0.279	0.784	1.19	0.824	1.72	0.358	1	lm.nb	Myeloid Activation, Other Interleukin Signaling	NM_002415.1:319
IL1R2	-0.383	0.419	-1.2	0.438	0.767	0.434	1.36	0.368	1	lm.nb	IL-1 Signaling	NM_173343.1:905
CAP1	-0.193	0.214	-0.613	0.227	0.875	0.654	1.17	0.375	1	lm.nb	Coagulation, Myeloid Activation	NM_001105530.1:428
RHOG	-0.258	0.29	-0.826	0.309	0.836	0.564	1.24	0.379	1	lm.nb	Coagulation, Myeloid Activation	NM_001665.3:575
TIFA	-0.765	0.857	-2.44	0.915	0.589	0.184	1.89	0.379	1	Wald	ALPK1 Signaling	NM_052864.2:2711
PLAUR	-0.345	0.388	-1.11	0.416	0.787	0.465	1.33	0.381	1	lm.nb	Coagulation, Complement System, Myeloid Activation	NM_001005376.2:538
CD3E	-0.542	0.612	-1.74	0.657	0.687	0.299	1.58	0.382	1	Wald	TCR Signaling	NM_000733.3:260
RELA	-0.908	1.03	-2.92	1.1	0.533	0.132	2.15	0.383	1	Wald	BCR Signaling, DNA Sensing, Glycan Sensing, Inflammasomes, NF-kappaB Signaling, NLR Signaling, RNA Sensing, TCR Signaling, TH1 Differentiation, TH9 Differentiation, TLR Signaling, TNF Signaling	NM_021975.4:207
PIK3CD	-0.634	0.725	-2.06	0.788	0.645	0.241	1.73	0.389	1	Wald	BCR Signaling, Myeloid Activation, TCR Signaling, TNF Signaling	NM_005026.3:2978
AP1M1	-0.536	0.614	-1.74	0.668	0.69	0.299	1.59	0.389	1	Wald	Lysosome, MHC Class II Antigen Presentation, Myeloid Activation	NM_001130524.1:1025
ISG15	-0.368	0.425	-1.2	0.464	0.775	0.435	1.38	0.392	1	lm.nb	Interferon Response Genes, RNA Sensing, Type I Interferon Signaling	NM_005101.3:456
DDOST	-0.884	1.03	-2.91	1.14	0.542	0.133	2.21	0.399	1	Wald	Myeloid Activation, Proteotoxic Stress	NM_005216.4:1255
CCL8	-0.744	0.876	-2.46	0.973	0.597	0.182	1.96	0.402	1	loglinear	Chemokine Signaling, Mononuclear Cell Migration	NM_005623.2:497
NGLY1	0.188	0.223	-0.249	0.624	1.14	0.842	1.54	0.405	1	lm.nb	Proteotoxic Stress	NM_001145293.1:1872
REL	-0.232	0.276	-0.773	0.31	0.852	0.585	1.24	0.408	1	lm.nb	BCR Signaling, NF-kappaB Signaling	NM_002908.3:2067
CD86	-0.261	0.316	-0.88	0.358	0.834	0.543	1.28	0.414	1	lm.nb	Immune Exhaustion, Other Interleukin Signaling, T-cell Costimulation	NM_175862.4:590
CUL1	-0.886	1.08	-3.01	1.24	0.541	0.124	2.36	0.42	1	Wald	BCR Signaling, Glycan Sensing, NF-kappaB Signaling, TCR Signaling, TGF-beta Signaling, TLR Signaling	NM_003592.2:1487
RELB	-0.805	0.988	-2.74	1.13	0.572	0.15	2.19	0.421	1	Wald	Glycan Sensing, Myeloid Activation, NF-kappaB Signaling	NM_006509.3:960
LAMP1	-0.108	0.135	-0.372	0.155	0.928	0.773	1.11	0.427	1	lm.nb	Lysosome, Myeloid Activation, Phagocytosis	NM_005561.3:730
LILRA3	-0.366	0.456	-1.26	0.528	0.776	0.418	1.44	0.428	1	Wald	BCR Signaling, Myeloid Activation	NM_006865.3:1123
ITGAM	-0.454	0.58	-1.59	0.683	0.73	0.332	1.61	0.44	1	Wald	Complement System, Lymphocyte Trafficking, Myeloid Activation, Other Interleukin Signaling, TLR Signaling	NM_000632.3:1400
AIF1	-0.282	0.362	-0.992	0.428	0.822	0.503	1.35	0.442	1	lm.nb	Mononuclear Cell Migration, Myeloid Activation, Oxidative Stress Response	NM_032955.1:185
ERN1	-0.636	0.818	-2.24	0.967	0.643	0.212	1.96	0.443	1	Wald	Apoptosis, Proteotoxic Stress	NM_001433.2:435
HLA-DPA1	-0.259	0.336	-0.917	0.399	0.836	0.53	1.32	0.446	1	lm.nb	MHC Class II Antigen Presentation, TCR Signaling, Type II Interferon Signaling	NM_033554.3:305
RAC2	-0.258	0.334	-0.912	0.397	0.836	0.531	1.32	0.446	1	lm.nb	BCR Signaling, Lymphocyte Trafficking, Myeloid Activation, Myeloid Inflammation	NM_002872.4:341
GNS	-0.181	0.235	-0.642	0.28	0.882	0.641	1.21	0.447	1	lm.nb	Lysosome, Myeloid Activation	NM_002076.3:1340
ITGAL	-0.662	0.862	-2.35	1.03	0.632	0.196	2.04	0.448	1	Wald	Lymphocyte Trafficking, Myeloid Activation, NK Activity	NM_002209.2:1113
HSP90AB1	-0.211	0.277	-0.755	0.332	0.864	0.593	1.26	0.451	1	lm.nb	Inflammasomes, Myeloid Activation, NLR Signaling, Proteotoxic Stress, TH17 Differentiation	NM_007355.3:1530
CASP8	-0.614	0.809	-2.2	0.973	0.653	0.218	1.96	0.454	1	Wald	Apoptosis, Glycan Sensing, NLR Signaling, RNA Sensing, TLR Signaling, TNF Signaling	NM_001080124.1:890
EIF2AK3	-0.725	0.965	-2.62	1.17	0.605	0.163	2.25	0.458	1	Wald	Apoptosis, Proteotoxic Stress	NM_004836.5:938
IL2RG	-0.208	0.286	-0.769	0.352	0.865	0.587	1.28	0.471	1	lm.nb	IL-2 Signaling, JAK-STAT Signaling, TH17 Differentiation, TH2 Differentiation	NM_000206.1:595
CXCL5	-0.429	0.588	-1.58	0.723	0.743	0.334	1.65	0.471	1	Wald	Chemokine Signaling, TNF Signaling	NM_002994.3:250
CD40	-0.511	0.701	-1.89	0.863	0.702	0.271	1.82	0.471	1	Wald	Immune Memory, NF-kappaB Signaling, T-cell Costimulation	NM_001250.4:196
RB1CC1	-0.667	0.915	-2.46	1.13	0.63	0.182	2.18	0.472	1	Wald	Autophagy	NM_001083617.1:1860
TLR8	-0.561	0.775	-2.08	0.959	0.678	0.237	1.94	0.475	1	Wald	Myeloid Activation, TLR Signaling	NM_016610.2:2310
CYSTM1	-0.252	0.351	-0.94	0.436	0.84	0.521	1.35	0.478	1	lm.nb	Myeloid Activation	NM_032412.4:299
NOD2	-0.46	0.646	-1.73	0.805	0.727	0.302	1.75	0.481	1	Wald	IL-1 Signaling, IL-17 Signaling, NLR Signaling, TLR Signaling, TNF Signaling	NM_001293557.1:1120
HMGB1	-0.17	0.239	-0.639	0.299	0.889	0.642	1.23	0.483	1	lm.nb	IL-1 Signaling, Mononuclear Cell Migration, Myeloid Activation, RNA Sensing, TLR Signaling	NM_002128.4:208
CSF3R	-0.229	0.33	-0.875	0.418	0.853	0.545	1.34	0.494	1	lm.nb	JAK-STAT Signaling, Other Interleukin Signaling	NM_000760.3:2478
CHUK	-0.544	0.792	-2.1	1.01	0.686	0.234	2.01	0.497	1	Wald	BCR Signaling, DNA Sensing, Glycan Sensing, NF-kappaB Signaling, NLR Signaling, RNA Sensing, TCR Signaling, TLR Signaling, TNF Signaling, Type I Interferon Signaling	NM_001320928.1:1634
TMEM140	-0.231	0.338	-0.893	0.43	0.852	0.539	1.35	0.499	1	lm.nb	Interferon Response Genes	NM_018295.3:377
PARP1	-0.469	0.686	-1.81	0.876	0.722	0.285	1.83	0.499	1	Wald	Apoptosis, NF-kappaB Signaling, Oxidative Stress Response, TGF-beta Signaling	NM_001618.3:3016
KLRK1	0.621	0.926	-1.19	2.44	1.54	0.437	5.41	0.507	1	Wald	NK Activity	NM_007360.1:760
MAP3K3	-0.633	0.945	-2.49	1.22	0.645	0.179	2.33	0.508	1	Wald	IL-1 Signaling	NM_002401.3:470
TRIM25	-0.678	1.01	-2.67	1.31	0.625	0.158	2.48	0.509	1	Wald	Interferon Response Genes, NF-kappaB Signaling, RNA Sensing, Type II Interferon Signaling	NM_005082.4:480
PLAT	0.383	0.583	-0.758	1.53	1.3	0.591	2.88	0.515	1	Wald	Coagulation, Complement System	NM_000930.3:1340
DERL1	-0.818	1.25	-3.26	1.62	0.567	0.104	3.08	0.517	1	Wald	Proteotoxic Stress	NM_024295.6:441
STT3B	-0.885	1.36	-3.54	1.77	0.541	0.0857	3.42	0.519	1	Wald	Proteotoxic Stress	XM_011533465.1:1495
MAP1LC3A	0.488	0.753	-0.989	1.96	1.4	0.504	3.9	0.522	1	Wald	Autophagy, Oxidative Stress Response	NM_032514.2:404
CDK4	-0.337	0.52	-1.36	0.683	0.792	0.391	1.61	0.522	1	Wald	TCR Signaling	NM_000075.3:1098
VSIR	0.259	0.405	-0.534	1.05	1.2	0.691	2.07	0.526	1	lm.nb	T-cell Costimulation	NM_022153.1:185
MAP3K8	-0.18	0.281	-0.732	0.372	0.883	0.602	1.29	0.527	1	lm.nb	IL-1 Signaling, TCR Signaling, TLR Signaling, TNF Signaling	NM_001244134.1:493
FBXO6	-0.522	0.818	-2.13	1.08	0.696	0.229	2.12	0.528	1	Wald	MHC Class I Antigen Presentation, Proteotoxic Stress	NM_018438.5:420
F5	-0.349	0.551	-1.43	0.731	0.785	0.371	1.66	0.531	1	Wald	Coagulation, Complement System	NM_000130.2:5810
RAB5C	-0.0834	0.132	-0.342	0.175	0.944	0.789	1.13	0.532	1	lm.nb	Myeloid Activation, Phagocytosis	NM_001252039.1:477
NAE1	-0.64	1.04	-2.67	1.39	0.642	0.157	2.63	0.542	1	Wald	Proteotoxic Stress	NM_001018159.1:848
RNF31	-0.537	0.872	-2.25	1.17	0.689	0.211	2.25	0.543	1	Wald	NLR Signaling, TNF Signaling	NM_017999.4:2500
LCN2	-0.232	0.385	-0.987	0.523	0.851	0.504	1.44	0.551	1	lm.nb	Host Defense Peptides, Myeloid Activation, Other Interleukin Signaling	NM_005564.3:551
ANPEP	0.342	0.569	-0.774	1.46	1.27	0.585	2.75	0.553	1	Wald	Angiotensin System, Myeloid Activation	NM_001150.2:2113
GAB2	-0.372	0.633	-1.61	0.868	0.773	0.327	1.82	0.56	1	Wald	IL-2 Signaling, Myeloid Activation, Myeloid Inflammation	NM_080491.2:755
PPIA	-0.119	0.203	-0.518	0.28	0.921	0.698	1.21	0.562	1	lm.nb	BCR Signaling, Coagulation, Myeloid Activation, Other Interleukin Signaling, Virus-Host Interaction	NM_021130.3:315
NKG7	-0.368	0.632	-1.61	0.871	0.775	0.328	1.83	0.565	1	Wald	Cytotoxicity	NM_005601.3:506
MAP2K4	-0.491	0.851	-2.16	1.18	0.712	0.224	2.26	0.568	1	Wald	IL-1 Signaling, IL-17 Signaling, MAPK Signaling, Myeloid Inflammation, TLR Signaling, TNF Signaling	NM_003010.2:771
IFNGR2	-0.172	0.304	-0.768	0.425	0.888	0.587	1.34	0.576	1	lm.nb	HIF1A Signaling, JAK-STAT Signaling, Myeloid Activation, TH1 Differentiation, Type II Interferon Signaling	NM_005534.3:1165
MAFB	0.461	0.837	-1.18	2.1	1.38	0.441	4.29	0.586	1	Wald	Myeloid Inflammation	NM_005461.4:1231
NEU1	0.132	0.246	-0.351	0.615	1.1	0.784	1.53	0.597	1	lm.nb	Lysosome, Myeloid Activation	NM_000434.4:808
SLC11A1	0.185	0.348	-0.498	0.868	1.14	0.708	1.83	0.599	1	lm.nb	Host Defense Peptides, Lysosome, Myeloid Activation	NM_000578.3:1679
PIK3CG	-0.448	0.843	-2.1	1.2	0.733	0.233	2.3	0.599	1	Wald	Chemokine Signaling, Coagulation, Myeloid Activation	NM_002649.2:2125
HAVCR2	-0.332	0.629	-1.57	0.901	0.794	0.338	1.87	0.601	1	Wald	IL-2 Signaling, Immune Exhaustion, Myeloid Activation, T-cell Costimulation	NM_032782.3:955
MDFIC	0.461	0.889	-1.28	2.2	1.38	0.412	4.61	0.607	1	Wald	Immune Exhaustion	NM_199072.2:730
CCR5	-0.408	0.792	-1.96	1.14	0.754	0.257	2.21	0.61	1	Wald	Chemokine Signaling, Virus-Host Interaction	NM_000579.3:366
SIRPA	-0.158	0.307	-0.761	0.444	0.896	0.59	1.36	0.611	1	lm.nb	Mononuclear Cell Migration, Myeloid Activation, Oxidative Stress Response	NM_001040022.1:1573
MYD88	-0.39	0.763	-1.88	1.1	0.763	0.271	2.15	0.613	1	Wald	DNA Sensing, NF-kappaB Signaling, NLR Signaling, TLR Signaling, Type I Interferon Signaling	NM_002468.4:349
ALPK1	-0.604	1.2	-2.95	1.74	0.658	0.129	3.35	0.617	1	Wald	ALPK1 Signaling	NM_025144.2:2975
FCGRT	-0.45	0.894	-2.2	1.3	0.732	0.217	2.47	0.618	1	Wald	Myeloid Inflammation	XM_011526628.1:205
IL17RA	-0.419	0.833	-2.05	1.21	0.748	0.241	2.32	0.619	1	Wald	IL-17 Signaling	NM_014339.6:482
DHX58	-0.371	0.744	-1.83	1.09	0.773	0.281	2.13	0.622	1	Wald	RNA Sensing	NM_024119.2:847
CD14	-0.177	0.359	-0.88	0.526	0.884	0.543	1.44	0.625	1	lm.nb	Myeloid Activation, NF-kappaB Signaling, TLR Signaling	NM_000591.2:885
FYN	-0.439	0.904	-2.21	1.33	0.738	0.216	2.52	0.63	1	Wald	BCR Signaling, Glycan Sensing, NK Activity, Other Interleukin Signaling, TCR Signaling	NM_002037.3:765
HLA-DQA	0.177	0.367	-0.542	0.896	1.13	0.687	1.86	0.632	1	lm.nb	Lymphocyte Trafficking, MHC Class II Antigen Presentation, Phagocytosis, T-cell Costimulation, TCR Signaling, Type II Interferon Signaling	NM_002122.3:382
CD44	0.121	0.252	-0.372	0.614	1.09	0.772	1.53	0.634	1	lm.nb	Myeloid Activation, Type II Interferon Signaling	NM_001001392.1:429
C3AR1	-0.189	0.4	-0.973	0.595	0.877	0.509	1.51	0.64	1	lm.nb	Complement System, Mononuclear Cell Migration, Myeloid Activation	NM_004054.2:415
CXCL3	-0.217	0.463	-1.12	0.689	0.86	0.459	1.61	0.642	1	lm.nb	Chemokine Signaling, NF-kappaB Signaling, NLR Signaling, TNF Signaling	NM_002090.2:540
NOX1	0.325	0.697	-1.04	1.69	1.25	0.486	3.23	0.644	1	Wald	Oxidative Stress Response	NM_007052.4:455
HSP90AA1	0.113	0.247	-0.372	0.598	1.08	0.773	1.51	0.652	1	lm.nb	Myeloid Activation, NLR Signaling, Other Interleukin Signaling, Proteotoxic Stress, TH17 Differentiation	NM_001017963.2:1655
MAP2K3	0.101	0.222	-0.333	0.535	1.07	0.794	1.45	0.652	1	lm.nb	IL-17 Signaling, MAPK Signaling, Myeloid Inflammation, TLR Signaling, TNF Signaling	NM_145109.1:370
UBA52	-0.11	0.242	-0.584	0.364	0.927	0.667	1.29	0.652	1	lm.nb	ALPK1 Signaling, BCR Signaling, DNA Sensing, Glycan Sensing, Interferon Response Genes, NF-kappaB Signaling, RNA Sensing, TCR Signaling, TGF-beta Signaling, TLR Signaling, TNF Signaling	NM_003333.3:288
CCL28	-0.403	0.888	-2.14	1.34	0.756	0.226	2.53	0.653	1	Wald	Chemokine Signaling	NM_148672.2:236
CD4	-0.544	1.21	-2.91	1.82	0.686	0.133	3.54	0.656	1	Wald	Host Defense Peptides, Other Interleukin Signaling, TCR Signaling, Virus-Host Interaction	NM_000616.4:975
CTSL	0.173	0.384	-0.581	0.926	1.13	0.669	1.9	0.656	1	lm.nb	Apoptosis, Lysosome, MHC Class I Antigen Presentation, MHC Class II Antigen Presentation, TLR Signaling	NM_001912.4:1072
CBLB	0.336	0.778	-1.19	1.86	1.26	0.439	3.63	0.669	1	Wald	MHC Class I Antigen Presentation, TCR Signaling	NM_170662.3:1286
IL2RA	-0.255	0.603	-1.44	0.927	0.838	0.369	1.9	0.675	1	Wald	IL-2 Signaling, JAK-STAT Signaling, TH2 Differentiation	NM_000417.2:414
IL16	0.257	0.609	-0.936	1.45	1.2	0.523	2.73	0.675	1	Wald	Myeloid Activation, Other Interleukin Signaling	NM_004513.4:1262
SCARB2	-0.36	0.871	-2.07	1.35	0.779	0.239	2.55	0.683	1	Wald	Lysosome	NM_005506.2:1825
HAMP	-0.335	0.814	-1.93	1.26	0.793	0.262	2.39	0.683	1	Wald	TGF-beta Signaling	NM_021175.2:190
TAP2	-0.473	1.16	-2.74	1.8	0.72	0.149	3.48	0.686	1	Wald	MHC Class I Antigen Presentation, Phagocytosis	NM_000544.3:909
JUN	0.123	0.302	-0.469	0.715	1.09	0.723	1.64	0.686	1	lm.nb	BCR Signaling, MAPK Signaling, Myeloid Activation, NLR Signaling, TCR Signaling, TLR Signaling, TNF Signaling, Type I Interferon Signaling	NM_002228.3:1952
PTK2B	-0.105	0.257	-0.609	0.4	0.93	0.656	1.32	0.687	1	lm.nb	Chemokine Signaling, IL-2 Signaling, Lymphocyte Trafficking, NK Activity	NM_004103.3:735
PIK3R4	-0.353	0.884	-2.08	1.38	0.783	0.236	2.6	0.693	1	Wald	Autophagy, TLR Signaling	NM_014602.1:3620
CD80	-0.306	0.766	-1.81	1.2	0.809	0.286	2.29	0.693	1	Wald	Immune Memory, Other Interleukin Signaling, T-cell Costimulation	NM_005191.3:674
CXCR6	0.279	0.719	-1.13	1.69	1.21	0.457	3.22	0.7	1	Wald	Chemokine Signaling	NM_006564.1:983
DNAJA2	-0.322	0.83	-1.95	1.3	0.8	0.259	2.47	0.701	1	Wald	Proteotoxic Stress	NM_005880.3:370
UBE2N	-0.394	1.07	-2.49	1.7	0.761	0.178	3.25	0.715	1	Wald	Glycan Sensing, IL-1 Signaling, Interferon Response Genes, MHC Class I Antigen Presentation, TCR Signaling, TLR Signaling	NM_003348.4:357
PRCP	-0.405	1.12	-2.59	1.78	0.755	0.166	3.44	0.719	1	Wald	Angiotensin System, Coagulation, Myeloid Activation	NM_005040.2:776
HLA-DQB1	-0.145	0.403	-0.935	0.646	0.905	0.523	1.56	0.722	1	lm.nb	MHC Class II Antigen Presentation, TCR Signaling, Type II Interferon Signaling	NM_002123.3:384
NOTCH1	0.314	0.877	-1.4	2.03	1.24	0.378	4.09	0.722	1	Wald	TH2 Differentiation	NM_017617.3:2999
CBFB	-0.0921	0.258	-0.598	0.414	0.938	0.661	1.33	0.724	1	lm.nb	Proteotoxic Stress	NM_001755.2:262
TRAF3	0.383	1.09	-1.75	2.52	1.3	0.297	5.73	0.728	1	Wald	Inflammasomes, NF-kappaB Signaling, NLR Signaling, RNA Sensing, TLR Signaling, TNF Signaling, Type I Interferon Signaling	NM_145725.2:720
ATF2	-0.404	1.19	-2.74	1.93	0.756	0.15	3.81	0.737	1	Wald	IL-17 Signaling, MAPK Signaling, TLR Signaling, TNF Signaling	NM_001256091.1:668
SMAD4	-0.408	1.21	-2.77	1.95	0.754	0.147	3.88	0.737	1	Wald	TGF-beta Signaling, TH17 Differentiation, Treg Differentiation	NM_005359.3:1370
IL1RAP	-0.296	0.891	-2.04	1.45	0.814	0.243	2.73	0.742	1	Wald	TH17 Differentiation	NM_002182.2:460
HLA-C	-0.116	0.35	-0.801	0.569	0.923	0.574	1.48	0.742	1	lm.nb	MHC Class I Antigen Presentation, Myeloid Activation, Type I Interferon Signaling, Type II Interferon Signaling	NM_002117.4:895
KRAS	-0.35	1.07	-2.45	1.75	0.784	0.183	3.37	0.746	1	Wald	BCR Signaling, TCR Signaling	NM_033360.2:267
NLRC4	-0.213	0.675	-1.54	1.11	0.862	0.345	2.16	0.754	1	Wald	Inflammasomes, NLR Signaling	NM_001199138.1:2662
MS4A7	0.191	0.604	-0.992	1.37	1.14	0.503	2.59	0.754	1	Wald	Myeloid Inflammation	NM_206939.1:716
ATP6V1B2	-0.0864	0.278	-0.632	0.459	0.942	0.645	1.37	0.758	1	lm.nb	Phagocytosis	NM_001693.3:405
IL6	0.204	0.665	-1.1	1.51	1.15	0.467	2.84	0.761	1	lm.nb	DNA Sensing, HIF1A Signaling, IL-6 Signaling, JAK-STAT Signaling, Mononuclear Cell Migration, Myeloid Activation, NLR Signaling, TH17 Differentiation, TH2 Differentiation, Tissue Stress, TNF Signaling	NM_000600.3:364
IRAK4	-0.274	0.904	-2.05	1.5	0.827	0.242	2.82	0.764	1	Wald	NF-kappaB Signaling, NLR Signaling, TLR Signaling	NM_001114182.1:933
PTGER2	0.244	0.806	-1.34	1.82	1.18	0.396	3.54	0.764	1	Wald	Immune Exhaustion, Leukotriene and Prostaglandin Inflammation	NM_000956.3:995
CSF2RA	-0.0955	0.316	-0.714	0.523	0.936	0.61	1.44	0.764	1	lm.nb	IL-2 Signaling, JAK-STAT Signaling	NM_006140.3:660
FURIN	-0.374	1.24	-2.81	2.06	0.772	0.143	4.16	0.765	1	Wald	TGF-beta Signaling, Virus-Host Interaction	NM_002569.3:414
TRAM1	-0.458	1.52	-3.44	2.53	0.728	0.0919	5.76	0.765	1	Wald	Proteotoxic Stress	NM_014294.5:1231
GADD45B	-0.0985	0.332	-0.75	0.553	0.934	0.595	1.47	0.769	1	lm.nb	Apoptosis, NF-kappaB Signaling	NM_015675.2:365
P2RX7	0.197	0.671	-1.12	1.51	1.15	0.461	2.85	0.771	1	Wald	Inflammasomes, NLR Signaling	NM_002562.5:780
IL10RB	0.311	1.07	-1.78	2.41	1.24	0.29	5.3	0.773	1	Wald	JAK-STAT Signaling, Other Interleukin Signaling, Treg Differentiation, Type III Interferon Signaling	NM_000628.4:760
VEGFA	-0.103	0.355	-0.799	0.592	0.931	0.575	1.51	0.773	1	lm.nb	Coagulation, HIF1A Signaling, NO Signaling, Other Interleukin Signaling, Tissue Stress	NM_001025366.1:1325
ETS1	-0.223	0.779	-1.75	1.3	0.857	0.297	2.47	0.777	1	Wald	Oxidative Stress Response	NM_005238.3:1305
MAPK8	0.273	0.969	-1.63	2.17	1.21	0.324	4.51	0.78	1	Wald	IL-1 Signaling, MAPK Signaling, NLR Signaling, RNA Sensing, TCR Signaling, TLR Signaling, TNF Signaling, Type I Interferon Signaling	NM_002750.2:945
RNF135	-0.276	0.985	-2.21	1.66	0.826	0.217	3.15	0.782	1	Wald	RNA Sensing	NM_032322.3:1368
ULK1	0.537	1.92	-3.23	4.3	1.45	0.107	19.7	0.782	1	Wald	Autophagy	NM_003565.1:465
NT5E	0.247	0.893	-1.5	2	1.19	0.353	3.99	0.784	1	Wald	Myeloid Inflammation	NM_002526.2:1214
MAF	0.275	1.01	-1.71	2.26	1.21	0.307	4.77	0.787	1	Wald	TH2 Differentiation	NM_001031804.2:1834
NFATC1	0.381	1.44	-2.45	3.21	1.3	0.183	9.25	0.794	1	Wald	BCR Signaling, Glycan Sensing, NK Activity, TCR Signaling	NM_172389.1:1984
CBL	-0.298	1.13	-2.51	1.92	0.814	0.175	3.78	0.794	1	Wald	IL-6 Signaling, Myeloid Activation, TGF-beta Signaling	NM_005188.3:1080
HLA-DOB	0.158	0.622	-1.06	1.38	1.12	0.48	2.6	0.801	1	Wald	MHC Class II Antigen Presentation	NM_002120.3:230
NPC2	-0.0616	0.242	-0.535	0.412	0.958	0.69	1.33	0.801	1	lm.nb	Lysosome, Myeloid Activation	NM_006432.3:193
PELI2	-0.213	0.837	-1.85	1.43	0.863	0.277	2.69	0.801	1	Wald	IL-1 Signaling, TLR Signaling	NM_021255.2:546
ATG13	-0.494	1.94	-4.3	3.32	0.71	0.0506	9.97	0.801	1	Wald	Autophagy	NM_001142673.1:1255
HLA-DPB1	0.107	0.439	-0.753	0.968	1.08	0.593	1.96	0.808	1	lm.nb	MHC Class II Antigen Presentation, TCR Signaling, Type II Interferon Signaling	NM_002121.5:800
IL6R	0.204	0.838	-1.44	1.85	1.15	0.369	3.6	0.809	1	Wald	HIF1A Signaling, IL-6 Signaling, JAK-STAT Signaling, Mononuclear Cell Migration, TH17 Differentiation	NM_000565.2:993
CEACAM3	0.138	0.575	-0.989	1.26	1.1	0.504	2.4	0.812	1	Wald	Myeloid Activation	NM_001815.3:527
HCST	0.201	0.847	-1.46	1.86	1.15	0.364	3.63	0.814	1	Wald	NK Activity	NM_001007469.1:118
PIK3CA	-0.193	0.817	-1.8	1.41	0.875	0.288	2.66	0.815	1	Wald	BCR Signaling, TCR Signaling, TNF Signaling	NM_006218.2:2445
TYK2	0.344	1.46	-2.52	3.21	1.27	0.174	9.25	0.815	1	Wald	IL-6 Signaling, NLR Signaling, TH1 Differentiation, TH17 Differentiation, Treg Differentiation, Type I Interferon Signaling, Type III Interferon Signaling	NM_003331.4:1980
SP1	-0.276	1.2	-2.63	2.07	0.826	0.162	4.21	0.82	1	Wald	Oxidative Stress Response, TGF-beta Signaling	NM_138473.2:833
JAK1	-0.0356	0.158	-0.345	0.274	0.976	0.787	1.21	0.823	1	lm.nb	IL-2 Signaling, IL-6 Signaling, Interferon Response Genes, NLR Signaling, TH1 Differentiation, TH17 Differentiation, Treg Differentiation, Type I Interferon Signaling, Type II Interferon Signaling, Type III Interferon Signaling	NM_002227.1:285
AP1S2	-0.0663	0.294	-0.643	0.511	0.955	0.64	1.42	0.823	1	lm.nb	Lysosome, MHC Class II Antigen Presentation	NM_003916.4:362
LILRA6	-0.188	0.848	-1.85	1.47	0.878	0.278	2.78	0.826	1	Wald	BCR Signaling	NM_024318.3:1255
NLRP1	-0.206	0.929	-2.03	1.62	0.867	0.245	3.07	0.826	1	Wald	Inflammasomes, NLR Signaling	NM_033004.2:2135
MS4A4A	0.0944	0.444	-0.776	0.964	1.07	0.584	1.95	0.833	1	lm.nb	Myeloid Inflammation	NM_001243266.1:296
FGR	-0.0687	0.327	-0.709	0.571	0.953	0.612	1.49	0.835	1	lm.nb	Chemokine Signaling, Myeloid Activation, Phagocytosis	NM_001042747.1:890
TRAF6	0.272	1.31	-2.3	2.84	1.21	0.203	7.17	0.837	1	Wald	ALPK1 Signaling, Glycan Sensing, Myeloid Activation, NF-kappaB Signaling, NLR Signaling, RNA Sensing, TCR Signaling, TLR Signaling, Type I Interferon Signaling	NM_145803.2:745
CRK	-0.265	1.28	-2.77	2.24	0.832	0.146	4.73	0.837	1	Wald	Chemokine Signaling, Coagulation	NM_016823.4:455
IRF4	0.171	0.836	-1.47	1.81	1.13	0.362	3.5	0.84	1	Wald	Immune Exhaustion, Myeloid Activation, Other Interleukin Signaling, TH17 Differentiation, TH9 Differentiation, Treg Differentiation, Type I Interferon Signaling, Type II Interferon Signaling	NM_001195286.1:1365
MAP2K2	0.276	1.35	-2.38	2.93	1.21	0.192	7.62	0.84	1	Wald	BCR Signaling, MAPK Signaling, TCR Signaling, TLR Signaling	NM_030662.3:839
PLCG2	0.148	0.732	-1.29	1.58	1.11	0.41	2.99	0.841	1	Wald	BCR Signaling, Glycan Sensing, NF-kappaB Signaling, NK Activity, TCR Signaling, TLR Signaling	NM_002661.2:525
CCL2	0.112	0.568	-1	1.23	1.08	0.499	2.34	0.846	1	lm.nb	Chemokine Signaling, Mononuclear Cell Migration, NLR Signaling, Tissue Stress, TNF Signaling	NM_002982.3:250
TAB1	0.274	1.4	-2.47	3.02	1.21	0.181	8.09	0.846	1	Wald	ALPK1 Signaling, Glycan Sensing, IL-17 Signaling, NF-kappaB Signaling, NLR Signaling, TLR Signaling, TNF Signaling	NM_153497.2:614
EIF3F	0.0422	0.218	-0.385	0.469	1.03	0.766	1.38	0.848	1	lm.nb	Virus-Host Interaction	NM_003754.2:1015
STAT6	0.176	0.911	-1.61	1.96	1.13	0.328	3.89	0.848	1	Wald	DNA Sensing, Other Interleukin Signaling, TH2 Differentiation, TH9 Differentiation	NM_003153.3:2030
CD84	0.186	0.977	-1.73	2.1	1.14	0.302	4.29	0.85	1	Wald	Myeloid Activation	NM_001184879.1:1015
ATM	-0.13	0.683	-1.47	1.21	0.914	0.361	2.31	0.85	1	Wald	Apoptosis, Myeloid Activation, NF-kappaB Signaling	NM_000051.3:393
CX3CR1	0.172	0.916	-1.62	1.97	1.13	0.324	3.91	0.852	1	Wald	Chemokine Signaling	NM_001337.3:1040
FOXO1	0.197	1.06	-1.88	2.27	1.15	0.273	4.82	0.853	1	Wald	Other Interleukin Signaling, Oxidative Stress Response, Treg Differentiation	NM_002015.3:1526
TYROBP	-0.0632	0.344	-0.737	0.61	0.957	0.6	1.53	0.855	1	lm.nb	Myeloid Activation, NK Activity	NM_003332.3:188
PYCARD	0.208	1.13	-2.01	2.42	1.15	0.248	5.37	0.856	1	Wald	DNA Sensing, Glycan Sensing, Inflammasomes, Myeloid Activation, NLR Signaling	NM_013258.3:714
MAPK9	-0.278	1.55	-3.32	2.77	0.825	0.0999	6.81	0.859	1	Wald	MAPK Signaling, NLR Signaling, RNA Sensing, TCR Signaling, TLR Signaling, TNF Signaling	NM_001135044.1:268
CARD11	0.152	0.857	-1.53	1.83	1.11	0.347	3.56	0.861	1	Wald	BCR Signaling, Glycan Sensing, NF-kappaB Signaling, TCR Signaling	NM_032415.2:1075
PRKCD	-0.0423	0.243	-0.519	0.435	0.971	0.698	1.35	0.863	1	lm.nb	Chemokine Signaling, Glycan Sensing, Myeloid Activation, NLR Signaling, Type II Interferon Signaling	NM_006254.3:2165
PLEKHA1	-0.139	0.805	-1.72	1.44	0.908	0.304	2.71	0.864	1	Wald	Oxidative Stress Response	NM_001001974.1:205
CTSZ	-0.0392	0.228	-0.485	0.407	0.973	0.714	1.33	0.864	1	lm.nb	Apoptosis, Lysosome, Myeloid Activation	NM_001336.3:739
IRAK1	0.14	0.82	-1.47	1.75	1.1	0.362	3.36	0.865	1	Wald	IL-17 Signaling, NF-kappaB Signaling, TLR Signaling	NM_001569.3:1036
IRAK3	0.152	0.9	-1.61	1.92	1.11	0.327	3.77	0.867	1	Wald	IL-1 Signaling, TLR Signaling	NM_007199.1:1735
DIABLO	-0.185	1.11	-2.36	1.98	0.879	0.195	3.96	0.868	1	Wald	Apoptosis, Oxidative Stress Response	NM_138930.3:856
NFATC3	-0.204	1.23	-2.62	2.21	0.868	0.163	4.63	0.87	1	Wald	BCR Signaling, Glycan Sensing, TCR Signaling	NM_004555.2:2190
AKT2	-0.206	1.26	-2.68	2.26	0.867	0.156	4.8	0.871	1	Wald	BCR Signaling, TCR Signaling, TNF Signaling	NM_001626.4:699
RBPJ	0.0393	0.241	-0.433	0.511	1.03	0.741	1.43	0.871	1	lm.nb	Myeloid Activation, TH1 Differentiation	NM_015874.3:850
CXCL17	-0.145	0.896	-1.9	1.61	0.904	0.268	3.05	0.872	1	Wald	Mononuclear Cell Migration	NM_198477.3:169
VRK3	-0.333	2.17	-4.58	3.92	0.794	0.0418	15.1	0.879	1	Wald	IL-17 Signaling, TLR Signaling	NM_016440.3:820
MAP3K5	-0.145	0.982	-2.07	1.78	0.905	0.238	3.44	0.884	1	Wald	Oxidative Stress Response, Proteotoxic Stress, TNF Signaling	NM_005923.3:2415
SIGIRR	-0.264	1.8	-3.79	3.27	0.833	0.0721	9.63	0.885	1	Wald	IL-1 Signaling, TLR Signaling	NM_001135053.1:1382
LTBR	-0.191	1.31	-2.76	2.38	0.876	0.147	5.21	0.885	1	Wald	HIF1A Signaling, Myeloid Activation, NF-kappaB Signaling	XM_006718983.2:680
RIPK3	-0.183	1.4	-2.93	2.56	0.881	0.131	5.91	0.897	1	Wald	DNA Sensing, NLR Signaling, TLR Signaling, TNF Signaling	NM_006871.3:1174
ITPR3	0.141	1.1	-2.01	2.29	1.1	0.249	4.89	0.898	1	Wald	BCR Signaling, Glycan Sensing, Myeloid Inflammation, NLR Signaling	NM_002224.2:3130
NLRC5	-0.127	1.03	-2.14	1.89	0.916	0.227	3.7	0.903	1	Wald	RNA Sensing	NM_032206.4:860
IL1A	-0.0604	0.506	-1.05	0.931	0.959	0.482	1.91	0.906	1	lm.nb	IL-1 Signaling	NM_000575.3:1136
MAP3K7	-0.181	1.58	-3.27	2.91	0.882	0.104	7.5	0.909	1	Wald	ALPK1 Signaling, BCR Signaling, Glycan Sensing, NF-kappaB Signaling, NLR Signaling, RNA Sensing, TCR Signaling, TLR Signaling, TNF Signaling, Type I Interferon Signaling	NM_145333.1:670
TGFBR2	-0.133	1.18	-2.44	2.18	0.912	0.184	4.53	0.911	1	Wald	Myeloid Activation, TGF-beta Signaling, TH17 Differentiation, TH9 Differentiation, Treg Differentiation	NM_001024847.1:1760
HK3	-0.0605	0.545	-1.13	1.01	0.959	0.457	2.01	0.912	1	Wald	HIF1A Signaling, Myeloid Activation	NM_002115.1:495
TAB2	-0.122	1.12	-2.31	2.07	0.919	0.201	4.19	0.914	1	Wald	ALPK1 Signaling, Glycan Sensing, NF-kappaB Signaling, NLR Signaling, TCR Signaling, TLR Signaling, TNF Signaling	NM_015093.3:1377
GSK3B	-0.219	2.04	-4.23	3.79	0.859	0.0534	13.8	0.915	1	Wald	BCR Signaling, TCR Signaling	NM_002093.2:925
GLB1	0.137	1.36	-2.53	2.8	1.1	0.173	6.99	0.921	1	Wald	Lysosome, Myeloid Activation	NM_000404.2:955
TOLLIP	0.126	1.26	-2.34	2.6	1.09	0.197	6.04	0.921	1	Wald	IL-1 Signaling, Myeloid Activation, TLR Signaling	NM_019009.2:1320
NFATC2	0.077	0.785	-1.46	1.62	1.05	0.363	3.06	0.922	1	Wald	BCR Signaling, Glycan Sensing, NK Activity, TCR Signaling	NM_012340.3:1815
CD36	0.0748	0.779	-1.45	1.6	1.05	0.366	3.03	0.924	1	Wald	MHC Class I Antigen Presentation, Myeloid Activation, NO Signaling, Other Interleukin Signaling, PPAR Signaling, TLR Signaling	NM_001001548.2:705
IKBKG	0.136	1.42	-2.65	2.93	1.1	0.159	7.59	0.924	1	Wald	BCR Signaling, DNA Sensing, Glycan Sensing, NF-kappaB Signaling, NLR Signaling, RNA Sensing, TCR Signaling, TLR Signaling, TNF Signaling, Type I Interferon Signaling	NM_003639.2:470
PIK3C3	-0.154	1.66	-3.4	3.09	0.898	0.0945	8.54	0.926	1	Wald	Autophagy, Phagocytosis, TLR Signaling	NM_002647.2:1140
TLR7	0.0817	0.931	-1.74	1.91	1.06	0.299	3.75	0.931	1	Wald	Myeloid Activation, TLR Signaling, Type I Interferon Signaling	NM_016562.3:3098
PRDM1	0.0713	0.834	-1.56	1.71	1.05	0.338	3.26	0.932	1	Wald	BCR Signaling	NM_182907.1:310
CCNC	-0.0852	1.09	-2.23	2.06	0.943	0.214	4.16	0.938	1	Wald	TGF-beta Signaling	NM_005190.3:744
MAPK13	-0.0761	1.04	-2.11	1.96	0.949	0.231	3.89	0.942	1	Wald	MAPK Signaling, NLR Signaling, RNA Sensing, TCR Signaling, TH17 Differentiation, TLR Signaling, TNF Signaling	NM_002754.3:1050
EGLN1	-0.0812	1.22	-2.47	2.3	0.945	0.181	4.94	0.947	1	Wald	HIF1A Signaling, Oxidative Stress Response	NM_022051.2:3782
ATP6AP2	-0.0878	1.36	-2.75	2.58	0.941	0.148	5.96	0.949	1	Wald	Angiotensin System, Myeloid Activation	NM_005765.2:419
CTSA	0.00742	0.163	-0.311	0.326	1.01	0.806	1.25	0.964	1	lm.nb	Angiotensin System, Lysosome, MHC Class II Antigen Presentation, Myeloid Activation	NM_001127695.1:1540
ITGAX	0.0149	0.333	-0.637	0.667	1.01	0.643	1.59	0.964	1	lm.nb	Complement System, Myeloid Activation, Other Interleukin Signaling	NM_000887.4:872
ADORA2A	0.0149	0.402	-0.774	0.804	1.01	0.585	1.75	0.971	1	Wald	Myeloid Inflammation, T-cell Costimulation	NM_000675.5:951
PSTPIP1	0.0213	0.703	-1.36	1.4	1.01	0.39	2.64	0.976	1	Wald	Inflammasomes, NLR Signaling	NM_001321135.1:848
ATG7	0.00547	0.241	-0.467	0.478	1	0.724	1.39	0.982	1	lm.nb	Autophagy, MHC Class I Antigen Presentation, Myeloid Activation	NM_001136031.2:406
STAT4	-0.0176	0.928	-1.84	1.8	0.988	0.28	3.49	0.985	1	Wald	IL-2 Signaling, TH1 Differentiation	NM_003151.2:789
TRIM33	0.0258	1.52	-2.95	3	1.02	0.13	7.99	0.987	1	Wald	TGF-beta Signaling	NM_015906.3:3260
IL10	0.0107	0.655	-1.27	1.29	1.01	0.414	2.45	0.987	1	Wald	JAK-STAT Signaling, Myeloid Activation, Other Interleukin Signaling, TCR Signaling, Treg Differentiation	NM_000572.2:230
CSF1R	0.0136	1.12	-2.17	2.2	1.01	0.222	4.59	0.99	1	Wald	Mononuclear Cell Migration, Other Interleukin Signaling	NM_005211.3:1230
APEX1	0.00933	0.856	-1.67	1.69	1.01	0.315	3.22	0.991	1	Wald	Oxidative Stress Response	NM_001641.2:727
CXCR4	0.00445	0.427	-0.833	0.842	1	0.561	1.79	0.992	1	lm.nb	Chemokine Signaling, Lymphocyte Trafficking, Virus-Host Interaction	NM_001008540.1:1060
ATG12	0.00981	1.12	-2.18	2.2	1.01	0.221	4.59	0.993	1	Wald	Autophagy, NLR Signaling, RNA Sensing	NM_004707.3:634
S100A12	0.00399	0.533	-1.04	1.05	1	0.486	2.07	0.994	1	lm.nb	IL-1 Signaling, Mononuclear Cell Migration, Myeloid Activation, RNA Sensing, TLR Signaling	NM_005621.1:260
BECN1	0.00456	1.28	-2.51	2.52	1	0.175	5.74	0.997	1	Wald	Autophagy	NM_003766.4:259
