# Supplementary material for: Mucosal IL-36 is a defining feature of severe paediatric bronchiolitis
Source: Mucosal Immunol. 2026 Apr;19(2):1907–21. doi: 10.1016/j.mucimm.2026.01.012 (PMC13195398; doi:10.1016/j.mucimm.2026.01.012)
Supplement: Supplementary Data 14 [file mmc14.xlsx]

## Sheet: RSV_1DPI
Gene	Log2 fold change	std error (log2)	Lower confidence limit (log2)	Upper confidence limit (log2)	Linear fold change	Lower confidence limit (linear)	Upper confidence limit (linear)	P-value	BY.p.value	method	Gene.sets	probe.ID
IFIT3	4.62	0.231	4.17	5.07	24.6	18	33.7	8.91e-09	1.31e-05	lm.nb	Type I Interferon Signaling	NM_001031683.2:1470
IFIT1	5.45	0.275	4.91	5.99	43.8	30.1	63.6	9.84e-09	1.31e-05	lm.nb	Interferon Response Genes, Type I Interferon Signaling	NM_001548.3:1440
ISG15	6.22	0.331	5.57	6.87	74.3	47.4	117	1.6e-08	1.31e-05	lm.nb	Interferon Response Genes, RNA Sensing, Type I Interferon Signaling	NM_005101.3:456
MX1	3.43	0.184	3.07	3.79	10.8	8.4	13.9	1.71e-08	1.31e-05	lm.nb	Interferon Response Genes, Type I Interferon Signaling	NM_001144925.2:1369
IFIT2	4.12	0.24	3.65	4.59	17.4	12.6	24.1	3.45e-08	2.12e-05	lm.nb	Type I Interferon Signaling	NM_001547.4:1040
IFI6	5.38	0.349	4.69	6.06	41.6	25.9	66.8	8.91e-08	4.51e-05	lm.nb	Type I Interferon Signaling	NM_002038.3:410
IRF9	1.46	0.096	1.27	1.64	2.74	2.41	3.12	1.03e-07	4.51e-05	lm.nb	NLR Signaling, Type I Interferon Signaling, Type II Interferon Signaling, Type III Interferon Signaling	NM_006084.4:723
HERC5	3.86	0.268	3.34	4.39	14.6	10.1	21	1.58e-07	5.85e-05	lm.nb	Interferon Response Genes, MHC Class I Antigen Presentation, RNA Sensing	NM_016323.2:935
IFI44	3.7	0.259	3.2	4.21	13	9.16	18.5	1.71e-07	5.85e-05	lm.nb	Interferon Response Genes	NM_006417.4:589
DDX58	2.81	0.201	2.42	3.21	7.03	5.35	9.24	2.07e-07	5.91e-05	lm.nb	DNA Sensing, Interferon Response Genes, NF-kappaB Signaling, RNA Sensing, Type I Interferon Signaling	NM_014314.3:2130
IFI27	2.95	0.211	2.53	3.36	7.7	5.78	10.3	2.14e-07	5.91e-05	lm.nb	MAPK Signaling, Type I Interferon Signaling	NM_005532.3:390
TRIM22	1.66	0.12	1.43	1.9	3.16	2.69	3.73	2.31e-07	5.91e-05	loglinear	Type II Interferon Signaling	NM_006074.4:938
OAS1	3.05	0.224	2.61	3.49	8.3	6.12	11.3	2.6e-07	6.15e-05	lm.nb	Interferon Response Genes, NLR Signaling, Type I Interferon Signaling, Type II Interferon Signaling	NM_001032409.1:805
STAT1	2.52	0.189	2.15	2.89	5.73	4.44	7.41	3.09e-07	6.78e-05	lm.nb	IL-2 Signaling, IL-6 Signaling, Interferon Response Genes, NLR Signaling, TH1 Differentiation, Type I Interferon Signaling, Type III Interferon Signaling	NM_139266.1:455
RSAD2	5.1	0.394	4.33	5.87	34.3	20.1	58.6	4.02e-07	7.65e-05	lm.nb	Type I Interferon Signaling	NM_080657.4:1037
IFI35	2.33	0.18	1.98	2.68	5.03	3.94	6.42	4.06e-07	7.65e-05	lm.nb	Type I Interferon Signaling	NM_005533.3:415
OAS2	2.95	0.231	2.5	3.4	7.72	5.64	10.6	4.5e-07	7.65e-05	lm.nb	Interferon Response Genes, NLR Signaling, Type I Interferon Signaling, Type II Interferon Signaling	NM_016817.2:319
IFIH1	2.12	0.167	1.8	2.45	4.36	3.47	5.47	4.73e-07	7.65e-05	lm.nb	RNA Sensing, Type I Interferon Signaling	NM_022168.3:1056
PSMB9	1.33	0.105	1.12	1.54	2.51	2.18	2.9	4.73e-07	7.65e-05	lm.nb	BCR Signaling, Glycan Sensing, MHC Class I Antigen Presentation, NF-kappaB Signaling, TCR Signaling	NM_002800.4:455
IFITM1	3.82	0.304	3.23	4.42	14.2	9.36	21.4	5.16e-07	7.92e-05	lm.nb	BCR Signaling, MAPK Signaling, Type I Interferon Signaling	NM_003641.3:230
LAMP3	3.12	0.254	2.62	3.62	8.69	6.15	12.3	6.36e-07	9.3e-05	lm.nb	Lysosome	NM_014398.3:878
STAT2	1.49	0.131	1.24	1.75	2.82	2.36	3.36	1.18e-06	0.000164	lm.nb	NLR Signaling, Type I Interferon Signaling, Type III Interferon Signaling	NM_005419.3:1390
IFITM3	2.69	0.238	2.22	3.16	6.46	4.67	8.92	1.29e-06	0.000172	lm.nb	MAPK Signaling, Type I Interferon Signaling	NM_021034.2:477
PARP9	2.01	0.183	1.65	2.37	4.02	3.13	5.16	1.67e-06	0.000213	lm.nb	Interferon Response Genes	NM_001146102.1:905
CXCL10	4.64	0.45	3.76	5.52	24.9	13.5	46	2.78e-06	0.000341	lm.nb	Chemokine Signaling, DNA Sensing, Mononuclear Cell Migration, RNA Sensing, TNF Signaling	NM_001565.3:122
HLA-E	0.825	0.083	0.662	0.987	1.77	1.58	1.98	3.75e-06	0.000444	loglinear	MHC Class I Antigen Presentation, Type I Interferon Signaling, Type II Interferon Signaling	NM_005516.5:579
GBP1	2.36	0.244	1.88	2.84	5.13	3.68	7.15	4.75e-06	0.000541	lm.nb	NLR Signaling, Type II Interferon Signaling	NM_002053.2:1685
IRF7	2.48	0.259	1.97	2.99	5.58	3.92	7.94	5.15e-06	0.000565	lm.nb	DNA Sensing, NLR Signaling, RNA Sensing, TLR Signaling, Type I Interferon Signaling, Type II Interferon Signaling	NM_001572.3:1583
OAS3	3.89	0.415	3.07	4.7	14.8	8.42	26	6.13e-06	0.000649	lm.nb	Interferon Response Genes, NLR Signaling, Type I Interferon Signaling, Type II Interferon Signaling	NM_006187.3:2354
DHX58	1.82	0.197	1.44	2.21	3.54	2.71	4.62	6.7e-06	0.000686	lm.nb	RNA Sensing	NM_024119.2:847
DTX3L	0.99	0.113	0.767	1.21	1.99	1.7	2.32	1.1e-05	0.00109	lm.nb	MHC Class I Antigen Presentation	NM_138287.3:2185
TRIM21	1.19	0.138	0.922	1.46	2.28	1.9	2.75	1.17e-05	0.00112	lm.nb	DNA Sensing, MHC Class I Antigen Presentation, Type II Interferon Signaling	NM_003141.3:1190
EIF2AK2	2.05	0.242	1.58	2.53	4.15	2.99	5.77	1.39e-05	0.0013	lm.nb	Interferon Response Genes, Proteotoxic Stress, Type I Interferon Signaling	NM_002759.1:1760
XAF1	3.02	0.361	2.31	3.72	8.08	4.95	13.2	1.57e-05	0.00139	lm.nb	Type I Interferon Signaling	NM_199139.2:978
IFITM2	1.28	0.153	0.977	1.58	2.42	1.97	2.99	1.59e-05	0.00139	lm.nb	MAPK Signaling, Type I Interferon Signaling	NM_006435.2:390
UBE2L6	1.86	0.23	1.41	2.31	3.62	2.65	4.95	2.03e-05	0.00173	lm.nb	Interferon Response Genes, MHC Class I Antigen Presentation, RNA Sensing	NM_004223.4:472
BST2	3.31	0.414	2.49	4.12	9.89	5.64	17.4	2.25e-05	0.00187	lm.nb	MAPK Signaling, Myeloid Activation, Type I Interferon Signaling	NM_004335.3:395
APOBEC3G	1.37	0.176	1.02	1.71	2.58	2.03	3.28	2.74e-05	0.00221	lm.nb	RNA Sensing	NM_021822.2:761
TNFSF10	0.717	0.0933	0.534	0.9	1.64	1.45	1.87	3.06e-05	0.00241	loglinear	Apoptosis, Cytotoxicity	NM_003810.2:115
CASP1	0.936	0.123	0.694	1.18	1.91	1.62	2.26	3.37e-05	0.00259	lm.nb	DNA Sensing, IL-1 Signaling, Inflammasomes, NLR Signaling	NM_033294.3:701
TAP1	1.42	0.192	1.05	1.8	2.68	2.07	3.48	4e-05	0.003	lm.nb	MHC Class I Antigen Presentation, Phagocytosis	NM_000593.5:2075
GBP4	2.04	0.281	1.49	2.59	4.12	2.81	6.03	4.68e-05	0.00342	lm.nb	NLR Signaling, Type II Interferon Signaling	NM_052941.4:812
SP100	1.36	0.203	0.959	1.76	2.56	1.94	3.38	9.05e-05	0.00646	lm.nb	Type II Interferon Signaling	NM_001206704.1:1495
TRIM5	0.821	0.13	0.568	1.08	1.77	1.48	2.11	0.000134	0.00936	lm.nb	Type II Interferon Signaling	NM_033092.2:800
APOL6	1.12	0.179	0.767	1.47	2.17	1.7	2.77	0.000151	0.0103	lm.nb	Interferon Response Genes	NM_030641.3:422
IRF1	0.604	0.0982	0.411	0.796	1.52	1.33	1.74	0.000169	0.0113	loglinear	TNF Signaling, Type I Interferon Signaling, Type II Interferon Signaling	NM_002198.1:510
ADAR	0.977	0.169	0.645	1.31	1.97	1.56	2.48	0.000266	0.0174	lm.nb	DNA Sensing, Type I Interferon Signaling	NM_001025107.1:3530
PSMB10	0.423	0.077	0.272	0.574	1.34	1.21	1.49	0.000383	0.0245	loglinear	BCR Signaling, Glycan Sensing, MHC Class I Antigen Presentation, NF-kappaB Signaling, TCR Signaling	NM_002801.2:221
PSMB8	0.77	0.141	0.494	1.05	1.71	1.41	2.06	0.000395	0.0248	lm.nb	BCR Signaling, Glycan Sensing, MHC Class I Antigen Presentation, NF-kappaB Signaling, TCR Signaling, Type I Interferon Signaling	NM_004159.4:1215
RBCK1	0.617	0.116	0.389	0.844	1.53	1.31	1.79	0.000483	0.0297	loglinear	MHC Class I Antigen Presentation, NLR Signaling, TNF Signaling	NM_006462.4:736
MDFIC	-0.433	0.0882	-0.606	-0.26	0.741	0.657	0.835	0.000836	0.0503	loglinear	Immune Exhaustion	NM_199072.2:730
CARD17	0.626	0.133	0.366	0.887	1.54	1.29	1.85	0.0011	0.0652	lm.nb	NLR Signaling	NM_001007232.1:143
TLR3	0.859	0.187	0.492	1.23	1.81	1.41	2.34	0.0013	0.0756	lm.nb	DNA Sensing, Myeloid Activation, TLR Signaling	NM_003265.2:772
IL5RA	-0.457	0.105	-0.662	-0.252	0.729	0.632	0.84	0.00181	0.103	loglinear	IL-2 Signaling, JAK-STAT Signaling	NM_000564.4:961
RNF31	0.542	0.128	0.291	0.793	1.46	1.22	1.73	0.00219	0.123	lm.nb	NLR Signaling, TNF Signaling	NM_017999.4:2500
LYN	0.384	0.0977	0.192	0.575	1.3	1.14	1.49	0.00346	0.19	lm.nb	BCR Signaling, Glycan Sensing, Mononuclear Cell Migration, Myeloid Activation, NF-kappaB Signaling	NM_002350.3:870
IKBKE	0.466	0.122	0.228	0.705	1.38	1.17	1.63	0.00401	0.216	lm.nb	DNA Sensing, NLR Signaling, RNA Sensing, TLR Signaling, Type I Interferon Signaling	NM_001193321.1:2108
TLR2	0.706	0.186	0.343	1.07	1.63	1.27	2.1	0.00417	0.221	lm.nb	Host Defense Peptides, MHC Class I Antigen Presentation, Myeloid Activation, TLR Signaling, Virus-Host Interaction	NM_003264.3:2402
IDO1	1.95	0.515	0.936	2.96	3.85	1.91	7.76	0.00438	0.228	lm.nb	Myeloid Inflammation	NM_002164.5:369
NOS2	4.44	1.2	2.08	6.8	21.7	4.23	111	0.00501	0.257	lm.nb	HIF1A Signaling, NO Signaling, Other Interleukin Signaling, Phagocytosis	NM_000625.4:605
PTPN4	-0.411	0.112	-0.631	-0.192	0.752	0.646	0.875	0.00512	0.258	loglinear	IL-1 Signaling, TLR Signaling	NM_002830.3:2476
CBLB	-0.539	0.149	-0.83	-0.247	0.688	0.562	0.842	0.00555	0.275	lm.nb	MHC Class I Antigen Presentation, TCR Signaling	NM_170662.3:1286
HLA-B	0.819	0.229	0.371	1.27	1.76	1.29	2.41	0.0059	0.288	lm.nb	MHC Class I Antigen Presentation, Myeloid Activation, Type I Interferon Signaling, Type II Interferon Signaling	NM_005514.6:937
HLA-A	0.55	0.16	0.236	0.864	1.46	1.18	1.82	0.00746	0.358	lm.nb	MHC Class I Antigen Presentation, Type I Interferon Signaling, Type II Interferon Signaling	NM_002116.5:1000
MCL1	0.265	0.0783	0.111	0.418	1.2	1.08	1.34	0.00813	0.384	loglinear	Other Interleukin Signaling, Oxidative Stress Response	NM_021960.5:644
SIGIRR	-0.304	0.0907	-0.481	-0.126	0.81	0.716	0.917	0.00858	0.399	loglinear	IL-1 Signaling, TLR Signaling	NM_001135053.1:1382
CD38	0.717	0.216	0.293	1.14	1.64	1.23	2.21	0.00899	0.412	lm.nb	Oxidative Stress Response	NM_001775.2:280
ACSL1	0.624	0.189	0.253	0.996	1.54	1.19	1.99	0.00932	0.421	lm.nb	PPAR Signaling	NM_001995.4:1990
CD36	-0.649	0.202	-1.04	-0.253	0.638	0.485	0.839	0.0105	0.469	lm.nb	MHC Class I Antigen Presentation, Myeloid Activation, NO Signaling, Other Interleukin Signaling, PPAR Signaling, TLR Signaling	NM_001001548.2:705
NAMPT	0.458	0.144	0.175	0.741	1.37	1.13	1.67	0.0114	0.499	lm.nb	Myeloid Activation, NLR Signaling	NM_005746.3:1318
CXCL3	1.09	0.347	0.411	1.77	2.13	1.33	3.41	0.0118	0.512	lm.nb	Chemokine Signaling, NF-kappaB Signaling, NLR Signaling, TNF Signaling	NM_002090.2:540
TRIM33	-0.204	0.0672	-0.335	-0.072	0.868	0.793	0.951	0.0142	0.605	loglinear	TGF-beta Signaling	NM_015906.3:3260
OS9	-0.242	0.082	-0.402	-0.0809	0.846	0.757	0.945	0.0163	0.686	loglinear	Proteotoxic Stress	NM_001017956.2:1230
MAP3K8	0.7	0.238	0.233	1.17	1.62	1.18	2.25	0.0166	0.688	lm.nb	IL-1 Signaling, TCR Signaling, TLR Signaling, TNF Signaling	NM_001244134.1:493
MT2A	1.25	0.427	0.411	2.08	2.37	1.33	4.24	0.017	0.695	lm.nb	Type II Interferon Signaling	NM_005953.5:3
SOD1	-0.182	0.0639	-0.307	-0.0564	0.882	0.808	0.962	0.0193	0.78	loglinear	Coagulation, Other Interleukin Signaling, Oxidative Stress Response	NM_000454.4:245
AP1G1	-0.273	0.0967	-0.463	-0.0836	0.828	0.726	0.944	0.0199	0.794	loglinear	Lysosome, MHC Class II Antigen Presentation	NM_001030007.1:2630
CXCL1	0.479	0.172	0.142	0.817	1.39	1.1	1.76	0.0213	0.839	lm.nb	Chemokine Signaling, Myeloid Activation, NF-kappaB Signaling, NLR Signaling, TNF Signaling	NM_001511.3:270
IL20RA	-0.326	0.118	-0.557	-0.0947	0.798	0.68	0.936	0.022	0.857	loglinear	JAK-STAT Signaling, Other Interleukin Signaling	NM_014432.2:535
CD59	-0.395	0.144	-0.677	-0.113	0.761	0.625	0.925	0.0228	0.874	lm.nb	Complement System, Myeloid Activation	NM_001127227.1:264
BECN1	-0.252	0.0942	-0.436	-0.0669	0.84	0.739	0.955	0.0256	0.971	loglinear	Autophagy	NM_003766.4:259
MAPK1	-0.212	0.0797	-0.368	-0.056	0.863	0.775	0.962	0.0259	0.972	loglinear	BCR Signaling, MAPK Signaling, Mononuclear Cell Migration, Myeloid Activation, NLR Signaling, TCR Signaling, TGF-beta Signaling, TLR Signaling, TNF Signaling	NM_138957.2:430
FCGRT	-0.33	0.126	-0.576	-0.0836	0.796	0.671	0.944	0.0276	1	lm.nb	Myeloid Inflammation	XM_011526628.1:205
HLA-DRB	0.791	0.305	0.194	1.39	1.73	1.14	2.62	0.0289	1	lm.nb	Lymphocyte Trafficking, MHC Class II Antigen Presentation, Phagocytosis, T-cell Costimulation, TCR Signaling, Type II Interferon Signaling	NM_022555.3:698
CALM1	-0.232	0.0895	-0.407	-0.0565	0.851	0.754	0.962	0.0291	1	lm.nb	BCR Signaling, Coagulation, Glycan Sensing, Myeloid Inflammation	NM_006888.4:299
ALPK1	0.35	0.135	0.0846	0.615	1.27	1.06	1.53	0.0294	1	lm.nb	ALPK1 Signaling	NM_025144.2:2975
ARRB2	-0.179	0.0698	-0.315	-0.0418	0.884	0.804	0.971	0.0307	1	loglinear	Chemokine Signaling, Coagulation	NM_001257328.1:394
IL1RAP	0.332	0.13	0.0772	0.587	1.26	1.05	1.5	0.031	1	loglinear	TH17 Differentiation	NM_002182.2:460
IFI16	0.69	0.271	0.158	1.22	1.61	1.12	2.33	0.0315	1	lm.nb	DNA Sensing, NLR Signaling	NM_001206567.1:2351
GCA	0.488	0.199	0.0979	0.878	1.4	1.07	1.84	0.0366	1	lm.nb	Myeloid Activation	NM_012198.3:525
LTA4H	-0.316	0.131	-0.573	-0.0592	0.803	0.672	0.96	0.0392	1	lm.nb	Leukotriene and Prostaglandin Inflammation, Myeloid Activation	NM_001256643.1:1140
GBA	-0.29	0.12	-0.526	-0.0542	0.818	0.695	0.963	0.0392	1	lm.nb	Lysosome, Oxidative Stress Response	NM_001005742.2:1695
IL13RA1	-0.234	0.099	-0.428	-0.0404	0.85	0.743	0.972	0.0421	1	loglinear	JAK-STAT Signaling, Other Interleukin Signaling	NM_001560.2:1230
BCL6	-0.215	0.0913	-0.393	-0.0356	0.862	0.761	0.976	0.0433	1	loglinear	Other Interleukin Signaling, TH1 Differentiation	NM_001134738.1:340
FOXO1	-0.292	0.124	-0.536	-0.0484	0.817	0.69	0.967	0.0434	1	loglinear	Other Interleukin Signaling, Oxidative Stress Response, Treg Differentiation	NM_002015.3:1526
STAT5B	-0.249	0.107	-0.458	-0.0397	0.842	0.728	0.973	0.0446	1	loglinear	IL-2 Signaling, TH2 Differentiation	NM_012448.3:200
ATM	-0.267	0.115	-0.493	-0.0419	0.831	0.711	0.971	0.0452	1	loglinear	Apoptosis, Myeloid Activation, NF-kappaB Signaling	NM_000051.3:393
PRKCSH	-0.376	0.162	-0.694	-0.0581	0.771	0.618	0.961	0.0456	1	lm.nb	Proteotoxic Stress	NM_002743.2:417
MYC	0.669	0.292	0.0959	1.24	1.59	1.07	2.36	0.0479	1	lm.nb	Other Interleukin Signaling, TGF-beta Signaling	NM_002467.3:1610
SYK	-0.27	0.121	-0.508	-0.0332	0.829	0.703	0.977	0.0523	1	loglinear	BCR Signaling, Glycan Sensing, IL-2 Signaling, Myeloid Activation, NF-kappaB Signaling, NK Activity	NM_003177.5:808
CXCL11	3.46	1.52	0.479	6.45	11	1.39	87.2	0.0525	1	Wald	Chemokine Signaling	NM_005409.4:282
RNF135	-0.372	0.167	-0.699	-0.0447	0.773	0.616	0.969	0.0529	1	lm.nb	RNA Sensing	NM_032322.3:1368
HLA-DRA	0.815	0.373	0.0835	1.55	1.76	1.06	2.92	0.0568	1	lm.nb	MHC Class II Antigen Presentation, TCR Signaling, Type II Interferon Signaling	NM_019111.3:335
ACSL4	0.407	0.186	0.0415	0.772	1.33	1.03	1.71	0.0569	1	lm.nb	PPAR Signaling	NM_004458.2:385
LRG1	0.259	0.121	0.0216	0.497	1.2	1.02	1.41	0.0612	1	lm.nb	Myeloid Activation	NM_052972.3:656
STAT6	0.29	0.137	0.0219	0.559	1.22	1.02	1.47	0.0631	1	lm.nb	DNA Sensing, Other Interleukin Signaling, TH2 Differentiation, TH9 Differentiation	NM_003153.3:2030
RBPJ	-0.245	0.117	-0.473	-0.0157	0.844	0.72	0.989	0.0657	1	lm.nb	Myeloid Activation, TH1 Differentiation	NM_015874.3:850
CFLAR	0.468	0.223	0.0299	0.906	1.38	1.02	1.87	0.0658	1	lm.nb	NF-kappaB Signaling, Oxidative Stress Response, TNF Signaling	NM_001127183.1:653
GSK3B	-0.243	0.116	-0.471	-0.0142	0.845	0.722	0.99	0.067	1	loglinear	BCR Signaling, TCR Signaling	NM_002093.2:925
SORT1	-0.46	0.225	-0.901	-0.0179	0.727	0.535	0.988	0.0718	1	lm.nb	Lysosome	NM_002959.5:380
ACOX1	-0.314	0.155	-0.619	-0.00963	0.804	0.651	0.993	0.0739	1	lm.nb	PPAR Signaling	NM_001185039.1:1094
LAMP1	-0.213	0.106	-0.421	-0.00499	0.863	0.747	0.997	0.0757	1	lm.nb	Lysosome, Myeloid Activation, Phagocytosis	NM_005561.3:730
EIF3F	-0.494	0.249	-0.983	-0.00605	0.71	0.506	0.996	0.0785	1	lm.nb	Virus-Host Interaction	NM_003754.2:1015
SCARB2	0.345	0.174	0.00417	0.687	1.27	1	1.61	0.0786	1	lm.nb	Lysosome	NM_005506.2:1825
SMAD4	-0.136	0.0704	-0.274	0.00156	0.91	0.827	1	0.0846	1	loglinear	TGF-beta Signaling, TH17 Differentiation, Treg Differentiation	NM_005359.3:1370
VEGFA	0.938	0.494	-0.031	1.91	1.92	0.979	3.75	0.0903	1	lm.nb	Coagulation, HIF1A Signaling, NO Signaling, Other Interleukin Signaling, Tissue Stress	NM_001025366.1:1325
ATP6V0D1	-0.188	0.101	-0.385	0.0091	0.878	0.766	1.01	0.0944	1	loglinear	Lysosome, Phagocytosis	NM_004691.4:970
GK	0.258	0.139	-0.015	0.531	1.2	0.99	1.44	0.097	1	lm.nb	PPAR Signaling	NM_000167.3:1505
LIF	1.57	0.849	-0.0968	3.23	2.96	0.935	9.4	0.098	1	lm.nb	IL-6 Signaling, JAK-STAT Signaling, TNF Signaling	NM_002309.4:601
CASP8	0.154	0.0842	-0.0105	0.319	1.11	0.993	1.25	0.0997	1	loglinear	Apoptosis, Glycan Sensing, NLR Signaling, RNA Sensing, TLR Signaling, TNF Signaling	NM_001080124.1:890
SAMHD1	0.38	0.214	-0.0395	0.8	1.3	0.973	1.74	0.11	1	lm.nb	Type I Interferon Signaling	NM_015474.2:640
CXCL17	0.32	0.18	-0.0334	0.673	1.25	0.977	1.59	0.11	1	lm.nb	Mononuclear Cell Migration	NM_198477.3:169
PSEN1	-0.177	0.0997	-0.372	0.0188	0.885	0.773	1.01	0.11	1	loglinear	Myeloid Activation, Oxidative Stress Response	NM_000021.2:900
NEO1	-0.229	0.129	-0.482	0.0247	0.853	0.716	1.02	0.111	1	lm.nb	Lymphocyte Trafficking, TGF-beta Signaling	NM_002499.2:2430
MAPK13	-0.279	0.158	-0.59	0.0312	0.824	0.664	1.02	0.112	1	lm.nb	MAPK Signaling, NLR Signaling, RNA Sensing, TCR Signaling, TH17 Differentiation, TLR Signaling, TNF Signaling	NM_002754.3:1050
ATF4	0.527	0.301	-0.0626	1.12	1.44	0.958	2.17	0.114	1	lm.nb	Oxidative Stress Response, Proteotoxic Stress, TNF Signaling	NM_001675.2:1151
PIK3R3	-0.277	0.158	-0.587	0.033	0.825	0.666	1.02	0.114	1	lm.nb	BCR Signaling, TCR Signaling, TNF Signaling	NM_001114172.1:759
TRAF6	-0.26	0.15	-0.554	0.0343	0.835	0.681	1.02	0.117	1	lm.nb	ALPK1 Signaling, Glycan Sensing, Myeloid Activation, NF-kappaB Signaling, NLR Signaling, RNA Sensing, TCR Signaling, TLR Signaling, Type I Interferon Signaling	NM_145803.2:745
HSP90AA1	-0.244	0.142	-0.522	0.0344	0.844	0.696	1.02	0.12	1	lm.nb	Myeloid Activation, NLR Signaling, Other Interleukin Signaling, Proteotoxic Stress, TH17 Differentiation	NM_001017963.2:1655
CXCL8	0.731	0.428	-0.107	1.57	1.66	0.928	2.97	0.122	1	lm.nb	Chemokine Signaling, Myeloid Activation, NF-kappaB Signaling, NLR Signaling, RNA Sensing, Tissue Stress, TLR Signaling	NM_000584.3:221
PTGS2	1.47	0.859	-0.219	3.15	2.76	0.859	8.87	0.122	1	lm.nb	Leukotriene and Prostaglandin Inflammation, NF-kappaB Signaling, Other Interleukin Signaling, TNF Signaling	NM_000963.1:495
SMAD5	-0.298	0.177	-0.644	0.0491	0.814	0.64	1.03	0.127	1	lm.nb	TGF-beta Signaling	NM_005903.5:1044
IL4R	0.326	0.194	-0.0539	0.706	1.25	0.963	1.63	0.127	1	lm.nb	JAK-STAT Signaling, Myeloid Activation, Other Interleukin Signaling, TH2 Differentiation	NM_000418.3:1014
ATG13	-0.149	0.0888	-0.323	0.0253	0.902	0.8	1.02	0.128	1	loglinear	Autophagy	NM_001142673.1:1255
CTSA	-0.269	0.164	-0.59	0.0511	0.83	0.664	1.04	0.134	1	lm.nb	Angiotensin System, Lysosome, MHC Class II Antigen Presentation, Myeloid Activation	NM_001127695.1:1540
GADD45B	0.515	0.316	-0.104	1.13	1.43	0.931	2.19	0.137	1	lm.nb	Apoptosis, NF-kappaB Signaling	NM_015675.2:365
IL33	0.814	0.512	-0.191	1.82	1.76	0.876	3.53	0.147	1	lm.nb	DNA Sensing, IL-1 Signaling, Myeloid Activation	NM_001199640.1:419
YWHAQ	-0.158	0.1	-0.354	0.038	0.896	0.782	1.03	0.149	1	lm.nb	Apoptosis	NM_006826.3:558
PLEKHA1	-0.169	0.109	-0.382	0.0434	0.889	0.767	1.03	0.153	1	lm.nb	Oxidative Stress Response	NM_001001974.1:205
NFATC3	-0.225	0.145	-0.509	0.0589	0.856	0.703	1.04	0.155	1	lm.nb	BCR Signaling, Glycan Sensing, TCR Signaling	NM_004555.2:2190
OASL	4.09	2.61	-1.03	9.2	17	0.491	590	0.156	1	Wald	Interferon Response Genes, Type I Interferon Signaling, Type II Interferon Signaling	NM_198213.2:454
CCL15	-0.334	0.216	-0.756	0.0889	0.794	0.592	1.06	0.156	1	lm.nb	Chemokine Signaling, Mononuclear Cell Migration	NM_032965.6:278
CCL2	1.51	0.979	-0.412	3.43	2.84	0.752	10.7	0.158	1	lm.nb	Chemokine Signaling, Mononuclear Cell Migration, NLR Signaling, Tissue Stress, TNF Signaling	NM_002982.3:250
DDX5	0.541	0.352	-0.148	1.23	1.46	0.902	2.35	0.158	1	lm.nb	Virus-Host Interaction	NM_004396.3:814
RB1CC1	-0.199	0.129	-0.453	0.0547	0.871	0.731	1.04	0.159	1	lm.nb	Autophagy	NM_001083617.1:1860
CXCL16	0.428	0.279	-0.118	0.974	1.35	0.922	1.96	0.159	1	lm.nb	Chemokine Signaling	NM_001100812.1:850
RPS6KA3	-0.212	0.141	-0.488	0.0636	0.863	0.713	1.05	0.166	1	lm.nb	IL-17 Signaling, MAPK Signaling, TLR Signaling	NM_004586.2:277
SOD2	0.251	0.168	-0.0776	0.58	1.19	0.948	1.49	0.168	1	lm.nb	Other Interleukin Signaling, Oxidative Stress Response	NM_000636.2:201
TPP1	-0.228	0.152	-0.526	0.0709	0.854	0.694	1.05	0.169	1	lm.nb	Lysosome	NM_000391.3:746
LDHB	-0.122	0.0833	-0.286	0.0411	0.919	0.82	1.03	0.176	1	loglinear	HIF1A Signaling	NM_001174097.1:586
ETS1	0.684	0.468	-0.233	1.6	1.61	0.851	3.03	0.178	1	lm.nb	Oxidative Stress Response	NM_005238.3:1305
GNS	-0.218	0.15	-0.511	0.0753	0.86	0.702	1.05	0.179	1	lm.nb	Lysosome, Myeloid Activation	NM_002076.3:1340
NFKB1	0.219	0.15	-0.0757	0.514	1.16	0.949	1.43	0.179	1	lm.nb	BCR Signaling, DNA Sensing, Glycan Sensing, Inflammasomes, Myeloid Activation, NF-kappaB Signaling, NLR Signaling, RNA Sensing, TCR Signaling, TH1 Differentiation, TLR Signaling, TNF Signaling, Type I Interferon Signaling	NM_003998.2:1675
SSR1	-0.312	0.215	-0.733	0.109	0.806	0.602	1.08	0.181	1	lm.nb	Proteotoxic Stress	NM_003144.5:792
TXN	0.133	0.092	-0.0471	0.314	1.1	0.968	1.24	0.181	1	lm.nb	Inflammasomes, NLR Signaling, Oxidative Stress Response	NM_003329.2:55
MAPK9	-0.199	0.138	-0.469	0.0709	0.871	0.723	1.05	0.182	1	lm.nb	MAPK Signaling, NLR Signaling, RNA Sensing, TCR Signaling, TLR Signaling, TNF Signaling	NM_001135044.1:268
KPNB1	0.291	0.204	-0.109	0.691	1.22	0.927	1.61	0.187	1	lm.nb	Interferon Response Genes, Myeloid Activation	NM_002265.4:2580
HLA-DMA	0.356	0.251	-0.137	0.848	1.28	0.91	1.8	0.19	1	lm.nb	MHC Class II Antigen Presentation	NM_006120.3:396
UBA52	-0.183	0.132	-0.442	0.0769	0.881	0.736	1.05	0.201	1	lm.nb	ALPK1 Signaling, BCR Signaling, DNA Sensing, Glycan Sensing, Interferon Response Genes, NF-kappaB Signaling, RNA Sensing, TCR Signaling, TGF-beta Signaling, TLR Signaling, TNF Signaling	NM_003333.3:288
RAB7A	-0.133	0.0986	-0.326	0.0599	0.912	0.798	1.04	0.209	1	lm.nb	MHC Class II Antigen Presentation, Myeloid Activation, Phagocytosis	NM_004637.5:277
HSP90B1	0.269	0.202	-0.128	0.666	1.2	0.915	1.59	0.216	1	lm.nb	Other Interleukin Signaling, Proteotoxic Stress, TLR Signaling	NM_003299.2:1445
DNAJA2	0.122	0.092	-0.0584	0.302	1.09	0.96	1.23	0.218	1	loglinear	Proteotoxic Stress	NM_005880.3:370
IL1A	1.33	1.01	-0.655	3.31	2.51	0.635	9.9	0.222	1	lm.nb	IL-1 Signaling	NM_000575.3:1136
TCIRG1	0.376	0.292	-0.197	0.948	1.3	0.873	1.93	0.23	1	lm.nb	Lysosome, Myeloid Activation, Phagocytosis	NM_006053.2:1470
HMGB1	-0.135	0.107	-0.344	0.0749	0.911	0.788	1.05	0.239	1	lm.nb	IL-1 Signaling, Mononuclear Cell Migration, Myeloid Activation, RNA Sensing, TLR Signaling	NM_002128.4:208
ACVR1	-0.219	0.177	-0.566	0.128	0.859	0.675	1.09	0.247	1	lm.nb	TGF-beta Signaling	NM_001105.2:1665
BNIP3	-0.0891	0.0721	-0.23	0.0524	0.94	0.852	1.04	0.248	1	loglinear	Oxidative Stress Response	NM_004052.2:584
CDH1	-0.183	0.15	-0.477	0.111	0.881	0.719	1.08	0.253	1	lm.nb	Apoptosis, Lymphocyte Trafficking, Tissue Stress	NM_004360.2:535
AKT1	-0.237	0.194	-0.618	0.144	0.848	0.652	1.1	0.253	1	lm.nb	BCR Signaling, TCR Signaling, TNF Signaling	NM_001014432.1:1275
BCL3	0.346	0.284	-0.211	0.904	1.27	0.864	1.87	0.254	1	lm.nb	TNF Signaling	NM_005178.2:450
IFNAR1	-0.209	0.172	-0.546	0.128	0.865	0.685	1.09	0.255	1	lm.nb	JAK-STAT Signaling, NLR Signaling, Type I Interferon Signaling	NM_000629.2:782
NFE2L2	0.129	0.107	-0.0804	0.338	1.09	0.946	1.26	0.258	1	lm.nb	Oxidative Stress Response, Proteotoxic Stress	NM_006164.3:995
JAK2	0.283	0.237	-0.182	0.747	1.22	0.882	1.68	0.263	1	lm.nb	IL-2 Signaling, IL-6 Signaling, Myeloid Activation, TH1 Differentiation, TH17 Differentiation, Type II Interferon Signaling	NM_004972.3:1464
CHUK	-0.129	0.108	-0.341	0.0832	0.914	0.789	1.06	0.264	1	loglinear	BCR Signaling, DNA Sensing, Glycan Sensing, NF-kappaB Signaling, NLR Signaling, RNA Sensing, TCR Signaling, TLR Signaling, TNF Signaling, Type I Interferon Signaling	NM_001320928.1:1634
TAB2	-0.153	0.129	-0.406	0.0995	0.899	0.755	1.07	0.265	1	lm.nb	ALPK1 Signaling, Glycan Sensing, NF-kappaB Signaling, NLR Signaling, TCR Signaling, TLR Signaling, TNF Signaling	NM_015093.3:1377
MAPK14	-0.231	0.195	-0.614	0.151	0.852	0.654	1.11	0.266	1	lm.nb	MAPK Signaling, Mononuclear Cell Migration, Myeloid Activation, NLR Signaling, RNA Sensing, TCR Signaling, TH17 Differentiation, TLR Signaling, TNF Signaling, Type I Interferon Signaling	NM_001315.2:792
IL36G	1.43	1.2	-0.92	3.79	2.7	0.528	13.8	0.267	1	Wald	IL-1 Signaling	NM_019618.3:280
SUGT1	-0.126	0.107	-0.335	0.0839	0.917	0.793	1.06	0.27	1	loglinear	Inflammasomes, NLR Signaling	NM_001130912.1:1180
PIK3CA	-0.142	0.122	-0.381	0.0965	0.906	0.768	1.07	0.273	1	lm.nb	BCR Signaling, TCR Signaling, TNF Signaling	NM_006218.2:2445
PARP1	-0.194	0.167	-0.52	0.133	0.874	0.697	1.1	0.275	1	lm.nb	Apoptosis, NF-kappaB Signaling, Oxidative Stress Response, TGF-beta Signaling	NM_001618.3:3016
JUN	0.377	0.325	-0.26	1.01	1.3	0.835	2.02	0.276	1	lm.nb	BCR Signaling, MAPK Signaling, Myeloid Activation, NLR Signaling, TCR Signaling, TLR Signaling, TNF Signaling, Type I Interferon Signaling	NM_002228.3:1952
CEBPB	-0.226	0.195	-0.607	0.156	0.855	0.656	1.11	0.277	1	lm.nb	Proteotoxic Stress, TNF Signaling	NM_005194.2:1420
DIABLO	-0.126	0.109	-0.34	0.0879	0.916	0.79	1.06	0.278	1	loglinear	Apoptosis, Oxidative Stress Response	NM_138930.3:856
THBS1	1.21	1.05	-0.847	3.27	2.31	0.556	9.63	0.278	1	lm.nb	Coagulation, Mononuclear Cell Migration, Myeloid Activation, NO Signaling, TGF-beta Signaling	NM_003246.2:3465
PIK3R4	-0.157	0.137	-0.425	0.111	0.897	0.745	1.08	0.281	1	lm.nb	Autophagy, TLR Signaling	NM_014602.1:3620
DDOST	-0.112	0.0975	-0.303	0.0793	0.925	0.811	1.06	0.281	1	lm.nb	Myeloid Activation, Proteotoxic Stress	NM_005216.4:1255
MARCKS	-0.204	0.178	-0.553	0.146	0.868	0.682	1.11	0.283	1	lm.nb	Phagocytosis	NM_002356.5:456
PSAP	-0.266	0.241	-0.738	0.206	0.831	0.599	1.15	0.298	1	lm.nb	Coagulation, Lysosome, Myeloid Activation	NM_001042465.2:310
GLB1	-0.171	0.156	-0.478	0.135	0.888	0.718	1.1	0.302	1	lm.nb	Lysosome, Myeloid Activation	NM_000404.2:955
IL6ST	0.222	0.207	-0.185	0.628	1.17	0.88	1.55	0.313	1	lm.nb	IL-6 Signaling, JAK-STAT Signaling, TH17 Differentiation	NM_002184.2:2505
STING1	0.101	0.0952	-0.0851	0.288	1.07	0.943	1.22	0.314	1	lm.nb	DNA Sensing, Myeloid Activation, NLR Signaling, RNA Sensing	NM_198282.1:725
PLAU	0.729	0.684	-0.612	2.07	1.66	0.654	4.2	0.314	1	lm.nb	Coagulation, Complement System, Myeloid Activation, NF-kappaB Signaling	NM_002658.2:793
RPS6KA1	-0.087	0.0824	-0.248	0.0745	0.941	0.842	1.05	0.319	1	loglinear	IL-17 Signaling, MAPK Signaling, TLR Signaling	NM_002953.3:2000
C1QBP	0.163	0.155	-0.141	0.467	1.12	0.907	1.38	0.321	1	lm.nb	Apoptosis, Coagulation	NM_001212.3:745
TNFRSF1A	-0.19	0.182	-0.546	0.166	0.876	0.685	1.12	0.322	1	lm.nb	Apoptosis, NF-kappaB Signaling, Other Interleukin Signaling, TNF Signaling	NM_001065.2:515
RACK1	-0.237	0.226	-0.681	0.207	0.849	0.624	1.15	0.323	1	lm.nb	Oxidative Stress Response, TNF Signaling	NM_006098.4:375
DDAH2	-0.128	0.123	-0.369	0.113	0.915	0.774	1.08	0.325	1	lm.nb	NO Signaling	NM_013974.1:672
AHR	0.213	0.215	-0.207	0.634	1.16	0.866	1.55	0.346	1	lm.nb	TH17 Differentiation	NM_001621.4:1818
DNAJC10	-0.147	0.148	-0.437	0.144	0.903	0.739	1.1	0.348	1	lm.nb	Proteotoxic Stress	NM_018981.2:1129
CCL20	0.63	0.639	-0.622	1.88	1.55	0.65	3.69	0.35	1	lm.nb	Chemokine Signaling, Mononuclear Cell Migration, TNF Signaling	NM_001130046.1:144
RAB31	-0.0977	0.0992	-0.292	0.0968	0.934	0.817	1.07	0.35	1	lm.nb	Myeloid Activation	NM_006868.3:317
LAG3	1.84	1.87	-1.83	5.52	3.59	0.281	45.8	0.354	1	Wald	Immune Exhaustion, MHC Class II Antigen Presentation, T-cell Costimulation	NM_002286.5:1735
PPIA	0.0973	0.0998	-0.0983	0.293	1.07	0.934	1.23	0.355	1	lm.nb	BCR Signaling, Coagulation, Myeloid Activation, Other Interleukin Signaling, Virus-Host Interaction	NM_021130.3:315
STRAP	-0.077	0.08	-0.234	0.0797	0.948	0.85	1.06	0.361	1	loglinear	TGF-beta Signaling	NM_007178.3:630
CCL28	0.209	0.219	-0.221	0.639	1.16	0.858	1.56	0.365	1	lm.nb	Chemokine Signaling	NM_148672.2:236
DERL1	-0.13	0.136	-0.397	0.137	0.914	0.759	1.1	0.365	1	lm.nb	Proteotoxic Stress	NM_024295.6:441
TRAF3	-0.156	0.164	-0.478	0.166	0.898	0.718	1.12	0.368	1	lm.nb	Inflammasomes, NF-kappaB Signaling, NLR Signaling, RNA Sensing, TLR Signaling, TNF Signaling, Type I Interferon Signaling	NM_145725.2:720
MAF	-0.334	0.355	-1.03	0.362	0.793	0.49	1.28	0.371	1	lm.nb	TH2 Differentiation	NM_001031804.2:1834
SP1	-0.0794	0.0845	-0.245	0.0863	0.946	0.844	1.06	0.372	1	loglinear	Oxidative Stress Response, TGF-beta Signaling	NM_138473.2:833
IL1RN	0.229	0.244	-0.249	0.706	1.17	0.842	1.63	0.373	1	lm.nb	IL-1 Signaling	NM_000577.4:174
DDIT3	1.27	1.35	-1.38	3.92	2.41	0.385	15.1	0.375	1	Wald	Apoptosis, MAPK Signaling, Proteotoxic Stress	NM_001195054.1:450
RAF1	0.108	0.117	-0.12	0.337	1.08	0.92	1.26	0.377	1	lm.nb	BCR Signaling, Glycan Sensing, MAPK Signaling, TCR Signaling	NM_002880.3:1536
MAP2K4	-0.128	0.138	-0.399	0.143	0.915	0.759	1.1	0.379	1	lm.nb	IL-1 Signaling, IL-17 Signaling, MAPK Signaling, Myeloid Inflammation, TLR Signaling, TNF Signaling	NM_003010.2:771
CXCL5	0.87	0.951	-0.994	2.73	1.83	0.502	6.66	0.387	1	Wald	Chemokine Signaling, TNF Signaling	NM_002994.3:250
ALOX15	0.151	0.167	-0.175	0.478	1.11	0.885	1.39	0.388	1	lm.nb	Leukotriene and Prostaglandin Inflammation, Other Interleukin Signaling	NM_001140.3:1910
MAP3K3	-0.138	0.153	-0.438	0.161	0.909	0.738	1.12	0.388	1	lm.nb	IL-1 Signaling	NM_002401.3:470
ATF6	-0.0824	0.0913	-0.261	0.0965	0.944	0.834	1.07	0.39	1	loglinear	Proteotoxic Stress	NM_007348.2:110
RNASEL	0.11	0.123	-0.131	0.352	1.08	0.913	1.28	0.394	1	loglinear	Interferon Response Genes, NLR Signaling, Type I Interferon Signaling	NM_021133.3:1094
IL20RB	0.204	0.228	-0.243	0.651	1.15	0.845	1.57	0.394	1	lm.nb	JAK-STAT Signaling, Other Interleukin Signaling	NM_144717.3:362
LGALS3	-0.123	0.138	-0.393	0.148	0.919	0.762	1.11	0.397	1	lm.nb	Mononuclear Cell Migration, Myeloid Activation	NM_001177388.1:495
TIMP2	0.343	0.387	-0.417	1.1	1.27	0.749	2.15	0.399	1	lm.nb	Myeloid Activation	NM_003255.4:794
ATP6AP2	-0.088	0.0996	-0.283	0.107	0.941	0.822	1.08	0.4	1	loglinear	Angiotensin System, Myeloid Activation	NM_005765.2:419
TBK1	0.0947	0.108	-0.116	0.306	1.07	0.923	1.24	0.402	1	loglinear	DNA Sensing, IL-1 Signaling, NLR Signaling, RNA Sensing, TLR Signaling, Type I Interferon Signaling	NM_013254.2:1610
CD44	0.169	0.194	-0.21	0.549	1.12	0.864	1.46	0.405	1	lm.nb	Myeloid Activation, Type II Interferon Signaling	NM_001001392.1:429
ATG4A	-0.0696	0.0802	-0.227	0.0875	0.953	0.855	1.06	0.408	1	loglinear	Autophagy	NM_052936.5:1103
PFKFB3	0.283	0.326	-0.357	0.922	1.22	0.781	1.9	0.409	1	lm.nb	HIF1A Signaling	NM_004566.3:965
LCN2	0.459	0.535	-0.589	1.51	1.38	0.665	2.84	0.413	1	lm.nb	Host Defense Peptides, Myeloid Activation, Other Interleukin Signaling	NM_005564.3:551
MME	-0.887	1.05	-2.94	1.16	0.541	0.13	2.24	0.421	1	Wald	Angiotensin System, Myeloid Activation	NM_001354644.1:520
MGAM	0.328	0.391	-0.438	1.09	1.25	0.738	2.13	0.423	1	lm.nb	Myeloid Activation	XM_011516674.2:3000
CXCL6	0.315	0.379	-0.427	1.06	1.24	0.744	2.08	0.427	1	lm.nb	Chemokine Signaling, Myeloid Activation, TNF Signaling	NM_002993.3:308
TNFRSF10B	0.25	0.303	-0.345	0.845	1.19	0.787	1.8	0.431	1	lm.nb	Apoptosis, Cytotoxicity	NM_003842.3:565
PAK1	-0.0588	0.0717	-0.199	0.0817	0.96	0.871	1.06	0.433	1	loglinear	Chemokine Signaling, Glycan Sensing, TCR Signaling	NM_002576.5:1010
STAT3	0.063	0.0771	-0.088	0.214	1.04	0.941	1.16	0.435	1	loglinear	HIF1A Signaling, IL-1 Signaling, IL-2 Signaling, IL-6 Signaling, TH17 Differentiation, Treg Differentiation	NM_003150.3:2060
ATP6V1B2	-0.15	0.184	-0.51	0.21	0.901	0.702	1.16	0.435	1	lm.nb	Phagocytosis	NM_001693.3:405
CXCL2	0.276	0.34	-0.389	0.942	1.21	0.763	1.92	0.437	1	lm.nb	Chemokine Signaling, NF-kappaB Signaling, NLR Signaling, TNF Signaling	NM_002089.4:284
NT5E	0.293	0.371	-0.435	1.02	1.23	0.74	2.03	0.45	1	lm.nb	Myeloid Inflammation	NM_002526.2:1214
CBFB	-0.0789	0.104	-0.283	0.125	0.947	0.822	1.09	0.467	1	loglinear	Proteotoxic Stress	NM_001755.2:262
TAB1	-0.105	0.141	-0.38	0.171	0.93	0.768	1.13	0.476	1	lm.nb	ALPK1 Signaling, Glycan Sensing, IL-17 Signaling, NF-kappaB Signaling, NLR Signaling, TLR Signaling, TNF Signaling	NM_153497.2:614
PRCP	-0.137	0.186	-0.501	0.228	0.91	0.707	1.17	0.481	1	lm.nb	Angiotensin System, Coagulation, Myeloid Activation	NM_005040.2:776
ANPEP	0.346	0.473	-0.581	1.27	1.27	0.669	2.42	0.483	1	lm.nb	Angiotensin System, Myeloid Activation	NM_001150.2:2113
CASP4	0.0787	0.108	-0.134	0.291	1.06	0.911	1.22	0.487	1	lm.nb	NLR Signaling	NM_001225.3:88
TANK	-0.0653	0.0908	-0.243	0.113	0.956	0.845	1.08	0.49	1	loglinear	NLR Signaling, RNA Sensing, TLR Signaling	NM_004180.2:158
IL1R1	0.295	0.416	-0.52	1.11	1.23	0.697	2.16	0.496	1	lm.nb	IL-1 Signaling, NF-kappaB Signaling, TH17 Differentiation	NM_000877.3:582
PRKCD	-0.178	0.254	-0.676	0.319	0.884	0.626	1.25	0.5	1	lm.nb	Chemokine Signaling, Glycan Sensing, Myeloid Activation, NLR Signaling, Type II Interferon Signaling	NM_006254.3:2165
PLAUR	1.05	1.5	-1.88	3.99	2.07	0.272	15.8	0.502	1	Wald	Coagulation, Complement System, Myeloid Activation	NM_001005376.2:538
CCNC	-0.114	0.164	-0.435	0.206	0.924	0.74	1.15	0.503	1	lm.nb	TGF-beta Signaling	NM_005190.3:744
ACKR3	0.343	0.495	-0.628	1.31	1.27	0.647	2.49	0.506	1	lm.nb	Chemokine Signaling	NM_020311.1:375
TOLLIP	-0.0712	0.103	-0.273	0.131	0.952	0.827	1.1	0.507	1	loglinear	IL-1 Signaling, Myeloid Activation, TLR Signaling	NM_019009.2:1320
CD81	-0.0618	0.0898	-0.238	0.114	0.958	0.848	1.08	0.509	1	lm.nb	BCR Signaling, Complement System, Virus-Host Interaction	NM_004356.3:735
VAMP3	-0.0501	0.0767	-0.2	0.1	0.966	0.87	1.07	0.53	1	loglinear	MHC Class I Antigen Presentation, Myeloid Activation, Phagocytosis	NM_004781.4:248
VSIR	0.16	0.259	-0.347	0.668	1.12	0.786	1.59	0.55	1	lm.nb	T-cell Costimulation	NM_022153.1:185
BCR	-0.167	0.27	-0.696	0.361	0.891	0.617	1.28	0.551	1	lm.nb	Myeloid Activation	NM_004327.3:2375
TGFB3	-0.212	0.343	-0.884	0.46	0.863	0.542	1.38	0.551	1	lm.nb	Coagulation, TGF-beta Signaling	NM_003239.2:1485
NCF2	-0.151	0.244	-0.628	0.327	0.901	0.647	1.25	0.552	1	lm.nb	MHC Class I Antigen Presentation, Oxidative Stress Response, Phagocytosis	NM_000433.3:1004
HPGD	-0.357	0.581	-1.5	0.782	0.781	0.354	1.72	0.554	1	lm.nb	Leukotriene and Prostaglandin Inflammation	NM_000860.5:549
EIF2AK3	-0.119	0.195	-0.501	0.262	0.921	0.707	1.2	0.555	1	lm.nb	Apoptosis, Proteotoxic Stress	NM_004836.5:938
TAP2	2.01	3.28	-4.43	8.45	4.03	0.0465	349	0.557	1	Wald	MHC Class I Antigen Presentation, Phagocytosis	NM_000544.3:909
SMAD3	0.111	0.182	-0.246	0.468	1.08	0.843	1.38	0.559	1	lm.nb	IL-1 Signaling, TGF-beta Signaling, TH17 Differentiation, TH9 Differentiation, Treg Differentiation	NM_005902.3:1490
TLR4	0.74	1.23	-1.66	3.14	1.67	0.316	8.83	0.563	1	Wald	HIF1A Signaling, Myeloid Activation, NF-kappaB Signaling, NLR Signaling, TLR Signaling	NM_003266.3:2535
MIF	-0.0863	0.144	-0.368	0.195	0.942	0.775	1.15	0.563	1	lm.nb	Myeloid Activation, Other Interleukin Signaling	NM_002415.1:319
CSF2RA	1.03	1.72	-2.34	4.4	2.05	0.198	21.2	0.564	1	Wald	IL-2 Signaling, JAK-STAT Signaling	NM_006140.3:660
CYSTM1	0.129	0.215	-0.293	0.55	1.09	0.816	1.46	0.565	1	lm.nb	Myeloid Activation	NM_032412.4:299
LIMK2	-0.0685	0.115	-0.294	0.157	0.954	0.816	1.11	0.566	1	lm.nb	Phagocytosis	NM_001031801.1:1590
EPHX2	-0.165	0.278	-0.71	0.38	0.892	0.611	1.3	0.567	1	lm.nb	Leukotriene and Prostaglandin Inflammation	NM_001979.5:1430
MAP2K3	0.0722	0.122	-0.167	0.312	1.05	0.89	1.24	0.569	1	lm.nb	IL-17 Signaling, MAPK Signaling, Myeloid Inflammation, TLR Signaling, TNF Signaling	NM_145109.1:370
IL18	-0.0558	0.0948	-0.242	0.13	0.962	0.846	1.09	0.571	1	lm.nb	DNA Sensing, IL-1 Signaling, Myeloid Activation, NLR Signaling	NM_001562.3:364
SERPINA1	0.278	0.482	-0.667	1.22	1.21	0.63	2.33	0.579	1	lm.nb	Coagulation, Complement System, Myeloid Activation	NM_001127702.1:963
LTBR	0.0882	0.157	-0.22	0.397	1.06	0.858	1.32	0.589	1	lm.nb	HIF1A Signaling, Myeloid Activation, NF-kappaB Signaling	XM_006718983.2:680
CUL1	0.0986	0.176	-0.246	0.444	1.07	0.843	1.36	0.589	1	lm.nb	BCR Signaling, Glycan Sensing, NF-kappaB Signaling, TCR Signaling, TGF-beta Signaling, TLR Signaling	NM_003592.2:1487
XBP1	0.111	0.199	-0.279	0.501	1.08	0.824	1.42	0.591	1	lm.nb	Oxidative Stress Response, Proteotoxic Stress	NM_001079539.1:935
LITAF	-0.102	0.187	-0.469	0.265	0.932	0.723	1.2	0.6	1	lm.nb	Lysosome	NM_004862.3:483
GLA	-0.0524	0.102	-0.252	0.148	0.964	0.84	1.11	0.62	1	lm.nb	Lysosome, Myeloid Activation	NM_000169.2:980
STT3B	-0.0943	0.184	-0.455	0.266	0.937	0.73	1.2	0.621	1	lm.nb	Proteotoxic Stress	XM_011533465.1:1495
TLR1	-0.0668	0.135	-0.33	0.197	0.955	0.795	1.15	0.632	1	lm.nb	Host Defense Peptides, MHC Class I Antigen Presentation, Myeloid Activation, TLR Signaling	NM_003263.3:545
PYCARD	-0.113	0.228	-0.559	0.333	0.925	0.679	1.26	0.632	1	lm.nb	DNA Sensing, Glycan Sensing, Inflammasomes, Myeloid Activation, NLR Signaling	NM_013258.3:714
ADGRE5	-0.0841	0.174	-0.425	0.256	0.943	0.745	1.19	0.64	1	lm.nb	Myeloid Activation	NM_078481.3:1974
NFKB2	0.896	1.86	-2.76	4.55	1.86	0.148	23.4	0.644	1	Wald	DNA Sensing, Glycan Sensing, Inflammasomes, NF-kappaB Signaling, RNA Sensing, TLR Signaling	NM_002502.2:825
AP1M1	0.062	0.131	-0.195	0.32	1.04	0.873	1.25	0.648	1	lm.nb	Lysosome, MHC Class II Antigen Presentation, Myeloid Activation	NM_001130524.1:1025
MAPK8	-0.0651	0.139	-0.337	0.207	0.956	0.792	1.15	0.65	1	lm.nb	IL-1 Signaling, MAPK Signaling, NLR Signaling, RNA Sensing, TCR Signaling, TLR Signaling, TNF Signaling, Type I Interferon Signaling	NM_002750.2:945
HLA-DPA1	0.944	2.06	-3.09	4.97	1.92	0.118	31.4	0.658	1	Wald	MHC Class II Antigen Presentation, TCR Signaling, Type II Interferon Signaling	NM_033554.3:305
KRAS	-0.0512	0.113	-0.272	0.17	0.965	0.828	1.13	0.661	1	lm.nb	BCR Signaling, TCR Signaling	NM_033360.2:267
IL1B	0.329	0.724	-1.09	1.75	1.26	0.47	3.36	0.662	1	Wald	DNA Sensing, Glycan Sensing, IL-1 Signaling, Inflammasomes, NF-kappaB Signaling, NLR Signaling, TH17 Differentiation, TNF Signaling	NM_000576.2:560
TXNIP	-0.194	0.441	-1.06	0.671	0.874	0.48	1.59	0.671	1	lm.nb	Inflammasomes, NLR Signaling, Oxidative Stress Response	NM_006472.4:876
PTK2B	0.0839	0.192	-0.293	0.461	1.06	0.816	1.38	0.673	1	lm.nb	Chemokine Signaling, IL-2 Signaling, Lymphocyte Trafficking, NK Activity	NM_004103.3:735
ACKR2	0.829	1.9	-2.89	4.55	1.78	0.135	23.4	0.674	1	Wald	Chemokine Signaling	NM_001296.5:741
TYK2	0.0862	0.199	-0.303	0.476	1.06	0.81	1.39	0.675	1	lm.nb	IL-6 Signaling, NLR Signaling, TH1 Differentiation, TH17 Differentiation, Treg Differentiation, Type I Interferon Signaling, Type III Interferon Signaling	NM_003331.4:1980
HLA-DQA	1.27	2.98	-4.57	7.11	2.41	0.042	138	0.682	1	Wald	Lymphocyte Trafficking, MHC Class II Antigen Presentation, Phagocytosis, T-cell Costimulation, TCR Signaling, Type II Interferon Signaling	NM_002122.3:382
GBP2	0.837	1.99	-3.07	4.75	1.79	0.119	26.8	0.686	1	Wald	NLR Signaling, Type I Interferon Signaling, Type II Interferon Signaling	NM_004120.3:780
ATG12	0.0467	0.113	-0.176	0.269	1.03	0.885	1.2	0.69	1	loglinear	Autophagy, NLR Signaling, RNA Sensing	NM_004707.3:634
MAP3K1	-0.0721	0.177	-0.42	0.276	0.951	0.748	1.21	0.694	1	lm.nb	MAPK Signaling, Myeloid Inflammation, RNA Sensing, TLR Signaling	NM_005921.1:2525
FOS	-0.259	0.64	-1.51	0.996	0.836	0.35	1.99	0.695	1	lm.nb	BCR Signaling, MAPK Signaling, TCR Signaling, TLR Signaling, TNF Signaling, Type I Interferon Signaling	NM_005252.3:554
IL10RB	0.0591	0.147	-0.229	0.347	1.04	0.853	1.27	0.697	1	lm.nb	JAK-STAT Signaling, Other Interleukin Signaling, Treg Differentiation, Type III Interferon Signaling	NM_000628.4:760
NGLY1	0.0557	0.139	-0.217	0.328	1.04	0.86	1.26	0.698	1	lm.nb	Proteotoxic Stress	NM_001145293.1:1872
CDK4	0.0642	0.161	-0.251	0.379	1.05	0.841	1.3	0.698	1	lm.nb	TCR Signaling	NM_000075.3:1098
IFNGR2	-0.059	0.154	-0.36	0.242	0.96	0.779	1.18	0.71	1	lm.nb	HIF1A Signaling, JAK-STAT Signaling, Myeloid Activation, TH1 Differentiation, Type II Interferon Signaling	NM_005534.3:1165
NRAS	-0.0392	0.103	-0.241	0.162	0.973	0.846	1.12	0.712	1	loglinear	BCR Signaling, Glycan Sensing, Myeloid Activation, TCR Signaling	NM_002524.4:651
BCL2L1	0.0593	0.156	-0.247	0.365	1.04	0.843	1.29	0.713	1	lm.nb	Apoptosis, Inflammasomes, JAK-STAT Signaling, NF-kappaB Signaling, NLR Signaling, Other Interleukin Signaling	NM_001191.3:996
TCN2	-0.0569	0.151	-0.352	0.238	0.961	0.784	1.18	0.714	1	lm.nb	Myeloid Inflammation	NM_000355.3:1150
NEU1	-0.0617	0.167	-0.389	0.266	0.958	0.764	1.2	0.72	1	lm.nb	Lysosome, Myeloid Activation	NM_000434.4:808
THOP1	-0.0553	0.16	-0.369	0.259	0.962	0.774	1.2	0.738	1	lm.nb	Angiotensin System, MHC Class I Antigen Presentation	NM_003249.3:620
VCAM1	3.14	9.07	-14.6	20.9	8.79	3.89e-05	1980000	0.739	1	Wald	Lymphocyte Trafficking, NF-kappaB Signaling, Other Interleukin Signaling, TNF Signaling, Type II Interferon Signaling	NM_001078.3:1021
JUNB	0.0481	0.141	-0.229	0.325	1.03	0.853	1.25	0.741	1	lm.nb	MAPK Signaling, Other Interleukin Signaling, TGF-beta Signaling, TNF Signaling	NM_002229.2:1155
CSF1	0.535	1.58	-2.57	3.64	1.45	0.168	12.5	0.744	1	Wald	Mononuclear Cell Migration, Myeloid Activation, Other Interleukin Signaling, TNF Signaling	NM_000757.4:823
MLKL	0.805	2.42	-3.94	5.55	1.75	0.065	47	0.748	1	Wald	TNF Signaling	NM_001142497.1:672
CXCL14	-0.199	0.602	-1.38	0.981	0.871	0.384	1.97	0.748	1	lm.nb	Chemokine Signaling	NM_004887.4:574
HLA-DMB	0.726	2.19	-3.56	5.01	1.65	0.0848	32.3	0.748	1	Wald	MHC Class II Antigen Presentation	NM_002118.4:374
MAP3K7	0.0342	0.104	-0.169	0.237	1.02	0.889	1.18	0.749	1	loglinear	ALPK1 Signaling, BCR Signaling, Glycan Sensing, NF-kappaB Signaling, NLR Signaling, RNA Sensing, TCR Signaling, TLR Signaling, TNF Signaling, Type I Interferon Signaling	NM_145333.1:670
TLR5	-0.0678	0.216	-0.491	0.355	0.954	0.712	1.28	0.761	1	lm.nb	TLR Signaling	NM_003268.5:2570
ATG3	-0.0272	0.0879	-0.2	0.145	0.981	0.871	1.11	0.764	1	loglinear	Autophagy	NM_022488.3:593
STAT5A	0.0402	0.132	-0.218	0.299	1.03	0.86	1.23	0.767	1	lm.nb	IL-2 Signaling, TH2 Differentiation, Treg Differentiation	NM_003152.3:2523
TGFB1	-0.0693	0.231	-0.522	0.383	0.953	0.697	1.3	0.771	1	lm.nb	Mononuclear Cell Migration, Myeloid Activation, Other Interleukin Signaling, TGF-beta Signaling, TH17 Differentiation, TH9 Differentiation, Treg Differentiation	NM_000660.3:1260
CARD16	0.579	1.94	-3.23	4.39	1.49	0.107	20.9	0.773	1	Wald	NLR Signaling	NM_001017534.1:507
SOCS3	0.674	2.29	-3.81	5.16	1.59	0.0711	35.8	0.776	1	Wald	IL-6 Signaling, MHC Class I Antigen Presentation, TNF Signaling, Type I Interferon Signaling, Type II Interferon Signaling	NM_003955.4:614
MYD88	1.51	5.14	-8.57	11.6	2.85	0.00263	3090	0.777	1	Wald	DNA Sensing, NF-kappaB Signaling, NLR Signaling, TLR Signaling, Type I Interferon Signaling	NM_002468.4:349
CTSZ	-0.0793	0.272	-0.611	0.453	0.947	0.655	1.37	0.777	1	lm.nb	Apoptosis, Lysosome, Myeloid Activation	NM_001336.3:739
IGFBP7	-0.119	0.411	-0.925	0.687	0.921	0.527	1.61	0.779	1	lm.nb	Tissue Stress	NM_001553.1:690
HLA-C	0.126	0.444	-0.743	0.996	1.09	0.597	1.99	0.782	1	lm.nb	MHC Class I Antigen Presentation, Myeloid Activation, Type I Interferon Signaling, Type II Interferon Signaling	NM_002117.4:895
NDUFS8	-0.0293	0.104	-0.233	0.174	0.98	0.851	1.13	0.784	1	loglinear	Oxidative Stress Response	XM_005274015.1:436
MAFB	-0.652	2.36	-5.29	3.98	0.637	0.0256	15.8	0.79	1	Wald	Myeloid Inflammation	NM_005461.4:1231
VRK3	-0.0386	0.141	-0.315	0.238	0.974	0.804	1.18	0.791	1	lm.nb	IL-17 Signaling, TLR Signaling	NM_016440.3:820
RAB5C	-0.0328	0.121	-0.27	0.205	0.978	0.829	1.15	0.793	1	lm.nb	Myeloid Activation, Phagocytosis	NM_001252039.1:477
UBE2N	-0.0286	0.108	-0.24	0.183	0.98	0.847	1.13	0.797	1	lm.nb	Glycan Sensing, IL-1 Signaling, Interferon Response Genes, MHC Class I Antigen Presentation, TCR Signaling, TLR Signaling	NM_003348.4:357
CX3CL1	0.723	2.72	-4.6	6.04	1.65	0.0413	66	0.797	1	Wald	Chemokine Signaling, Mononuclear Cell Migration, Myeloid Activation, TNF Signaling	NM_002996.4:1080
NAE1	0.0139	0.053	-0.09	0.118	1.01	0.94	1.09	0.799	1	loglinear	Proteotoxic Stress	NM_001018159.1:848
PRDM1	0.37	1.41	-2.4	3.14	1.29	0.19	8.8	0.8	1	Wald	BCR Signaling	NM_182907.1:310
PTPN6	0.0527	0.21	-0.359	0.464	1.04	0.78	1.38	0.807	1	lm.nb	BCR Signaling, IL-1 Signaling, Myeloid Activation, NK Activity, TCR Signaling, Type I Interferon Signaling, Type II Interferon Signaling	NM_002831.5:1734
TLR9	-0.379	1.51	-3.33	2.57	0.769	0.0994	5.95	0.808	1	Wald	TLR Signaling	NM_017442.2:985
CRK	0.0242	0.0975	-0.167	0.215	1.02	0.891	1.16	0.81	1	loglinear	Chemokine Signaling, Coagulation	NM_016823.4:455
KLRK1	-0.53	2.13	-4.71	3.65	0.693	0.0382	12.6	0.81	1	Wald	NK Activity	NM_007360.1:760
RIPK1	0.034	0.138	-0.236	0.304	1.02	0.849	1.23	0.811	1	lm.nb	DNA Sensing, NF-kappaB Signaling, NLR Signaling, RNA Sensing, TLR Signaling, TNF Signaling, Type I Interferon Signaling	NM_003804.3:710
PIK3CD	-0.539	2.18	-4.82	3.74	0.688	0.0354	13.4	0.811	1	Wald	BCR Signaling, Myeloid Activation, TCR Signaling, TNF Signaling	NM_005026.3:2978
ALOX5	0.3	1.23	-2.11	2.71	1.23	0.232	6.54	0.813	1	Wald	IL-1 Signaling, Leukotriene and Prostaglandin Inflammation, Myeloid Activation, Myeloid Inflammation	NM_000698.2:735
TRIM25	1.53	6.51	-11.2	14.3	2.89	0.000418	20000	0.82	1	Wald	Interferon Response Genes, NF-kappaB Signaling, RNA Sensing, Type II Interferon Signaling	NM_005082.4:480
IKBKB	0.454	1.95	-3.37	4.28	1.37	0.0965	19.5	0.822	1	Wald	BCR Signaling, DNA Sensing, Glycan Sensing, NF-kappaB Signaling, NLR Signaling, RNA Sensing, TCR Signaling, TLR Signaling, TNF Signaling, Type I Interferon Signaling	NM_001556.1:1995
CAP1	0.0498	0.216	-0.373	0.472	1.04	0.772	1.39	0.822	1	lm.nb	Coagulation, Myeloid Activation	NM_001105530.1:428
CREBBP	-0.0552	0.241	-0.527	0.417	0.962	0.694	1.34	0.824	1	lm.nb	DNA Sensing, Glycan Sensing, HIF1A Signaling, RNA Sensing, TGF-beta Signaling	NM_004380.2:1301
CD68	1.78	7.83	-13.6	17.1	3.43	8.23e-05	143000	0.826	1	Wald	Lysosome, Myeloid Activation	NM_001251.2:1140
MAP2K2	-0.024	0.108	-0.235	0.187	0.983	0.85	1.14	0.828	1	lm.nb	BCR Signaling, MAPK Signaling, TCR Signaling, TLR Signaling	NM_030662.3:839
PELI1	-0.0486	0.223	-0.485	0.388	0.967	0.714	1.31	0.832	1	lm.nb	IL-1 Signaling, TLR Signaling	NM_020651.3:1550
FBXO6	0.863	4.09	-7.16	8.89	1.82	0.00698	474	0.838	1	Wald	MHC Class I Antigen Presentation, Proteotoxic Stress	NM_018438.5:420
ITPR3	0.0649	0.312	-0.547	0.677	1.05	0.684	1.6	0.84	1	lm.nb	BCR Signaling, Glycan Sensing, Myeloid Inflammation, NLR Signaling	NM_002224.2:3130
ATF2	-0.0229	0.11	-0.239	0.193	0.984	0.848	1.14	0.84	1	lm.nb	IL-17 Signaling, MAPK Signaling, TLR Signaling, TNF Signaling	NM_001256091.1:668
NOX1	-0.466	2.29	-4.95	4.02	0.724	0.0323	16.2	0.844	1	Wald	Oxidative Stress Response	NM_007052.4:455
TGFBR2	0.0623	0.307	-0.54	0.665	1.04	0.688	1.59	0.844	1	lm.nb	Myeloid Activation, TGF-beta Signaling, TH17 Differentiation, TH9 Differentiation, Treg Differentiation	NM_001024847.1:1760
C5	-0.344	1.71	-3.69	3	0.788	0.0776	8	0.845	1	Wald	Complement System	NM_001735.2:466
PXN	-0.0412	0.206	-0.445	0.362	0.972	0.735	1.29	0.846	1	lm.nb	Chemokine Signaling, Lymphocyte Trafficking, Oxidative Stress Response	NM_001080855.3:1430
TRAM1	0.0573	0.288	-0.508	0.622	1.04	0.703	1.54	0.847	1	lm.nb	Proteotoxic Stress	NM_014294.5:1231
CD40	1.54	7.88	-13.9	17	2.9	6.49e-05	130000	0.85	1	Wald	Immune Memory, NF-kappaB Signaling, T-cell Costimulation	NM_001250.4:196
NPC2	0.0241	0.126	-0.223	0.271	1.02	0.857	1.21	0.853	1	lm.nb	Lysosome, Myeloid Activation	NM_006432.3:193
MAPKAPK2	0.0195	0.104	-0.184	0.223	1.01	0.88	1.17	0.855	1	lm.nb	IL-17 Signaling, TLR Signaling	NM_004759.3:710
APEX1	0.0219	0.125	-0.224	0.268	1.02	0.856	1.2	0.865	1	lm.nb	Oxidative Stress Response	NM_001641.2:727
IRF3	0.42	2.47	-4.42	5.26	1.34	0.0466	38.4	0.869	1	Wald	DNA Sensing, Interferon Response Genes, NLR Signaling, RNA Sensing, TLR Signaling, Type I Interferon Signaling, Type II Interferon Signaling	NM_001571.5:1303
S100A12	-0.163	1.01	-2.14	1.82	0.893	0.226	3.52	0.876	1	Wald	IL-1 Signaling, Mononuclear Cell Migration, Myeloid Activation, RNA Sensing, TLR Signaling	NM_005621.1:260
IFNAR2	0.0262	0.164	-0.295	0.348	1.02	0.815	1.27	0.877	1	lm.nb	JAK-STAT Signaling, NLR Signaling, Type I Interferon Signaling	NM_000874.3:631
CD14	-0.496	3.13	-6.63	5.64	0.709	0.0101	49.8	0.878	1	Wald	Myeloid Activation, NF-kappaB Signaling, TLR Signaling	NM_000591.2:885
LEF1	-0.562	3.59	-7.59	6.47	0.677	0.00519	88.4	0.879	1	Wald	TCR Signaling	NM_016269.3:1165
RELB	0.707	4.54	-8.2	9.61	1.63	0.00341	782	0.88	1	Wald	Glycan Sensing, Myeloid Activation, NF-kappaB Signaling	NM_006509.3:960
IL32	0.133	0.86	-1.55	1.82	1.1	0.341	3.52	0.88	1	lm.nb	Other Interleukin Signaling	NM_004221.4:358
RELA	0.0256	0.168	-0.303	0.354	1.02	0.81	1.28	0.882	1	lm.nb	BCR Signaling, DNA Sensing, Glycan Sensing, Inflammasomes, NF-kappaB Signaling, NLR Signaling, RNA Sensing, TCR Signaling, TH1 Differentiation, TH9 Differentiation, TLR Signaling, TNF Signaling	NM_021975.4:207
CD274	0.229	1.52	-2.75	3.21	1.17	0.148	9.27	0.884	1	Wald	T-cell Costimulation	NM_014143.3:501
IL2RG	0.807	5.48	-9.94	11.6	1.75	0.00102	3000	0.887	1	Wald	IL-2 Signaling, JAK-STAT Signaling, TH17 Differentiation, TH2 Differentiation	NM_000206.1:595
TRAF2	0.368	2.51	-4.55	5.28	1.29	0.0427	39	0.887	1	Wald	NF-kappaB Signaling, NLR Signaling, RNA Sensing, TNF Signaling	NM_021138.3:1325
CTSS	-0.0253	0.177	-0.371	0.321	0.983	0.773	1.25	0.889	1	lm.nb	Apoptosis, Lysosome, MHC Class I Antigen Presentation, MHC Class II Antigen Presentation, Myeloid Activation, TLR Signaling	NM_004079.3:685
IL18R1	0.298	2.1	-3.82	4.42	1.23	0.0708	21.4	0.891	1	Wald	IL-1 Signaling, TNF Signaling	NM_003855.3:822
APP	-0.0395	0.281	-0.589	0.511	0.973	0.665	1.42	0.891	1	lm.nb	IL-1 Signaling, Inflammasomes, Mononuclear Cell Migration, Myeloid Activation, RNA Sensing, TLR Signaling	NM_000484.3:1725
SIRPA	-0.0658	0.482	-1.01	0.878	0.955	0.497	1.84	0.894	1	lm.nb	Mononuclear Cell Migration, Myeloid Activation, Oxidative Stress Response	NM_001040022.1:1573
RIPK2	0.546	4.08	-7.46	8.55	1.46	0.00569	375	0.897	1	Wald	IL-1 Signaling, NLR Signaling, TCR Signaling, TLR Signaling	NM_003821.5:1695
CTSL	-0.0299	0.234	-0.488	0.428	0.98	0.713	1.35	0.901	1	lm.nb	Apoptosis, Lysosome, MHC Class I Antigen Presentation, MHC Class II Antigen Presentation, TLR Signaling	NM_001912.4:1072
PDHB	0.0145	0.116	-0.212	0.241	1.01	0.863	1.18	0.903	1	lm.nb	HIF1A Signaling	NM_000925.3:555
IL17RC	0.878	7.06	-13	14.7	1.84	0.000125	27000	0.904	1	Wald	IL-17 Signaling	NM_153461.2:1214
PLCG1	0.248	2.01	-3.7	4.2	1.19	0.0769	18.3	0.905	1	Wald	HIF1A Signaling, Interferon Response Genes, NF-kappaB Signaling, NK Activity, TCR Signaling	NM_002660.2:2290
IL17RE	-0.283	2.32	-4.84	4.27	0.822	0.035	19.3	0.906	1	Wald	IL-17 Signaling	NM_153483.1:760
PDCD1LG2	-0.368	3.06	-6.36	5.63	0.775	0.0122	49.4	0.907	1	Wald	Immune Memory, T-cell Costimulation	NM_025239.3:642
PANX1	0.427	3.58	-6.59	7.44	1.34	0.0104	173	0.908	1	Wald	Inflammasomes, NLR Signaling	NM_015368.3:610
JAK1	0.0241	0.21	-0.388	0.436	1.02	0.764	1.35	0.911	1	lm.nb	IL-2 Signaling, IL-6 Signaling, Interferon Response Genes, NLR Signaling, TH1 Differentiation, TH17 Differentiation, Treg Differentiation, Type I Interferon Signaling, Type II Interferon Signaling, Type III Interferon Signaling	NM_002227.1:285
LANCL1	0.0125	0.115	-0.213	0.238	1.01	0.863	1.18	0.916	1	lm.nb	Oxidative Stress Response	NM_006055.1:1085
ULK1	0.0357	0.334	-0.619	0.69	1.03	0.651	1.61	0.917	1	lm.nb	Autophagy	NM_003565.1:465
HMOX1	0.317	3.02	-5.59	6.23	1.25	0.0207	74.9	0.919	1	Wald	HIF1A Signaling, Myeloid Activation, Other Interleukin Signaling, Oxidative Stress Response	NM_002133.2:781
PLAT	0.294	2.81	-5.21	5.8	1.23	0.027	55.7	0.919	1	Wald	Coagulation, Complement System	NM_000930.3:1340
FURIN	0.0275	0.265	-0.491	0.546	1.02	0.712	1.46	0.919	1	lm.nb	TGF-beta Signaling, Virus-Host Interaction	NM_002569.3:414
ATG7	0.0157	0.153	-0.284	0.316	1.01	0.821	1.24	0.921	1	lm.nb	Autophagy, MHC Class I Antigen Presentation, Myeloid Activation	NM_001136031.2:406
ERN1	0.305	3.02	-5.61	6.22	1.24	0.0205	74.5	0.922	1	Wald	Apoptosis, Proteotoxic Stress	NM_001433.2:435
CASP10	0.333	3.3	-6.14	6.8	1.26	0.0142	112	0.922	1	Wald	Apoptosis, RNA Sensing, TNF Signaling	NM_001206524.1:746
FYN	0.378	3.75	-6.98	7.73	1.3	0.00793	213	0.922	1	Wald	BCR Signaling, Glycan Sensing, NK Activity, Other Interleukin Signaling, TCR Signaling	NM_002037.3:765
TNFRSF18	0.127	1.28	-2.38	2.63	1.09	0.193	6.19	0.923	1	Wald	NF-kappaB Signaling, T-cell Costimulation	NM_148901.1:302
ACKR4	0.434	4.35	-8.1	8.96	1.35	0.00366	499	0.923	1	Wald	Chemokine Signaling	NM_016557.2:854
CCL17	-0.181	1.84	-3.79	3.43	0.882	0.0722	10.8	0.924	1	Wald	Chemokine Signaling, Mononuclear Cell Migration	NM_002987.2:229
CASP3	-0.0167	0.171	-0.352	0.318	0.988	0.784	1.25	0.924	1	lm.nb	Apoptosis, Cytotoxicity, Immune Exhaustion, Other Interleukin Signaling, TNF Signaling	NM_004346.3:875
MAP1LC3A	-0.422	4.46	-9.16	8.32	0.746	0.00174	319	0.927	1	Wald	Autophagy, Oxidative Stress Response	NM_032514.2:404
TGFB2	0.0591	0.63	-1.18	1.29	1.04	0.442	2.45	0.927	1	lm.nb	Coagulation, TGF-beta Signaling	NM_003238.2:1125
ICAM3	-0.346	3.81	-7.81	7.11	0.787	0.00447	139	0.93	1	Wald	Glycan Sensing, Lymphocyte Trafficking	NM_002162.3:1225
C3	0.0234	0.272	-0.509	0.556	1.02	0.703	1.47	0.933	1	lm.nb	Complement System, Myeloid Activation	NM_000064.2:4396
C5AR1	-0.188	2.17	-4.45	4.07	0.878	0.0459	16.8	0.933	1	Wald	Complement System, Mononuclear Cell Migration, Myeloid Activation	NM_001736.3:104
WIPI1	0.557	6.98	-13.1	14.2	1.47	0.000112	19300	0.938	1	Wald	Autophagy	NM_017983.5:1325
IKBKG	0.708	9	-16.9	18.3	1.63	8.05e-06	332000	0.939	1	Wald	BCR Signaling, DNA Sensing, Glycan Sensing, NF-kappaB Signaling, NLR Signaling, RNA Sensing, TCR Signaling, TLR Signaling, TNF Signaling, Type I Interferon Signaling	NM_003639.2:470
IRAK4	0.191	2.45	-4.62	5	1.14	0.0407	32	0.94	1	Wald	NF-kappaB Signaling, NLR Signaling, TLR Signaling	NM_001114182.1:933
TRIM6	0.259	3.33	-6.26	6.78	1.2	0.013	110	0.94	1	Wald	Type II Interferon Signaling	NM_058166.4:1294
IL17RA	-0.166	2.14	-4.37	4.04	0.891	0.0484	16.4	0.94	1	Wald	IL-17 Signaling	NM_014339.6:482
TIFA	-0.181	2.35	-4.78	4.42	0.882	0.0363	21.4	0.94	1	Wald	ALPK1 Signaling	NM_052864.2:2711
CGAS	0.202	2.63	-4.96	5.36	1.15	0.0321	41.2	0.941	1	Wald	DNA Sensing	NM_138441.2:1185
AKT2	0.00801	0.105	-0.197	0.213	1.01	0.872	1.16	0.941	1	lm.nb	BCR Signaling, TCR Signaling, TNF Signaling	NM_001626.4:699
FAS	0.0212	0.279	-0.526	0.569	1.01	0.694	1.48	0.941	1	lm.nb	Apoptosis, Cytotoxicity, TNF Signaling	NM_000043.4:1089
IL12A	0.185	2.48	-4.67	5.04	1.14	0.0393	32.8	0.942	1	Wald	JAK-STAT Signaling, Other Interleukin Signaling, RNA Sensing, TH1 Differentiation	NM_000882.2:775
NFAT5	0.176	2.41	-4.55	4.9	1.13	0.0427	29.9	0.944	1	Wald	NK Activity, TCR Signaling	NM_173214.1:3290
RNF114	0.366	5.16	-9.75	10.5	1.29	0.00116	1430	0.945	1	Wald	MHC Class I Antigen Presentation	NM_018683.4:82
KDM6B	-0.115	1.64	-3.33	3.1	0.923	0.0997	8.55	0.946	1	Wald	Oxidative Stress Response	NM_001080424.1:4865
RIPK3	0.262	3.86	-7.31	7.83	1.2	0.00631	228	0.948	1	Wald	DNA Sensing, NLR Signaling, TLR Signaling, TNF Signaling	NM_006871.3:1174
EGLN1	0.597	8.89	-16.8	18	1.51	8.54e-06	268000	0.948	1	Wald	HIF1A Signaling, Oxidative Stress Response	NM_022051.2:3782
IRAK3	-0.142	2.13	-4.32	4.04	0.906	0.05	16.4	0.949	1	Wald	IL-1 Signaling, TLR Signaling	NM_007199.1:1735
ATG10	-0.407	6.14	-12.4	11.6	0.754	0.000179	3170	0.949	1	Wald	Autophagy	NM_001131028.1:985
NLRP1	0.214	3.35	-6.35	6.77	1.16	0.0123	109	0.951	1	Wald	Inflammasomes, NLR Signaling	NM_033004.2:2135
CCL14	-0.298	4.85	-9.8	9.21	0.814	0.00112	590	0.953	1	Wald	Chemokine Signaling, Mononuclear Cell Migration	NM_032963.4:243
MVP	0.00622	0.105	-0.199	0.211	1	0.871	1.16	0.954	1	lm.nb	Myeloid Activation	NM_017458.2:700
TLN1	-0.0212	0.364	-0.734	0.692	0.985	0.601	1.61	0.955	1	lm.nb	Coagulation	NM_006289.3:1460
EVL	0.174	3.01	-5.73	6.07	1.13	0.0189	67.3	0.955	1	Wald	TCR Signaling	NM_016337.2:888
VWF	-0.156	2.72	-5.49	5.18	0.897	0.0223	36.2	0.956	1	Wald	Coagulation, Complement System	NM_000552.3:8115
RHOG	0.274	4.87	-9.26	9.81	1.21	0.00163	898	0.957	1	Wald	Coagulation, Myeloid Activation	NM_001665.3:575
TMPRSS2	-0.00836	0.149	-0.301	0.284	0.994	0.812	1.22	0.957	1	lm.nb	Virus-Host Interaction	NM_005656.3:591
MSRA	0.211	3.92	-7.47	7.89	1.16	0.00564	238	0.958	1	Wald	Oxidative Stress Response	NM_001135670.2:472
TCF7	-0.0786	1.49	-3	2.84	0.947	0.125	7.18	0.959	1	Wald	TCR Signaling	NM_201633.2:519
GPX7	-0.149	3.01	-6.05	5.75	0.902	0.0151	54	0.962	1	Wald	Oxidative Stress Response	NM_015696.5:375
MAVS	0.153	3.09	-5.9	6.21	1.11	0.0167	74.1	0.962	1	Wald	DNA Sensing, NLR Signaling, RNA Sensing, Type I Interferon Signaling	NM_001206491.1:1036
IL27RA	0.308	6.54	-12.5	13.1	1.24	0.000172	8900	0.964	1	Wald	JAK-STAT Signaling, Other Interleukin Signaling	NM_004843.3:1640
IL6R	-0.168	3.58	-7.18	6.85	0.89	0.00689	115	0.964	1	Wald	HIF1A Signaling, IL-6 Signaling, JAK-STAT Signaling, Mononuclear Cell Migration, TH17 Differentiation	NM_000565.2:993
IRAK1	0.168	3.66	-7.01	7.34	1.12	0.00778	162	0.965	1	Wald	IL-17 Signaling, NF-kappaB Signaling, TLR Signaling	NM_001569.3:1036
HSP90AB1	-0.00544	0.12	-0.241	0.23	0.996	0.846	1.17	0.965	1	lm.nb	Inflammasomes, Myeloid Activation, NLR Signaling, Proteotoxic Stress, TH17 Differentiation	NM_007355.3:1530
PIK3C3	-0.00576	0.134	-0.269	0.257	0.996	0.83	1.2	0.967	1	lm.nb	Autophagy, Phagocytosis, TLR Signaling	NM_002647.2:1140
NFATC2	-0.126	2.98	-5.97	5.72	0.916	0.016	52.6	0.967	1	Wald	BCR Signaling, Glycan Sensing, NK Activity, TCR Signaling	NM_012340.3:1815
MAP3K5	-0.19	4.73	-9.47	9.09	0.877	0.00141	544	0.969	1	Wald	Oxidative Stress Response, Proteotoxic Stress, TNF Signaling	NM_005923.3:2415
PTGER4	0.131	3.31	-6.35	6.62	1.09	0.0122	98	0.969	1	Wald	Leukotriene and Prostaglandin Inflammation	NM_000958.2:976
LAMP2	-0.00639	0.163	-0.326	0.313	0.996	0.798	1.24	0.97	1	lm.nb	Coagulation, Lysosome, Myeloid Activation, Phagocytosis	NM_002294.2:380
ITGB2	-0.0627	1.66	-3.31	3.19	0.957	0.101	9.12	0.971	1	Wald	Complement System, Lymphocyte Trafficking, Myeloid Activation, NK Activity, Other Interleukin Signaling, TLR Signaling	NM_001127491.1:1205
IL7	-0.13	3.64	-7.26	7	0.914	0.00653	128	0.972	1	Wald	JAK-STAT Signaling, Other Interleukin Signaling	NM_001199886.1:652
ALPL	-0.023	0.714	-1.42	1.38	0.984	0.373	2.6	0.975	1	lm.nb	Myeloid Activation	NM_000478.4:988
HLA-DQB1	-0.0246	0.768	-1.53	1.48	0.983	0.346	2.79	0.975	1	lm.nb	MHC Class II Antigen Presentation, TCR Signaling, Type II Interferon Signaling	NM_002123.3:384
CD4	-0.117	3.79	-7.54	7.3	0.922	0.00538	158	0.976	1	Wald	Host Defense Peptides, Other Interleukin Signaling, TCR Signaling, Virus-Host Interaction	NM_000616.4:975
NFATC1	-0.191	6.25	-12.4	12.1	0.876	0.00018	4270	0.976	1	Wald	BCR Signaling, Glycan Sensing, NK Activity, TCR Signaling	NM_172389.1:1984
SELENOS	-0.25	9.09	-18.1	17.6	0.841	3.63e-06	195000	0.979	1	Wald	Oxidative Stress Response, Proteotoxic Stress	NM_203472.1:466
AP1S2	0.141	5.31	-10.3	10.5	1.1	0.000812	1500	0.98	1	Wald	Lysosome, MHC Class II Antigen Presentation	NM_003916.4:362
MTOR	-0.0801	3.26	-6.47	6.31	0.946	0.0113	79.3	0.981	1	Wald	Autophagy, HIF1A Signaling, TH17 Differentiation	NM_004958.3:1865
PIK3CB	0.215	8.93	-17.3	17.7	1.16	6.28e-06	215000	0.981	1	Wald	BCR Signaling, TCR Signaling, TNF Signaling	NM_006219.1:2945
MAP2K7	0.11	4.87	-9.44	9.66	1.08	0.00144	807	0.983	1	Wald	MAPK Signaling, Proteotoxic Stress, TCR Signaling, TLR Signaling, TNF Signaling	NM_145185.2:495
CBL	-0.137	6.13	-12.1	11.9	0.909	0.00022	3760	0.983	1	Wald	IL-6 Signaling, Myeloid Activation, TGF-beta Signaling	NM_005188.3:1080
NOD2	-0.034	1.98	-3.92	3.85	0.977	0.0659	14.5	0.987	1	Wald	IL-1 Signaling, IL-17 Signaling, NLR Signaling, TLR Signaling, TNF Signaling	NM_001293557.1:1120
GATA3	0.0234	1.57	-3.05	3.09	1.02	0.121	8.54	0.988	1	Wald	Other Interleukin Signaling, TH1 Differentiation, TH2 Differentiation, TH9 Differentiation	NM_001002295.1:1691
PTGER2	-0.0598	4.72	-9.31	9.19	0.959	0.00158	583	0.99	1	Wald	Immune Exhaustion, Leukotriene and Prostaglandin Inflammation	NM_000956.3:995
NOTCH1	0.0595	5.11	-9.96	10.1	1.04	0.001	1080	0.991	1	Wald	TH2 Differentiation	NM_017617.3:2999
TRIM56	0.0577	5.13	-9.99	10.1	1.04	0.000981	1100	0.991	1	Wald	DNA Sensing	NM_030961.3:2029
SEM1	-0.00159	0.143	-0.283	0.279	0.999	0.822	1.21	0.991	1	lm.nb	BCR Signaling, Glycan Sensing, NF-kappaB Signaling, TCR Signaling	NM_006304.1:116
STAT4	-0.0183	1.77	-3.49	3.45	0.987	0.0892	10.9	0.992	1	Wald	IL-2 Signaling, TH1 Differentiation	NM_003151.2:789
REL	-0.00189	0.188	-0.371	0.367	0.999	0.773	1.29	0.992	1	lm.nb	BCR Signaling, NF-kappaB Signaling	NM_002908.3:2067
PLCG2	-0.0699	9.1	-17.9	17.8	0.953	4.08e-06	222000	0.994	1	Wald	BCR Signaling, Glycan Sensing, NF-kappaB Signaling, NK Activity, TCR Signaling, TLR Signaling	NM_002661.2:525
PELI2	-0.0532	9.03	-17.7	17.6	0.964	4.55e-06	204000	0.995	1	Wald	IL-1 Signaling, TLR Signaling	NM_021255.2:546
CD276	-0.0102	2.46	-4.83	4.81	0.993	0.035	28.1	0.997	1	Wald	T-cell Costimulation	NM_001024736.1:1162
ACSL3	0.000799	0.207	-0.405	0.406	1	0.755	1.33	0.997	1	lm.nb	PPAR Signaling	NM_203372.1:1219
BDKRB2	-0.00709	2.58	-5.06	5.04	0.995	0.03	33	0.998	1	Wald	Angiotensin System, Complement System	NM_000623.3:199
PRKCA	0.0128	8.5	-16.6	16.7	1.01	9.8e-06	104000	0.999	1	Wald	HIF1A Signaling, Lymphocyte Trafficking, Myeloid Inflammation	NM_002737.2:680
AKT3	-0.00528	4.12	-8.08	8.07	0.996	0.00369	269	0.999	1	Wald	BCR Signaling, TCR Signaling, TNF Signaling	NM_005465.4:287

## Sheet: RSV_2DPI
Gene	Log2 fold change	std error (log2)	Lower confidence limit (log2)	Upper confidence limit (log2)	Linear fold change	Lower confidence limit (linear)	Upper confidence limit (linear)	P-value	BY.p.value	method	Gene.sets	probe.ID
IFIT1	5.69	0.535	4.64	6.74	51.7	25	107	2.14e-06	0.00485	lm.nb	Interferon Response Genes, Type I Interferon Signaling	NM_001548.3:1440
ISG15	6.06	0.607	4.87	7.25	66.8	29.3	153	3.64e-06	0.00485	lm.nb	Interferon Response Genes, RNA Sensing, Type I Interferon Signaling	NM_005101.3:456
IFI6	5.57	0.577	4.44	6.7	47.6	21.7	104	4.75e-06	0.00485	lm.nb	Type I Interferon Signaling	NM_002038.3:410
IFIT3	5.03	0.555	3.95	6.12	32.8	15.4	69.6	7.99e-06	0.00612	lm.nb	Type I Interferon Signaling	NM_001031683.2:1470
IRF9	1.36	0.155	1.06	1.66	2.57	2.08	3.17	1.05e-05	0.00623	lm.nb	NLR Signaling, Type I Interferon Signaling, Type II Interferon Signaling, Type III Interferon Signaling	NM_006084.4:723
IFI27	3.03	0.352	2.34	3.72	8.18	5.07	13.2	1.22e-05	0.00623	lm.nb	MAPK Signaling, Type I Interferon Signaling	NM_005532.3:390
IFI44	3.69	0.439	2.83	4.55	12.9	7.12	23.4	1.48e-05	0.00646	lm.nb	Interferon Response Genes	NM_006417.4:589
RSAD2	5.4	0.676	4.07	6.72	42.1	16.8	105	2.25e-05	0.00863	lm.nb	Type I Interferon Signaling	NM_080657.4:1037
IFITM1	3.51	0.45	2.63	4.4	11.4	6.2	21.1	2.67e-05	0.00907	lm.nb	BCR Signaling, MAPK Signaling, Type I Interferon Signaling	NM_003641.3:230
OAS1	3.21	0.43	2.37	4.05	9.26	5.16	16.6	3.82e-05	0.0117	lm.nb	Interferon Response Genes, NLR Signaling, Type I Interferon Signaling, Type II Interferon Signaling	NM_001032409.1:805
IFIT2	5.09	0.693	3.73	6.44	34	13.3	87	4.36e-05	0.0118	lm.nb	Type I Interferon Signaling	NM_001547.4:1040
MX1	3.32	0.456	2.43	4.21	9.98	5.37	18.5	4.63e-05	0.0118	lm.nb	Interferon Response Genes, Type I Interferon Signaling	NM_001144925.2:1369
IFITM3	2.52	0.355	1.83	3.22	5.75	3.54	9.31	5.69e-05	0.0134	lm.nb	MAPK Signaling, Type I Interferon Signaling	NM_021034.2:477
DDX58	2.95	0.428	2.11	3.79	7.71	4.31	13.8	7.2e-05	0.0156	lm.nb	DNA Sensing, Interferon Response Genes, NF-kappaB Signaling, RNA Sensing, Type I Interferon Signaling	NM_014314.3:2130
STAT1	2.34	0.343	1.67	3.02	5.07	3.18	8.08	7.66e-05	0.0156	lm.nb	IL-2 Signaling, IL-6 Signaling, Interferon Response Genes, NLR Signaling, TH1 Differentiation, Type I Interferon Signaling, Type III Interferon Signaling	NM_139266.1:455
CXCL10	5.22	0.78	3.69	6.75	37.3	12.9	108	8.94e-05	0.0171	lm.nb	Chemokine Signaling, DNA Sensing, Mononuclear Cell Migration, RNA Sensing, TNF Signaling	NM_001565.3:122
HERC5	3.84	0.601	2.66	5.02	14.3	6.33	32.4	0.000127	0.0217	lm.nb	Interferon Response Genes, MHC Class I Antigen Presentation, RNA Sensing	NM_016323.2:935
CXCL3	1.04	0.163	0.722	1.36	2.06	1.65	2.57	0.000127	0.0217	lm.nb	Chemokine Signaling, NF-kappaB Signaling, NLR Signaling, TNF Signaling	NM_002090.2:540
OAS2	2.96	0.472	2.03	3.88	7.77	4.09	14.7	0.000146	0.0236	lm.nb	Interferon Response Genes, NLR Signaling, Type I Interferon Signaling, Type II Interferon Signaling	NM_016817.2:319
PARP9	2.08	0.335	1.42	2.74	4.22	2.68	6.66	0.00016	0.0245	lm.nb	Interferon Response Genes	NM_001146102.1:905
XAF1	3.31	0.547	2.24	4.39	9.94	4.72	20.9	0.00019	0.0277	lm.nb	Type I Interferon Signaling	NM_199139.2:978
BST2	3.08	0.512	2.08	4.08	8.46	4.22	17	0.000199	0.0277	lm.nb	MAPK Signaling, Myeloid Activation, Type I Interferon Signaling	NM_004335.3:395
IRF7	2.69	0.452	1.8	3.58	6.45	3.49	11.9	0.000215	0.0286	lm.nb	DNA Sensing, NLR Signaling, RNA Sensing, TLR Signaling, Type I Interferon Signaling, Type II Interferon Signaling	NM_001572.3:1583
IFI35	2.18	0.375	1.44	2.91	4.53	2.72	7.54	0.000256	0.0327	lm.nb	Type I Interferon Signaling	NM_005533.3:415
TRIM22	1.51	0.264	0.994	2.03	2.85	1.99	4.08	0.000287	0.0336	lm.nb	Type II Interferon Signaling	NM_006074.4:938
OAS3	3.69	0.646	2.42	4.95	12.9	5.35	31	0.000292	0.0336	lm.nb	Interferon Response Genes, NLR Signaling, Type I Interferon Signaling, Type II Interferon Signaling	NM_006187.3:2354
TLR3	0.954	0.167	0.625	1.28	1.94	1.54	2.43	0.000296	0.0336	lm.nb	DNA Sensing, Myeloid Activation, TLR Signaling	NM_003265.2:772
TRIM21	1.46	0.259	0.954	1.97	2.76	1.94	3.92	0.000317	0.0347	lm.nb	DNA Sensing, MHC Class I Antigen Presentation, Type II Interferon Signaling	NM_003141.3:1190
UBE2L6	1.67	0.311	1.06	2.28	3.19	2.09	4.86	0.000448	0.0465	lm.nb	Interferon Response Genes, MHC Class I Antigen Presentation, RNA Sensing	NM_004223.4:472
PSMB9	1.45	0.271	0.921	1.98	2.74	1.89	3.95	0.000455	0.0465	lm.nb	BCR Signaling, Glycan Sensing, MHC Class I Antigen Presentation, NF-kappaB Signaling, TCR Signaling	NM_002800.4:455
LAMP3	2.9	0.549	1.82	3.97	7.46	3.54	15.7	0.000504	0.0496	lm.nb	Lysosome	NM_014398.3:878
IFIH1	2.38	0.453	1.5	3.27	5.21	2.82	9.64	0.000518	0.0496	lm.nb	RNA Sensing, Type I Interferon Signaling	NM_022168.3:1056
DTX3L	1.24	0.24	0.774	1.71	2.37	1.71	3.28	0.000573	0.0532	lm.nb	MHC Class I Antigen Presentation	NM_138287.3:2185
EIF2AK2	2.08	0.405	1.29	2.88	4.24	2.44	7.34	0.000606	0.0546	lm.nb	Interferon Response Genes, Proteotoxic Stress, Type I Interferon Signaling	NM_002759.1:1760
IFITM2	1.08	0.215	0.656	1.5	2.11	1.58	2.83	0.000733	0.0641	lm.nb	MAPK Signaling, Type I Interferon Signaling	NM_006435.2:390
CASP1	1.1	0.227	0.65	1.54	2.14	1.57	2.91	0.000949	0.0803	lm.nb	DNA Sensing, IL-1 Signaling, Inflammasomes, NLR Signaling	NM_033294.3:701
STAT2	1.37	0.286	0.804	1.93	2.58	1.75	3.8	0.00101	0.0803	lm.nb	NLR Signaling, Type I Interferon Signaling, Type III Interferon Signaling	NM_005419.3:1390
NAMPT	0.604	0.127	0.355	0.852	1.52	1.28	1.81	0.00104	0.0803	lm.nb	Myeloid Activation, NLR Signaling	NM_005746.3:1318
GBP1	2.8	0.589	1.64	3.95	6.96	3.13	15.5	0.00104	0.0803	lm.nb	NLR Signaling, Type II Interferon Signaling	NM_002053.2:1685
PSMB8	0.907	0.191	0.532	1.28	1.87	1.45	2.43	0.00105	0.0803	lm.nb	BCR Signaling, Glycan Sensing, MHC Class I Antigen Presentation, NF-kappaB Signaling, TCR Signaling, Type I Interferon Signaling	NM_004159.4:1215
TNFSF10	1.07	0.228	0.618	1.51	2.09	1.53	2.85	0.00117	0.0874	lm.nb	Apoptosis, Cytotoxicity	NM_003810.2:115
TAP1	1.51	0.324	0.872	2.14	2.84	1.83	4.41	0.0012	0.0874	lm.nb	MHC Class I Antigen Presentation, Phagocytosis	NM_000593.5:2075
TLR2	0.856	0.188	0.488	1.22	1.81	1.4	2.34	0.00138	0.098	lm.nb	Host Defense Peptides, MHC Class I Antigen Presentation, Myeloid Activation, TLR Signaling, Virus-Host Interaction	NM_003264.3:2402
GBP4	2.42	0.538	1.37	3.48	5.36	2.58	11.1	0.00147	0.103	lm.nb	NLR Signaling, Type II Interferon Signaling	NM_052941.4:812
SP100	1.51	0.341	0.844	2.18	2.85	1.79	4.53	0.00163	0.111	lm.nb	Type II Interferon Signaling	NM_001206704.1:1495
APOBEC3G	1.54	0.352	0.847	2.23	2.9	1.8	4.68	0.00181	0.12	lm.nb	RNA Sensing	NM_021822.2:761
HLA-E	0.971	0.223	0.533	1.41	1.96	1.45	2.65	0.00185	0.121	lm.nb	MHC Class I Antigen Presentation, Type I Interferon Signaling, Type II Interferon Signaling	NM_005516.5:579
RNF31	0.556	0.132	0.296	0.815	1.47	1.23	1.76	0.0023	0.144	lm.nb	NLR Signaling, TNF Signaling	NM_017999.4:2500
DHX58	1.71	0.407	0.911	2.51	3.27	1.88	5.68	0.00231	0.144	lm.nb	RNA Sensing	NM_024119.2:847
HLA-A	0.811	0.197	0.424	1.2	1.75	1.34	2.29	0.00263	0.161	lm.nb	MHC Class I Antigen Presentation, Type I Interferon Signaling, Type II Interferon Signaling	NM_002116.5:1000
IRF1	0.865	0.223	0.427	1.3	1.82	1.34	2.47	0.00377	0.223	lm.nb	TNF Signaling, Type I Interferon Signaling, Type II Interferon Signaling	NM_002198.1:510
ATF2	0.249	0.0643	0.123	0.375	1.19	1.09	1.3	0.00379	0.223	loglinear	IL-17 Signaling, MAPK Signaling, TLR Signaling, TNF Signaling	NM_001256091.1:668
TRIM5	0.98	0.255	0.481	1.48	1.97	1.4	2.79	0.00393	0.227	lm.nb	Type II Interferon Signaling	NM_033092.2:800
HLA-B	1.08	0.283	0.525	1.63	2.11	1.44	3.1	0.00412	0.23	lm.nb	MHC Class I Antigen Presentation, Myeloid Activation, Type I Interferon Signaling, Type II Interferon Signaling	NM_005514.6:937
ACSL1	0.607	0.159	0.295	0.919	1.52	1.23	1.89	0.00412	0.23	lm.nb	PPAR Signaling	NM_001995.4:1990
NAE1	0.275	0.0735	0.131	0.419	1.21	1.1	1.34	0.0046	0.252	loglinear	Proteotoxic Stress	NM_001018159.1:848
CARD17	0.8	0.219	0.372	1.23	1.74	1.29	2.34	0.00525	0.282	lm.nb	NLR Signaling	NM_001007232.1:143
IKBKE	0.62	0.174	0.279	0.961	1.54	1.21	1.95	0.00608	0.321	lm.nb	DNA Sensing, NLR Signaling, RNA Sensing, TLR Signaling, Type I Interferon Signaling	NM_001193321.1:2108
IDO1	2.37	0.672	1.05	3.69	5.16	2.07	12.9	0.00649	0.337	lm.nb	Myeloid Inflammation	NM_002164.5:369
APOL6	1.25	0.359	0.546	1.95	2.38	1.46	3.87	0.00695	0.355	lm.nb	Interferon Response Genes	NM_030641.3:422
ADAR	0.974	0.29	0.406	1.54	1.96	1.33	2.91	0.00836	0.42	lm.nb	DNA Sensing, Type I Interferon Signaling	NM_001025107.1:3530
MCL1	0.336	0.108	0.125	0.547	1.26	1.09	1.46	0.0122	0.603	lm.nb	Other Interleukin Signaling, Oxidative Stress Response	NM_021960.5:644
MAP3K8	0.651	0.212	0.237	1.07	1.57	1.18	2.09	0.0132	0.63	lm.nb	IL-1 Signaling, TCR Signaling, TLR Signaling, TNF Signaling	NM_001244134.1:493
RBCK1	0.644	0.209	0.234	1.05	1.56	1.18	2.08	0.0132	0.63	lm.nb	MHC Class I Antigen Presentation, NLR Signaling, TNF Signaling	NM_006462.4:736
HLA-DRA	1.09	0.362	0.38	1.8	2.13	1.3	3.48	0.0147	0.693	lm.nb	MHC Class II Antigen Presentation, TCR Signaling, Type II Interferon Signaling	NM_019111.3:335
RNASEL	0.339	0.114	0.115	0.562	1.26	1.08	1.48	0.0157	0.729	lm.nb	Interferon Response Genes, NLR Signaling, Type I Interferon Signaling	NM_021133.3:1094
HLA-DRB	0.948	0.322	0.316	1.58	1.93	1.25	2.99	0.0165	0.753	lm.nb	Lymphocyte Trafficking, MHC Class II Antigen Presentation, Phagocytosis, T-cell Costimulation, TCR Signaling, Type II Interferon Signaling	NM_022555.3:698
PSMB10	0.391	0.135	0.126	0.655	1.31	1.09	1.57	0.0177	0.787	lm.nb	BCR Signaling, Glycan Sensing, MHC Class I Antigen Presentation, NF-kappaB Signaling, TCR Signaling	NM_002801.2:221
CXCL5	2.15	0.723	0.734	3.57	4.44	1.66	11.9	0.0177	0.787	Wald	Chemokine Signaling, TNF Signaling	NM_002994.3:250
IFI16	1.03	0.356	0.328	1.72	2.04	1.26	3.3	0.0181	0.792	lm.nb	DNA Sensing, NLR Signaling	NM_001206567.1:2351
CXCL8	1.02	0.357	0.317	1.72	2.02	1.25	3.29	0.0192	0.826	lm.nb	Chemokine Signaling, Myeloid Activation, NF-kappaB Signaling, NLR Signaling, RNA Sensing, Tissue Stress, TLR Signaling	NM_000584.3:221
GCA	0.738	0.268	0.213	1.26	1.67	1.16	2.4	0.0223	0.947	lm.nb	Myeloid Activation	NM_012198.3:525
CBLB	-0.41	0.151	-0.707	-0.114	0.752	0.613	0.924	0.0237	0.995	lm.nb	MHC Class I Antigen Presentation, TCR Signaling	NM_170662.3:1286
CBFB	0.206	0.0762	0.0565	0.355	1.15	1.04	1.28	0.0243	1	loglinear	Proteotoxic Stress	NM_001755.2:262
JUNB	0.515	0.194	0.134	0.896	1.43	1.1	1.86	0.0266	1	lm.nb	MAPK Signaling, Other Interleukin Signaling, TGF-beta Signaling, TNF Signaling	NM_002229.2:1155
CASP4	0.34	0.129	0.087	0.592	1.27	1.06	1.51	0.0271	1	lm.nb	NLR Signaling	NM_001225.3:88
DNAJA2	0.252	0.0957	0.0643	0.439	1.19	1.05	1.36	0.0273	1	loglinear	Proteotoxic Stress	NM_005880.3:370
TANK	0.143	0.0548	0.0351	0.25	1.1	1.02	1.19	0.0287	1	loglinear	NLR Signaling, RNA Sensing, TLR Signaling	NM_004180.2:158
MT2A	1.1	0.422	0.268	1.92	2.14	1.2	3.79	0.029	1	lm.nb	Type II Interferon Signaling	NM_005953.5:3
LYN	0.442	0.171	0.108	0.777	1.36	1.08	1.71	0.0291	1	lm.nb	BCR Signaling, Glycan Sensing, Mononuclear Cell Migration, Myeloid Activation, NF-kappaB Signaling	NM_002350.3:870
GK	0.482	0.193	0.104	0.861	1.4	1.07	1.82	0.0341	1	lm.nb	PPAR Signaling	NM_000167.3:1505
VEGFA	1.32	0.537	0.266	2.37	2.5	1.2	5.18	0.0364	1	lm.nb	Coagulation, HIF1A Signaling, NO Signaling, Other Interleukin Signaling, Tissue Stress	NM_001025366.1:1325
CCL28	0.414	0.172	0.0775	0.751	1.33	1.06	1.68	0.0392	1	lm.nb	Chemokine Signaling	NM_148672.2:236
CXCL1	0.59	0.249	0.102	1.08	1.5	1.07	2.11	0.042	1	lm.nb	Chemokine Signaling, Myeloid Activation, NF-kappaB Signaling, NLR Signaling, TNF Signaling	NM_001511.3:270
DDIT3	1.93	0.811	0.341	3.52	3.81	1.27	11.5	0.0445	1	Wald	Apoptosis, MAPK Signaling, Proteotoxic Stress	NM_001195054.1:450
ALPK1	0.445	0.193	0.0672	0.823	1.36	1.05	1.77	0.0464	1	lm.nb	ALPK1 Signaling	NM_025144.2:2975
GADD45B	0.776	0.339	0.111	1.44	1.71	1.08	2.71	0.0478	1	lm.nb	Apoptosis, NF-kappaB Signaling	NM_015675.2:365
OS9	-0.15	0.0663	-0.28	-0.0201	0.901	0.823	0.986	0.0499	1	loglinear	Proteotoxic Stress	NM_001017956.2:1230
TXN	0.308	0.136	0.0404	0.575	1.24	1.03	1.49	0.0505	1	lm.nb	Inflammasomes, NLR Signaling, Oxidative Stress Response	NM_003329.2:55
MDFIC	-0.247	0.11	-0.462	-0.0321	0.843	0.726	0.978	0.0507	1	lm.nb	Immune Exhaustion	NM_199072.2:730
ATF4	0.784	0.348	0.101	1.47	1.72	1.07	2.76	0.0509	1	lm.nb	Oxidative Stress Response, Proteotoxic Stress, TNF Signaling	NM_001675.2:1151
IL6ST	0.255	0.113	0.0327	0.477	1.19	1.02	1.39	0.0511	1	lm.nb	IL-6 Signaling, JAK-STAT Signaling, TH17 Differentiation	NM_002184.2:2505
IL4R	0.247	0.114	0.024	0.47	1.19	1.02	1.39	0.058	1	loglinear	JAK-STAT Signaling, Myeloid Activation, Other Interleukin Signaling, TH2 Differentiation	NM_000418.3:1014
SOD2	0.433	0.201	0.0384	0.827	1.35	1.03	1.77	0.06	1	lm.nb	Other Interleukin Signaling, Oxidative Stress Response	NM_000636.2:201
JAK2	0.634	0.299	0.0483	1.22	1.55	1.03	2.33	0.0628	1	lm.nb	IL-2 Signaling, IL-6 Signaling, Myeloid Activation, TH1 Differentiation, TH17 Differentiation, Type II Interferon Signaling	NM_004972.3:1464
CD59	-0.331	0.157	-0.638	-0.0244	0.795	0.643	0.983	0.0635	1	lm.nb	Complement System, Myeloid Activation	NM_001127227.1:264
NFE2L2	0.284	0.135	0.0201	0.547	1.22	1.01	1.46	0.0642	1	lm.nb	Oxidative Stress Response, Proteotoxic Stress	NM_006164.3:995
MAPK8	0.271	0.129	0.0175	0.524	1.21	1.01	1.44	0.0656	1	lm.nb	IL-1 Signaling, MAPK Signaling, NLR Signaling, RNA Sensing, TCR Signaling, TLR Signaling, TNF Signaling, Type I Interferon Signaling	NM_002750.2:945
SMAD5	-0.294	0.141	-0.571	-0.017	0.816	0.673	0.988	0.0672	1	lm.nb	TGF-beta Signaling	NM_005903.5:1044
SORT1	-0.332	0.161	-0.647	-0.0167	0.794	0.639	0.988	0.069	1	lm.nb	Lysosome	NM_002959.5:380
TBK1	0.278	0.135	0.0138	0.542	1.21	1.01	1.46	0.0692	1	lm.nb	DNA Sensing, IL-1 Signaling, NLR Signaling, RNA Sensing, TLR Signaling, Type I Interferon Signaling	NM_013254.2:1610
MAF	-0.443	0.217	-0.868	-0.0187	0.736	0.548	0.987	0.071	1	lm.nb	TH2 Differentiation	NM_001031804.2:1834
GBA	-0.214	0.105	-0.419	-0.00846	0.862	0.748	0.994	0.0717	1	lm.nb	Lysosome, Oxidative Stress Response	NM_001005742.2:1695
DDX5	0.701	0.346	0.0227	1.38	1.63	1.02	2.6	0.0734	1	lm.nb	Virus-Host Interaction	NM_004396.3:814
ACOX1	-0.248	0.126	-0.494	-0.000796	0.842	0.71	0.999	0.0808	1	lm.nb	PPAR Signaling	NM_001185039.1:1094
MAPK1	-0.0993	0.0505	-0.198	-0.000274	0.933	0.872	1	0.0809	1	loglinear	BCR Signaling, MAPK Signaling, Mononuclear Cell Migration, Myeloid Activation, NLR Signaling, TCR Signaling, TGF-beta Signaling, TLR Signaling, TNF Signaling	NM_138957.2:430
LAMP1	-0.249	0.127	-0.498	0.000611	0.842	0.708	1	0.0823	1	lm.nb	Lysosome, Myeloid Activation, Phagocytosis	NM_005561.3:730
IL33	1.02	0.524	-0.00427	2.05	2.03	0.997	4.15	0.0827	1	lm.nb	DNA Sensing, IL-1 Signaling, Myeloid Activation	NM_001199640.1:419
LRG1	0.38	0.196	-0.00332	0.764	1.3	0.998	1.7	0.0839	1	lm.nb	Myeloid Activation	NM_052972.3:656
VCAM1	-1.56	0.806	-3.14	0.0221	0.34	0.114	1.02	0.0894	1	Wald	Lymphocyte Trafficking, NF-kappaB Signaling, Other Interleukin Signaling, TNF Signaling, Type II Interferon Signaling	NM_001078.3:1021
JUN	0.581	0.306	-0.0185	1.18	1.5	0.987	2.27	0.09	1	lm.nb	BCR Signaling, MAPK Signaling, Myeloid Activation, NLR Signaling, TCR Signaling, TLR Signaling, TNF Signaling, Type I Interferon Signaling	NM_002228.3:1952
TPP1	-0.199	0.108	-0.41	0.013	0.871	0.753	1.01	0.099	1	lm.nb	Lysosome	NM_000391.3:746
RIPK1	0.276	0.153	-0.023	0.575	1.21	0.984	1.49	0.104	1	lm.nb	DNA Sensing, NF-kappaB Signaling, NLR Signaling, RNA Sensing, TLR Signaling, TNF Signaling, Type I Interferon Signaling	NM_003804.3:710
RAF1	0.181	0.1	-0.0162	0.377	1.13	0.989	1.3	0.106	1	lm.nb	BCR Signaling, Glycan Sensing, MAPK Signaling, TCR Signaling	NM_002880.3:1536
MAP3K7	0.129	0.0717	-0.0117	0.269	1.09	0.992	1.21	0.106	1	loglinear	ALPK1 Signaling, BCR Signaling, Glycan Sensing, NF-kappaB Signaling, NLR Signaling, RNA Sensing, TCR Signaling, TLR Signaling, TNF Signaling, Type I Interferon Signaling	NM_145333.1:670
HMGB1	0.119	0.0664	-0.011	0.249	1.09	0.992	1.19	0.106	1	loglinear	IL-1 Signaling, Mononuclear Cell Migration, Myeloid Activation, RNA Sensing, TLR Signaling	NM_002128.4:208
MAP2K3	0.183	0.103	-0.0193	0.386	1.14	0.987	1.31	0.11	1	lm.nb	IL-17 Signaling, MAPK Signaling, Myeloid Inflammation, TLR Signaling, TNF Signaling	NM_145109.1:370
RAB7A	0.144	0.0814	-0.0153	0.304	1.11	0.989	1.23	0.11	1	loglinear	MHC Class II Antigen Presentation, Myeloid Activation, Phagocytosis	NM_004637.5:277
CD38	0.73	0.413	-0.0791	1.54	1.66	0.947	2.91	0.111	1	lm.nb	Oxidative Stress Response	NM_001775.2:280
AP1G1	-0.188	0.107	-0.398	0.0231	0.878	0.759	1.02	0.115	1	lm.nb	Lysosome, MHC Class II Antigen Presentation	NM_001030007.1:2630
AP1M1	0.155	0.0888	-0.0194	0.329	1.11	0.987	1.26	0.116	1	loglinear	Lysosome, MHC Class II Antigen Presentation, Myeloid Activation	NM_001130524.1:1025
PTK2B	0.493	0.286	-0.0668	1.05	1.41	0.955	2.08	0.118	1	lm.nb	Chemokine Signaling, IL-2 Signaling, Lymphocyte Trafficking, NK Activity	NM_004103.3:735
PTPN4	-0.176	0.102	-0.375	0.0243	0.885	0.771	1.02	0.119	1	loglinear	IL-1 Signaling, TLR Signaling	NM_002830.3:2476
SCARB2	0.302	0.176	-0.0429	0.647	1.23	0.971	1.57	0.12	1	lm.nb	Lysosome	NM_005506.2:1825
ATG7	0.129	0.0766	-0.0208	0.28	1.09	0.986	1.21	0.126	1	loglinear	Autophagy, MHC Class I Antigen Presentation, Myeloid Activation	NM_001136031.2:406
CFLAR	0.473	0.284	-0.0836	1.03	1.39	0.944	2.04	0.13	1	lm.nb	NF-kappaB Signaling, Oxidative Stress Response, TNF Signaling	NM_001127183.1:653
IL1RAP	0.247	0.149	-0.0452	0.54	1.19	0.969	1.45	0.132	1	lm.nb	TH17 Differentiation	NM_002182.2:460
NEO1	-0.199	0.122	-0.437	0.0393	0.871	0.738	1.03	0.136	1	lm.nb	Lymphocyte Trafficking, TGF-beta Signaling	NM_002499.2:2430
ATG3	0.174	0.107	-0.0348	0.384	1.13	0.976	1.3	0.137	1	loglinear	Autophagy	NM_022488.3:593
CASP8	0.38	0.233	-0.0776	0.837	1.3	0.948	1.79	0.138	1	lm.nb	Apoptosis, Glycan Sensing, NLR Signaling, RNA Sensing, TLR Signaling, TNF Signaling	NM_001080124.1:890
ATM	-0.202	0.125	-0.447	0.0422	0.869	0.734	1.03	0.139	1	lm.nb	Apoptosis, Myeloid Activation, NF-kappaB Signaling	NM_000051.3:393
ATG12	0.166	0.103	-0.0365	0.368	1.12	0.975	1.29	0.143	1	loglinear	Autophagy, NLR Signaling, RNA Sensing	NM_004707.3:634
DDAH2	-0.245	0.154	-0.546	0.0564	0.844	0.685	1.04	0.146	1	lm.nb	NO Signaling	NM_013974.1:672
CCL20	0.747	0.47	-0.173	1.67	1.68	0.887	3.18	0.146	1	lm.nb	Chemokine Signaling, Mononuclear Cell Migration, TNF Signaling	NM_001130046.1:144
LIF	1.22	0.77	-0.292	2.73	2.32	0.817	6.61	0.148	1	lm.nb	IL-6 Signaling, JAK-STAT Signaling, TNF Signaling	NM_002309.4:601
PRKCSH	-0.277	0.177	-0.624	0.069	0.825	0.649	1.05	0.151	1	lm.nb	Proteotoxic Stress	NM_002743.2:417
ATG13	-0.0853	0.0548	-0.193	0.0221	0.943	0.875	1.02	0.154	1	loglinear	Autophagy	NM_001142673.1:1255
NT5E	0.485	0.312	-0.127	1.1	1.4	0.916	2.14	0.155	1	lm.nb	Myeloid Inflammation	NM_002526.2:1214
IL13RA1	-0.147	0.0945	-0.332	0.0386	0.903	0.794	1.03	0.155	1	loglinear	JAK-STAT Signaling, Other Interleukin Signaling	NM_001560.2:1230
STAT6	0.314	0.204	-0.0852	0.714	1.24	0.943	1.64	0.158	1	lm.nb	DNA Sensing, Other Interleukin Signaling, TH2 Differentiation, TH9 Differentiation	NM_003153.3:2030
PPIA	0.284	0.185	-0.078	0.647	1.22	0.947	1.57	0.158	1	lm.nb	BCR Signaling, Coagulation, Myeloid Activation, Other Interleukin Signaling, Virus-Host Interaction	NM_021130.3:315
HSP90B1	0.336	0.221	-0.0971	0.769	1.26	0.935	1.7	0.163	1	lm.nb	Other Interleukin Signaling, Proteotoxic Stress, TLR Signaling	NM_003299.2:1445
HLA-DMA	0.404	0.266	-0.118	0.927	1.32	0.921	1.9	0.163	1	lm.nb	MHC Class II Antigen Presentation	NM_006120.3:396
LAG3	1.69	1.12	-0.517	3.89	3.22	0.699	14.8	0.172	1	Wald	Immune Exhaustion, MHC Class II Antigen Presentation, T-cell Costimulation	NM_002286.5:1735
IL20RB	0.472	0.323	-0.161	1.1	1.39	0.894	2.15	0.178	1	lm.nb	JAK-STAT Signaling, Other Interleukin Signaling	NM_144717.3:362
NGLY1	0.267	0.184	-0.0925	0.627	1.2	0.938	1.54	0.179	1	lm.nb	Proteotoxic Stress	NM_001145293.1:1872
IL1RN	0.544	0.375	-0.191	1.28	1.46	0.876	2.43	0.181	1	lm.nb	IL-1 Signaling	NM_000577.4:174
PTGS2	1.14	0.792	-0.409	2.69	2.21	0.753	6.47	0.183	1	lm.nb	Leukotriene and Prostaglandin Inflammation, NF-kappaB Signaling, Other Interleukin Signaling, TNF Signaling	NM_000963.1:495
CTSA	-0.244	0.169	-0.575	0.0874	0.845	0.671	1.06	0.183	1	lm.nb	Angiotensin System, Lysosome, MHC Class II Antigen Presentation, Myeloid Activation	NM_001127695.1:1540
GNS	-0.144	0.102	-0.344	0.0564	0.905	0.788	1.04	0.193	1	loglinear	Lysosome, Myeloid Activation	NM_002076.3:1340
IFNGR2	0.179	0.129	-0.0728	0.432	1.13	0.951	1.35	0.197	1	lm.nb	HIF1A Signaling, JAK-STAT Signaling, Myeloid Activation, TH1 Differentiation, Type II Interferon Signaling	NM_005534.3:1165
HSP90AB1	0.148	0.109	-0.0653	0.362	1.11	0.956	1.29	0.206	1	lm.nb	Inflammasomes, Myeloid Activation, NLR Signaling, Proteotoxic Stress, TH17 Differentiation	NM_007355.3:1530
PDHB	0.207	0.152	-0.091	0.505	1.15	0.939	1.42	0.207	1	lm.nb	HIF1A Signaling	NM_000925.3:555
CXCL6	0.804	0.592	-0.356	1.96	1.75	0.781	3.9	0.207	1	lm.nb	Chemokine Signaling, Myeloid Activation, TNF Signaling	NM_002993.3:308
APP	-0.299	0.229	-0.748	0.15	0.813	0.596	1.11	0.225	1	lm.nb	IL-1 Signaling, Inflammasomes, Mononuclear Cell Migration, Myeloid Activation, RNA Sensing, TLR Signaling	NM_000484.3:1725
CDK4	0.307	0.236	-0.155	0.77	1.24	0.898	1.71	0.225	1	lm.nb	TCR Signaling	NM_000075.3:1098
STING1	0.106	0.0818	-0.0539	0.267	1.08	0.963	1.2	0.226	1	loglinear	DNA Sensing, Myeloid Activation, NLR Signaling, RNA Sensing	NM_198282.1:725
CASP3	0.237	0.185	-0.125	0.6	1.18	0.917	1.52	0.232	1	lm.nb	Apoptosis, Cytotoxicity, Immune Exhaustion, Other Interleukin Signaling, TNF Signaling	NM_004346.3:875
GSK3B	-0.163	0.128	-0.414	0.0871	0.893	0.751	1.06	0.233	1	loglinear	BCR Signaling, TCR Signaling	NM_002093.2:925
TAB2	0.146	0.116	-0.0814	0.373	1.11	0.945	1.3	0.24	1	lm.nb	ALPK1 Signaling, Glycan Sensing, NF-kappaB Signaling, NLR Signaling, TCR Signaling, TLR Signaling, TNF Signaling	NM_015093.3:1377
THOP1	0.185	0.149	-0.107	0.478	1.14	0.929	1.39	0.245	1	lm.nb	Angiotensin System, MHC Class I Antigen Presentation	NM_003249.3:620
CTSL	0.189	0.153	-0.11	0.489	1.14	0.926	1.4	0.247	1	lm.nb	Apoptosis, Lysosome, MHC Class I Antigen Presentation, MHC Class II Antigen Presentation, TLR Signaling	NM_001912.4:1072
CUL1	0.236	0.193	-0.143	0.615	1.18	0.906	1.53	0.253	1	lm.nb	BCR Signaling, Glycan Sensing, NF-kappaB Signaling, TCR Signaling, TGF-beta Signaling, TLR Signaling	NM_003592.2:1487
IL36G	1.33	1.08	-0.791	3.44	2.51	0.578	10.9	0.255	1	Wald	IL-1 Signaling	NM_019618.3:280
TCIRG1	0.329	0.271	-0.202	0.859	1.26	0.869	1.81	0.256	1	lm.nb	Lysosome, Myeloid Activation, Phagocytosis	NM_006053.2:1470
FCGRT	-0.156	0.13	-0.41	0.0981	0.898	0.753	1.07	0.26	1	lm.nb	Myeloid Inflammation	XM_011526628.1:205
NRAS	0.113	0.0953	-0.0743	0.3	1.08	0.95	1.23	0.268	1	loglinear	BCR Signaling, Glycan Sensing, Myeloid Activation, TCR Signaling	NM_002524.4:651
MARCKS	-0.154	0.133	-0.415	0.106	0.898	0.75	1.08	0.275	1	lm.nb	Phagocytosis	NM_002356.5:456
LITAF	-0.163	0.142	-0.442	0.115	0.893	0.736	1.08	0.281	1	lm.nb	Lysosome	NM_004862.3:483
SAMHD1	0.255	0.225	-0.187	0.696	1.19	0.879	1.62	0.287	1	lm.nb	Type I Interferon Signaling	NM_015474.2:640
BCL3	0.286	0.255	-0.213	0.786	1.22	0.863	1.72	0.29	1	lm.nb	TNF Signaling	NM_005178.2:450
STAT5B	-0.135	0.121	-0.372	0.101	0.911	0.773	1.07	0.291	1	loglinear	IL-2 Signaling, TH2 Differentiation	NM_012448.3:200
MAPKAPK2	0.0749	0.0673	-0.057	0.207	1.05	0.961	1.15	0.295	1	loglinear	IL-17 Signaling, TLR Signaling	NM_004759.3:710
C1QBP	0.248	0.227	-0.196	0.692	1.19	0.873	1.62	0.301	1	lm.nb	Apoptosis, Coagulation	NM_001212.3:745
KPNB1	0.239	0.22	-0.191	0.67	1.18	0.876	1.59	0.304	1	lm.nb	Interferon Response Genes, Myeloid Activation	NM_002265.4:2580
UBE2N	0.126	0.116	-0.101	0.354	1.09	0.932	1.28	0.305	1	lm.nb	Glycan Sensing, IL-1 Signaling, Interferon Response Genes, MHC Class I Antigen Presentation, TCR Signaling, TLR Signaling	NM_003348.4:357
GLA	0.139	0.128	-0.111	0.389	1.1	0.926	1.31	0.306	1	lm.nb	Lysosome, Myeloid Activation	NM_000169.2:980
NOS2	1.93	1.78	-1.56	5.41	3.8	0.34	42.5	0.307	1	loglinear	HIF1A Signaling, NO Signaling, Other Interleukin Signaling, Phagocytosis	NM_000625.4:605
CXCL16	0.166	0.155	-0.137	0.47	1.12	0.909	1.38	0.31	1	lm.nb	Chemokine Signaling	NM_001100812.1:850
CD274	0.712	0.664	-0.59	2.01	1.64	0.664	4.04	0.312	1	lm.nb	T-cell Costimulation	NM_014143.3:501
RB1CC1	0.201	0.193	-0.176	0.579	1.15	0.885	1.49	0.323	1	lm.nb	Autophagy	NM_001083617.1:1860
ACSL4	0.182	0.174	-0.16	0.524	1.13	0.895	1.44	0.323	1	lm.nb	PPAR Signaling	NM_004458.2:385
FAS	0.184	0.177	-0.162	0.53	1.14	0.894	1.44	0.324	1	lm.nb	Apoptosis, Cytotoxicity, TNF Signaling	NM_000043.4:1089
IL20RA	-0.128	0.124	-0.37	0.114	0.915	0.774	1.08	0.328	1	lm.nb	JAK-STAT Signaling, Other Interleukin Signaling	NM_014432.2:535
PSAP	-0.233	0.229	-0.681	0.215	0.851	0.624	1.16	0.335	1	lm.nb	Coagulation, Lysosome, Myeloid Activation	NM_001042465.2:310
AKT2	0.0638	0.0627	-0.0592	0.187	1.05	0.96	1.14	0.336	1	loglinear	BCR Signaling, TCR Signaling, TNF Signaling	NM_001626.4:699
MGAM	0.287	0.284	-0.269	0.843	1.22	0.83	1.79	0.338	1	lm.nb	Myeloid Activation	XM_011516674.2:3000
ARRB2	-0.127	0.127	-0.376	0.122	0.916	0.771	1.09	0.343	1	loglinear	Chemokine Signaling, Coagulation	NM_001257328.1:394
CALM1	-0.109	0.11	-0.325	0.107	0.927	0.798	1.08	0.346	1	lm.nb	BCR Signaling, Coagulation, Glycan Sensing, Myeloid Inflammation	NM_006888.4:299
CCL2	1.06	1.07	-1.05	3.17	2.09	0.484	8.98	0.35	1	lm.nb	Chemokine Signaling, Mononuclear Cell Migration, NLR Signaling, Tissue Stress, TNF Signaling	NM_002982.3:250
CCNC	0.131	0.134	-0.131	0.392	1.09	0.913	1.31	0.354	1	lm.nb	TGF-beta Signaling	NM_005190.3:744
TGFBR2	-0.237	0.243	-0.712	0.239	0.849	0.61	1.18	0.355	1	lm.nb	Myeloid Activation, TGF-beta Signaling, TH17 Differentiation, TH9 Differentiation, Treg Differentiation	NM_001024847.1:1760
STRAP	0.113	0.115	-0.114	0.339	1.08	0.924	1.26	0.355	1	lm.nb	TGF-beta Signaling	NM_007178.3:630
STAT5A	0.238	0.247	-0.246	0.722	1.18	0.843	1.65	0.361	1	lm.nb	IL-2 Signaling, TH2 Differentiation, Treg Differentiation	NM_003152.3:2523
PFKFB3	0.265	0.278	-0.279	0.809	1.2	0.824	1.75	0.365	1	lm.nb	HIF1A Signaling	NM_004566.3:965
BCL6	-0.0934	0.0979	-0.285	0.0986	0.937	0.821	1.07	0.365	1	lm.nb	Other Interleukin Signaling, TH1 Differentiation	NM_001134738.1:340
PIK3R4	-0.138	0.147	-0.427	0.151	0.909	0.744	1.11	0.373	1	lm.nb	Autophagy, TLR Signaling	NM_014602.1:3620
CCL15	-0.204	0.223	-0.641	0.233	0.868	0.641	1.18	0.384	1	lm.nb	Chemokine Signaling, Mononuclear Cell Migration	NM_032965.6:278
CD36	-0.339	0.374	-1.07	0.394	0.791	0.476	1.31	0.389	1	lm.nb	MHC Class I Antigen Presentation, Myeloid Activation, NO Signaling, Other Interleukin Signaling, PPAR Signaling, TLR Signaling	NM_001001548.2:705
TIMP2	0.257	0.284	-0.3	0.813	1.19	0.813	1.76	0.389	1	lm.nb	Myeloid Activation	NM_003255.4:794
HLA-DQA	1.51	1.66	-1.74	4.76	2.84	0.298	27.1	0.39	1	Wald	Lymphocyte Trafficking, MHC Class II Antigen Presentation, Phagocytosis, T-cell Costimulation, TCR Signaling, Type II Interferon Signaling	NM_002122.3:382
MAPK9	0.076	0.0853	-0.0911	0.243	1.05	0.939	1.18	0.396	1	loglinear	MAPK Signaling, NLR Signaling, RNA Sensing, TCR Signaling, TLR Signaling, TNF Signaling	NM_001135044.1:268
MVP	-0.106	0.119	-0.339	0.128	0.929	0.79	1.09	0.397	1	lm.nb	Myeloid Activation	NM_017458.2:700
ADGRE5	0.158	0.179	-0.194	0.509	1.12	0.874	1.42	0.402	1	lm.nb	Myeloid Activation	NM_078481.3:1974
IL1A	0.808	0.92	-0.995	2.61	1.75	0.502	6.11	0.402	1	lm.nb	IL-1 Signaling	NM_000575.3:1136
DNAJC10	-0.126	0.144	-0.408	0.156	0.916	0.754	1.11	0.404	1	lm.nb	Proteotoxic Stress	NM_018981.2:1129
XBP1	0.22	0.252	-0.274	0.714	1.16	0.827	1.64	0.405	1	lm.nb	Oxidative Stress Response, Proteotoxic Stress	NM_001079539.1:935
MME	-0.763	0.868	-2.46	0.939	0.589	0.181	1.92	0.405	1	Wald	Angiotensin System, Myeloid Activation	NM_001354644.1:520
BNIP3	0.103	0.12	-0.131	0.338	1.07	0.913	1.26	0.411	1	lm.nb	Oxidative Stress Response	NM_004052.2:584
IL10RB	0.161	0.187	-0.205	0.528	1.12	0.867	1.44	0.411	1	lm.nb	JAK-STAT Signaling, Other Interleukin Signaling, Treg Differentiation, Type III Interferon Signaling	NM_000628.4:760
KRAS	0.083	0.0963	-0.106	0.272	1.06	0.929	1.21	0.411	1	loglinear	BCR Signaling, TCR Signaling	NM_033360.2:267
NFATC3	-0.117	0.139	-0.39	0.155	0.922	0.763	1.11	0.421	1	lm.nb	BCR Signaling, Glycan Sensing, TCR Signaling	NM_004555.2:2190
TLN1	-0.268	0.318	-0.892	0.356	0.83	0.539	1.28	0.422	1	lm.nb	Coagulation	NM_006289.3:1460
SUGT1	0.153	0.181	-0.203	0.508	1.11	0.869	1.42	0.422	1	lm.nb	Inflammasomes, NLR Signaling	NM_001130912.1:1180
MAPK14	-0.059	0.0702	-0.197	0.0785	0.96	0.873	1.06	0.422	1	loglinear	MAPK Signaling, Mononuclear Cell Migration, Myeloid Activation, NLR Signaling, RNA Sensing, TCR Signaling, TH17 Differentiation, TLR Signaling, TNF Signaling, Type I Interferon Signaling	NM_001315.2:792
SSR1	-0.126	0.15	-0.421	0.168	0.916	0.747	1.12	0.422	1	lm.nb	Proteotoxic Stress	NM_003144.5:792
ACSL3	0.109	0.131	-0.148	0.367	1.08	0.902	1.29	0.427	1	lm.nb	PPAR Signaling	NM_203372.1:1219
SEM1	0.127	0.156	-0.18	0.433	1.09	0.883	1.35	0.439	1	lm.nb	BCR Signaling, Glycan Sensing, NF-kappaB Signaling, TCR Signaling	NM_006304.1:116
PLAU	0.416	0.518	-0.599	1.43	1.33	0.66	2.7	0.442	1	lm.nb	Coagulation, Complement System, Myeloid Activation, NF-kappaB Signaling	NM_002658.2:793
RBPJ	-0.115	0.145	-0.401	0.17	0.923	0.758	1.12	0.448	1	lm.nb	Myeloid Activation, TH1 Differentiation	NM_015874.3:850
PIK3C3	0.1	0.127	-0.148	0.349	1.07	0.902	1.27	0.45	1	lm.nb	Autophagy, Phagocytosis, TLR Signaling	NM_002647.2:1140
GLB1	-0.121	0.158	-0.432	0.189	0.919	0.741	1.14	0.464	1	lm.nb	Lysosome, Myeloid Activation	NM_000404.2:955
TAP2	1.46	1.91	-2.28	5.2	2.76	0.206	36.9	0.465	1	Wald	MHC Class I Antigen Presentation, Phagocytosis	NM_000544.3:909
C3	0.151	0.2	-0.241	0.542	1.11	0.846	1.46	0.47	1	lm.nb	Complement System, Myeloid Activation	NM_000064.2:4396
CXCL17	0.142	0.189	-0.229	0.513	1.1	0.853	1.43	0.473	1	lm.nb	Mononuclear Cell Migration	NM_198477.3:169
LANCL1	0.124	0.165	-0.201	0.448	1.09	0.87	1.36	0.473	1	lm.nb	Oxidative Stress Response	NM_006055.1:1085
TLR1	0.101	0.136	-0.165	0.367	1.07	0.892	1.29	0.475	1	lm.nb	Host Defense Peptides, MHC Class I Antigen Presentation, Myeloid Activation, TLR Signaling	NM_003263.3:545
IL5RA	-0.196	0.264	-0.714	0.322	0.873	0.61	1.25	0.477	1	lm.nb	IL-2 Signaling, JAK-STAT Signaling	NM_000564.4:961
ATP6V1B2	-0.113	0.154	-0.414	0.188	0.925	0.75	1.14	0.48	1	lm.nb	Phagocytosis	NM_001693.3:405
PIK3CA	0.0839	0.115	-0.142	0.31	1.06	0.906	1.24	0.485	1	loglinear	BCR Signaling, TCR Signaling, TNF Signaling	NM_006218.2:2445
HLA-DPB1	1.24	1.7	-2.1	4.58	2.36	0.232	23.9	0.489	1	Wald	MHC Class II Antigen Presentation, TCR Signaling, Type II Interferon Signaling	NM_002121.5:800
CDH1	-0.0845	0.119	-0.318	0.149	0.943	0.802	1.11	0.496	1	lm.nb	Apoptosis, Lymphocyte Trafficking, Tissue Stress	NM_004360.2:535
LTA4H	-0.182	0.258	-0.688	0.323	0.881	0.621	1.25	0.497	1	lm.nb	Leukotriene and Prostaglandin Inflammation, Myeloid Activation	NM_001256643.1:1140
SP1	0.0764	0.108	-0.135	0.288	1.05	0.91	1.22	0.498	1	loglinear	Oxidative Stress Response, TGF-beta Signaling	NM_138473.2:833
ACVR1	-0.119	0.168	-0.449	0.211	0.921	0.733	1.16	0.498	1	lm.nb	TGF-beta Signaling	NM_001105.2:1665
AHR	0.139	0.197	-0.248	0.526	1.1	0.842	1.44	0.5	1	lm.nb	TH17 Differentiation	NM_001621.4:1818
TGFB3	0.175	0.252	-0.318	0.668	1.13	0.802	1.59	0.504	1	lm.nb	Coagulation, TGF-beta Signaling	NM_003239.2:1485
NFKB1	0.113	0.164	-0.209	0.434	1.08	0.865	1.35	0.51	1	lm.nb	BCR Signaling, DNA Sensing, Glycan Sensing, Inflammasomes, Myeloid Activation, NF-kappaB Signaling, NLR Signaling, RNA Sensing, TCR Signaling, TH1 Differentiation, TLR Signaling, TNF Signaling, Type I Interferon Signaling	NM_003998.2:1675
SYK	-0.0784	0.114	-0.303	0.146	0.947	0.811	1.11	0.511	1	loglinear	BCR Signaling, Glycan Sensing, IL-2 Signaling, Myeloid Activation, NF-kappaB Signaling, NK Activity	NM_003177.5:808
MAP2K4	0.104	0.152	-0.194	0.403	1.07	0.874	1.32	0.511	1	lm.nb	IL-1 Signaling, IL-17 Signaling, MAPK Signaling, Myeloid Inflammation, TLR Signaling, TNF Signaling	NM_003010.2:771
CEBPB	0.122	0.181	-0.233	0.477	1.09	0.851	1.39	0.517	1	lm.nb	Proteotoxic Stress, TNF Signaling	NM_005194.2:1420
LCN2	0.24	0.358	-0.461	0.941	1.18	0.726	1.92	0.519	1	lm.nb	Host Defense Peptides, Myeloid Activation, Other Interleukin Signaling	NM_005564.3:551
LTBR	0.0716	0.107	-0.138	0.281	1.05	0.909	1.22	0.52	1	loglinear	HIF1A Signaling, Myeloid Activation, NF-kappaB Signaling	XM_006718983.2:680
STT3B	0.0656	0.0984	-0.127	0.258	1.05	0.916	1.2	0.521	1	lm.nb	Proteotoxic Stress	XM_011533465.1:1495
GSTM4	0.715	1.08	-1.41	2.84	1.64	0.377	7.14	0.528	1	Wald	Leukotriene and Prostaglandin Inflammation	NM_000850.4:60
EIF3F	-0.18	0.278	-0.726	0.365	0.882	0.605	1.29	0.533	1	lm.nb	Virus-Host Interaction	NM_003754.2:1015
HLA-C	0.276	0.432	-0.57	1.12	1.21	0.674	2.18	0.538	1	lm.nb	MHC Class I Antigen Presentation, Myeloid Activation, Type I Interferon Signaling, Type II Interferon Signaling	NM_002117.4:895
ALOX15	-0.0621	0.097	-0.252	0.128	0.958	0.84	1.09	0.538	1	loglinear	Leukotriene and Prostaglandin Inflammation, Other Interleukin Signaling	NM_001140.3:1910
CSF2RA	1.04	1.63	-2.15	4.23	2.05	0.225	18.7	0.542	1	Wald	IL-2 Signaling, JAK-STAT Signaling	NM_006140.3:660
MLKL	0.819	1.31	-1.74	3.38	1.76	0.299	10.4	0.548	1	Wald	TNF Signaling	NM_001142497.1:672
TCN2	0.118	0.189	-0.252	0.488	1.08	0.839	1.4	0.549	1	lm.nb	Myeloid Inflammation	NM_000355.3:1150
SOCS3	1.19	1.91	-2.56	4.94	2.29	0.17	30.8	0.55	1	Wald	IL-6 Signaling, MHC Class I Antigen Presentation, TNF Signaling, Type I Interferon Signaling, Type II Interferon Signaling	NM_003955.4:614
APEX1	0.144	0.234	-0.314	0.602	1.11	0.804	1.52	0.553	1	lm.nb	Oxidative Stress Response	NM_001641.2:727
PLEKHA1	-0.0852	0.139	-0.357	0.187	0.943	0.781	1.14	0.554	1	lm.nb	Oxidative Stress Response	NM_001001974.1:205
TGFB2	-0.364	0.602	-1.54	0.816	0.777	0.343	1.76	0.56	1	lm.nb	Coagulation, TGF-beta Signaling	NM_003238.2:1125
STAT3	0.0501	0.0842	-0.115	0.215	1.04	0.923	1.16	0.567	1	loglinear	HIF1A Signaling, IL-1 Signaling, IL-2 Signaling, IL-6 Signaling, TH17 Differentiation, Treg Differentiation	NM_003150.3:2060
HPGD	-0.37	0.624	-1.59	0.853	0.774	0.332	1.81	0.568	1	lm.nb	Leukotriene and Prostaglandin Inflammation	NM_000860.5:549
TNFRSF10B	0.129	0.219	-0.3	0.557	1.09	0.812	1.47	0.57	1	lm.nb	Apoptosis, Cytotoxicity	NM_003842.3:565
ANPEP	0.194	0.33	-0.453	0.842	1.14	0.73	1.79	0.571	1	lm.nb	Angiotensin System, Myeloid Activation	NM_001150.2:2113
PYCARD	-0.121	0.209	-0.53	0.288	0.92	0.692	1.22	0.576	1	lm.nb	DNA Sensing, Glycan Sensing, Inflammasomes, Myeloid Activation, NLR Signaling	NM_013258.3:714
DDOST	0.0428	0.0745	-0.103	0.189	1.03	0.931	1.14	0.58	1	loglinear	Myeloid Activation, Proteotoxic Stress	NM_005216.4:1255
TLR5	-0.118	0.207	-0.524	0.287	0.921	0.696	1.22	0.581	1	lm.nb	TLR Signaling	NM_003268.5:2570
TYK2	0.085	0.149	-0.207	0.377	1.06	0.866	1.3	0.583	1	lm.nb	IL-6 Signaling, NLR Signaling, TH1 Differentiation, TH17 Differentiation, Treg Differentiation, Type I Interferon Signaling, Type III Interferon Signaling	NM_003331.4:1980
TLR4	0.843	1.47	-2.05	3.73	1.79	0.242	13.3	0.583	1	Wald	HIF1A Signaling, Myeloid Activation, NF-kappaB Signaling, NLR Signaling, TLR Signaling	NM_003266.3:2535
CREBBP	-0.16	0.282	-0.713	0.394	0.895	0.61	1.31	0.586	1	lm.nb	DNA Sensing, Glycan Sensing, HIF1A Signaling, RNA Sensing, TGF-beta Signaling	NM_004380.2:1301
BECN1	-0.0552	0.0995	-0.25	0.14	0.962	0.841	1.1	0.593	1	loglinear	Autophagy	NM_003766.4:259
CXCL14	-0.828	1.5	-3.77	2.11	0.563	0.0733	4.33	0.596	1	Wald	Chemokine Signaling	NM_004887.4:574
NCF2	-0.172	0.316	-0.791	0.446	0.887	0.578	1.36	0.598	1	lm.nb	MHC Class I Antigen Presentation, Oxidative Stress Response, Phagocytosis	NM_000433.3:1004
HSP90AA1	0.121	0.224	-0.317	0.56	1.09	0.803	1.47	0.601	1	lm.nb	Myeloid Activation, NLR Signaling, Other Interleukin Signaling, Proteotoxic Stress, TH17 Differentiation	NM_001017963.2:1655
SMAD4	-0.046	0.0853	-0.213	0.121	0.969	0.863	1.09	0.603	1	loglinear	TGF-beta Signaling, TH17 Differentiation, Treg Differentiation	NM_005359.3:1370
TRAF6	-0.0649	0.121	-0.302	0.173	0.956	0.811	1.13	0.605	1	lm.nb	ALPK1 Signaling, Glycan Sensing, Myeloid Activation, NF-kappaB Signaling, NLR Signaling, RNA Sensing, TCR Signaling, TLR Signaling, Type I Interferon Signaling	NM_145803.2:745
MAP3K3	-0.109	0.208	-0.516	0.298	0.927	0.699	1.23	0.612	1	lm.nb	IL-1 Signaling	NM_002401.3:470
HLA-DPA1	1.39	2.63	-3.78	6.55	2.61	0.073	93.6	0.613	1	Wald	MHC Class II Antigen Presentation, TCR Signaling, Type II Interferon Signaling	NM_033554.3:305
PIK3R3	-0.0887	0.17	-0.422	0.244	0.94	0.747	1.18	0.614	1	lm.nb	BCR Signaling, TCR Signaling, TNF Signaling	NM_001114172.1:759
CRK	0.071	0.138	-0.199	0.341	1.05	0.871	1.27	0.619	1	lm.nb	Chemokine Signaling, Coagulation	NM_016823.4:455
LDHB	0.0959	0.186	-0.269	0.46	1.07	0.83	1.38	0.619	1	lm.nb	HIF1A Signaling	NM_001174097.1:586
RPS6KA3	0.088	0.172	-0.248	0.424	1.06	0.842	1.34	0.62	1	lm.nb	IL-17 Signaling, MAPK Signaling, TLR Signaling	NM_004586.2:277
TOLLIP	0.0468	0.0968	-0.143	0.236	1.03	0.906	1.18	0.64	1	loglinear	IL-1 Signaling, Myeloid Activation, TLR Signaling	NM_019009.2:1320
S100A12	0.501	1.04	-1.53	2.53	1.42	0.346	5.79	0.642	1	Wald	IL-1 Signaling, Mononuclear Cell Migration, Myeloid Activation, RNA Sensing, TLR Signaling	NM_005621.1:260
PXN	-0.0945	0.197	-0.481	0.292	0.937	0.716	1.22	0.643	1	lm.nb	Chemokine Signaling, Lymphocyte Trafficking, Oxidative Stress Response	NM_001080855.3:1430
HLA-DQB1	-0.317	0.674	-1.64	1	0.803	0.321	2.01	0.65	1	lm.nb	MHC Class II Antigen Presentation, TCR Signaling, Type II Interferon Signaling	NM_002123.3:384
CD68	0.977	2.14	-3.22	5.17	1.97	0.107	36.1	0.66	1	Wald	Lysosome, Myeloid Activation	NM_001251.2:1140
CGAS	0.754	1.68	-2.54	4.05	1.69	0.172	16.5	0.666	1	Wald	DNA Sensing	NM_138441.2:1185
YWHAQ	0.0491	0.111	-0.168	0.267	1.03	0.89	1.2	0.668	1	lm.nb	Apoptosis	NM_006826.3:558
IFNAR2	0.0694	0.157	-0.238	0.377	1.05	0.848	1.3	0.669	1	lm.nb	JAK-STAT Signaling, NLR Signaling, Type I Interferon Signaling	NM_000874.3:631
MYD88	1.32	2.98	-4.53	7.17	2.5	0.0434	144	0.67	1	Wald	DNA Sensing, NF-kappaB Signaling, NLR Signaling, TLR Signaling, Type I Interferon Signaling	NM_002468.4:349
GBP2	0.961	2.27	-3.5	5.42	1.95	0.0886	42.8	0.684	1	Wald	NLR Signaling, Type I Interferon Signaling, Type II Interferon Signaling	NM_004120.3:780
TXNIP	-0.146	0.349	-0.83	0.538	0.904	0.563	1.45	0.685	1	lm.nb	Inflammasomes, NLR Signaling, Oxidative Stress Response	NM_006472.4:876
SMAD3	0.0719	0.173	-0.266	0.41	1.05	0.831	1.33	0.687	1	lm.nb	IL-1 Signaling, TGF-beta Signaling, TH17 Differentiation, TH9 Differentiation, Treg Differentiation	NM_005902.3:1490
VAMP3	0.0435	0.106	-0.164	0.251	1.03	0.893	1.19	0.69	1	lm.nb	MHC Class I Antigen Presentation, Myeloid Activation, Phagocytosis	NM_004781.4:248
SOD1	-0.0269	0.0655	-0.155	0.101	0.982	0.898	1.07	0.691	1	loglinear	Coagulation, Other Interleukin Signaling, Oxidative Stress Response	NM_000454.4:245
PELI1	0.0792	0.194	-0.301	0.459	1.06	0.812	1.37	0.693	1	lm.nb	IL-1 Signaling, TLR Signaling	NM_020651.3:1550
RAB31	0.0511	0.125	-0.194	0.296	1.04	0.874	1.23	0.693	1	lm.nb	Myeloid Activation	NM_006868.3:317
PRDM1	0.66	1.65	-2.57	3.89	1.58	0.169	14.8	0.699	1	Wald	BCR Signaling	NM_182907.1:310
NPC2	0.0736	0.187	-0.293	0.44	1.05	0.816	1.36	0.703	1	lm.nb	Lysosome, Myeloid Activation	NM_006432.3:193
IL1B	0.313	0.797	-1.25	1.87	1.24	0.421	3.67	0.705	1	Wald	DNA Sensing, Glycan Sensing, IL-1 Signaling, Inflammasomes, NF-kappaB Signaling, NLR Signaling, TH17 Differentiation, TNF Signaling	NM_000576.2:560
PSEN1	-0.0406	0.106	-0.249	0.168	0.972	0.841	1.12	0.712	1	lm.nb	Myeloid Activation, Oxidative Stress Response	NM_000021.2:900
EIF2AK3	0.0436	0.115	-0.182	0.269	1.03	0.882	1.21	0.714	1	lm.nb	Apoptosis, Proteotoxic Stress	NM_004836.5:938
TCF7	-0.467	1.25	-2.92	1.99	0.723	0.132	3.97	0.719	1	Wald	TCR Signaling	NM_201633.2:519
BCL2L1	-0.0345	0.093	-0.217	0.148	0.976	0.86	1.11	0.72	1	lm.nb	Apoptosis, Inflammasomes, JAK-STAT Signaling, NF-kappaB Signaling, NLR Signaling, Other Interleukin Signaling	NM_001191.3:996
IL18	0.0721	0.195	-0.311	0.455	1.05	0.806	1.37	0.721	1	lm.nb	DNA Sensing, IL-1 Signaling, Myeloid Activation, NLR Signaling	NM_001562.3:364
PARP1	-0.0538	0.147	-0.342	0.234	0.963	0.789	1.18	0.723	1	lm.nb	Apoptosis, NF-kappaB Signaling, Oxidative Stress Response, TGF-beta Signaling	NM_001618.3:3016
NDUFS8	0.0443	0.123	-0.196	0.285	1.03	0.873	1.22	0.727	1	lm.nb	Oxidative Stress Response	XM_005274015.1:436
HLA-DMB	0.72	1.99	-3.18	4.62	1.65	0.11	24.6	0.727	1	Wald	MHC Class II Antigen Presentation	NM_002118.4:374
FURIN	-0.0777	0.223	-0.514	0.359	0.948	0.7	1.28	0.735	1	lm.nb	TGF-beta Signaling, Virus-Host Interaction	NM_002569.3:414
LGALS3	0.0371	0.107	-0.172	0.246	1.03	0.888	1.19	0.736	1	lm.nb	Mononuclear Cell Migration, Myeloid Activation	NM_001177388.1:495
VRK3	0.0667	0.192	-0.309	0.442	1.05	0.807	1.36	0.736	1	lm.nb	IL-17 Signaling, TLR Signaling	NM_016440.3:820
EPHX2	-0.0644	0.19	-0.437	0.309	0.956	0.738	1.24	0.743	1	lm.nb	Leukotriene and Prostaglandin Inflammation	NM_001979.5:1430
CTSZ	-0.0905	0.272	-0.624	0.443	0.939	0.649	1.36	0.747	1	lm.nb	Apoptosis, Lysosome, Myeloid Activation	NM_001336.3:739
DIABLO	-0.04	0.121	-0.277	0.197	0.973	0.825	1.15	0.749	1	lm.nb	Apoptosis, Oxidative Stress Response	NM_138930.3:856
MYC	0.756	2.29	-3.73	5.24	1.69	0.0753	37.9	0.75	1	Wald	Other Interleukin Signaling, TGF-beta Signaling	NM_002467.3:1610
IL2RG	0.59	1.79	-2.92	4.1	1.51	0.132	17.1	0.75	1	Wald	IL-2 Signaling, JAK-STAT Signaling, TH17 Differentiation, TH2 Differentiation	NM_000206.1:595
MIF	0.0831	0.257	-0.421	0.588	1.06	0.747	1.5	0.754	1	lm.nb	Myeloid Activation, Other Interleukin Signaling	NM_002415.1:319
TMPRSS2	0.0594	0.188	-0.308	0.427	1.04	0.808	1.34	0.759	1	lm.nb	Virus-Host Interaction	NM_005656.3:591
UBA52	-0.068	0.222	-0.503	0.367	0.954	0.706	1.29	0.766	1	lm.nb	ALPK1 Signaling, BCR Signaling, DNA Sensing, Glycan Sensing, Interferon Response Genes, NF-kappaB Signaling, RNA Sensing, TCR Signaling, TGF-beta Signaling, TLR Signaling, TNF Signaling	NM_003333.3:288
KLRK1	-0.529	1.72	-3.89	2.84	0.693	0.0673	7.14	0.766	1	Wald	NK Activity	NM_007360.1:760
IL1R1	0.0931	0.308	-0.511	0.697	1.07	0.702	1.62	0.769	1	lm.nb	IL-1 Signaling, NF-kappaB Signaling, TH17 Differentiation	NM_000877.3:582
IL18R1	0.599	1.98	-3.28	4.48	1.51	0.103	22.3	0.77	1	Wald	IL-1 Signaling, TNF Signaling	NM_003855.3:822
JAK1	-0.0647	0.218	-0.491	0.362	0.956	0.711	1.29	0.773	1	lm.nb	IL-2 Signaling, IL-6 Signaling, Interferon Response Genes, NLR Signaling, TH1 Differentiation, TH17 Differentiation, Treg Differentiation, Type I Interferon Signaling, Type II Interferon Signaling, Type III Interferon Signaling	NM_002227.1:285
ICOS	-0.335	1.13	-2.55	1.88	0.793	0.171	3.67	0.774	1	Wald	T-cell Costimulation, TCR Signaling	NM_012092.3:549
NFKB2	0.565	1.92	-3.2	4.33	1.48	0.109	20.1	0.776	1	Wald	DNA Sensing, Glycan Sensing, Inflammasomes, NF-kappaB Signaling, RNA Sensing, TLR Signaling	NM_002502.2:825
PAK1	-0.038	0.132	-0.296	0.22	0.974	0.814	1.17	0.78	1	lm.nb	Chemokine Signaling, Glycan Sensing, TCR Signaling	NM_002576.5:1010
CHUK	-0.0333	0.117	-0.262	0.195	0.977	0.834	1.14	0.782	1	loglinear	BCR Signaling, DNA Sensing, Glycan Sensing, NF-kappaB Signaling, NLR Signaling, RNA Sensing, TCR Signaling, TLR Signaling, TNF Signaling, Type I Interferon Signaling	NM_001320928.1:1634
CAP1	0.0436	0.154	-0.258	0.345	1.03	0.836	1.27	0.783	1	lm.nb	Coagulation, Myeloid Activation	NM_001105530.1:428
ITPR3	-0.0942	0.34	-0.761	0.572	0.937	0.59	1.49	0.788	1	lm.nb	BCR Signaling, Glycan Sensing, Myeloid Inflammation, NLR Signaling	NM_002224.2:3130
MAPK13	0.0459	0.169	-0.286	0.378	1.03	0.82	1.3	0.792	1	lm.nb	MAPK Signaling, NLR Signaling, RNA Sensing, TCR Signaling, TH17 Differentiation, TLR Signaling, TNF Signaling	NM_002754.3:1050
MAP3K1	0.0511	0.194	-0.329	0.431	1.04	0.796	1.35	0.798	1	lm.nb	MAPK Signaling, Myeloid Inflammation, RNA Sensing, TLR Signaling	NM_005921.1:2525
AKT1	0.0307	0.117	-0.199	0.26	1.02	0.871	1.2	0.799	1	loglinear	BCR Signaling, TCR Signaling, TNF Signaling	NM_001014432.1:1275
ATG4A	0.0236	0.0902	-0.153	0.2	1.02	0.899	1.15	0.799	1	loglinear	Autophagy	NM_052936.5:1103
ATP6AP2	-0.0415	0.159	-0.353	0.27	0.972	0.783	1.21	0.8	1	lm.nb	Angiotensin System, Myeloid Activation	NM_005765.2:419
ACKR3	0.118	0.456	-0.775	1.01	1.09	0.585	2.02	0.801	1	lm.nb	Chemokine Signaling	NM_020311.1:375
FBXO6	0.755	3.02	-5.16	6.67	1.69	0.028	102	0.809	1	Wald	MHC Class I Antigen Presentation, Proteotoxic Stress	NM_018438.5:420
NEU1	0.0301	0.121	-0.207	0.268	1.02	0.866	1.2	0.809	1	lm.nb	Lysosome, Myeloid Activation	NM_000434.4:808
SIRPA	-0.101	0.423	-0.931	0.729	0.932	0.524	1.66	0.816	1	lm.nb	Mononuclear Cell Migration, Myeloid Activation, Oxidative Stress Response	NM_001040022.1:1573
TRAF3	0.0428	0.181	-0.313	0.398	1.03	0.805	1.32	0.819	1	lm.nb	Inflammasomes, NF-kappaB Signaling, NLR Signaling, RNA Sensing, TLR Signaling, TNF Signaling, Type I Interferon Signaling	NM_145725.2:720
RELA	0.0353	0.15	-0.258	0.329	1.02	0.836	1.26	0.819	1	lm.nb	BCR Signaling, DNA Sensing, Glycan Sensing, Inflammasomes, NF-kappaB Signaling, NLR Signaling, RNA Sensing, TCR Signaling, TH1 Differentiation, TH9 Differentiation, TLR Signaling, TNF Signaling	NM_021975.4:207
CD40	0.692	2.99	-5.17	6.56	1.62	0.0278	94	0.823	1	Wald	Immune Memory, NF-kappaB Signaling, T-cell Costimulation	NM_001250.4:196
TRIM33	0.0257	0.112	-0.194	0.246	1.02	0.874	1.19	0.824	1	lm.nb	TGF-beta Signaling	NM_015906.3:3260
ACKR2	0.585	2.57	-4.45	5.62	1.5	0.0457	49.2	0.826	1	Wald	Chemokine Signaling	NM_001296.5:741
LAMP2	-0.0426	0.191	-0.417	0.332	0.971	0.749	1.26	0.829	1	lm.nb	Coagulation, Lysosome, Myeloid Activation, Phagocytosis	NM_002294.2:380
TRIM25	0.894	4.17	-7.28	9.07	1.86	0.00643	537	0.836	1	Wald	Interferon Response Genes, NF-kappaB Signaling, RNA Sensing, Type II Interferon Signaling	NM_005082.4:480
IGFBP7	-0.0846	0.408	-0.884	0.715	0.943	0.542	1.64	0.84	1	lm.nb	Tissue Stress	NM_001553.1:690
GATA3	-0.295	1.49	-3.22	2.63	0.815	0.107	6.21	0.848	1	Wald	Other Interleukin Signaling, TH1 Differentiation, TH2 Differentiation, TH9 Differentiation	NM_001002295.1:1691
TNFRSF1A	0.0298	0.151	-0.266	0.326	1.02	0.831	1.25	0.848	1	lm.nb	Apoptosis, NF-kappaB Signaling, Other Interleukin Signaling, TNF Signaling	NM_001065.2:515
CSF1	0.314	1.6	-2.81	3.44	1.24	0.142	10.9	0.849	1	Wald	Mononuclear Cell Migration, Myeloid Activation, Other Interleukin Signaling, TNF Signaling	NM_000757.4:823
TNFRSF18	0.249	1.29	-2.27	2.77	1.19	0.207	6.82	0.851	1	Wald	NF-kappaB Signaling, T-cell Costimulation	NM_148901.1:302
RELB	0.62	3.27	-5.79	7.03	1.54	0.0181	131	0.854	1	Wald	Glycan Sensing, Myeloid Activation, NF-kappaB Signaling	NM_006509.3:960
TAB1	0.0264	0.141	-0.25	0.303	1.02	0.841	1.23	0.855	1	lm.nb	ALPK1 Signaling, Glycan Sensing, IL-17 Signaling, NF-kappaB Signaling, NLR Signaling, TLR Signaling, TNF Signaling	NM_153497.2:614
CASP10	0.759	4.04	-7.15	8.67	1.69	0.00703	408	0.855	1	Wald	Apoptosis, RNA Sensing, TNF Signaling	NM_001206524.1:746
TRAF2	0.421	2.25	-3.98	4.82	1.34	0.0633	28.3	0.856	1	Wald	NF-kappaB Signaling, NLR Signaling, RNA Sensing, TNF Signaling	NM_021138.3:1325
TRAM1	-0.0403	0.22	-0.471	0.39	0.972	0.721	1.31	0.859	1	lm.nb	Proteotoxic Stress	NM_014294.5:1231
PRKCD	-0.0459	0.25	-0.536	0.445	0.969	0.69	1.36	0.859	1	lm.nb	Chemokine Signaling, Glycan Sensing, Myeloid Activation, NLR Signaling, Type II Interferon Signaling	NM_006254.3:2165
HMOX1	0.474	2.6	-4.62	5.57	1.39	0.0406	47.5	0.86	1	Wald	HIF1A Signaling, Myeloid Activation, Other Interleukin Signaling, Oxidative Stress Response	NM_002133.2:781
NOX1	-0.418	2.3	-4.92	4.08	0.748	0.033	17	0.86	1	Wald	Oxidative Stress Response	NM_007052.4:455
STAT4	-0.374	2.06	-4.42	3.67	0.772	0.0468	12.7	0.861	1	Wald	IL-2 Signaling, TH1 Differentiation	NM_003151.2:789
FOS	0.0784	0.438	-0.78	0.936	1.06	0.583	1.91	0.862	1	lm.nb	BCR Signaling, MAPK Signaling, TCR Signaling, TLR Signaling, TNF Signaling, Type I Interferon Signaling	NM_005252.3:554
IRAK1	0.457	2.55	-4.55	5.46	1.37	0.0428	44	0.862	1	Wald	IL-17 Signaling, NF-kappaB Signaling, TLR Signaling	NM_001569.3:1036
NFAT5	0.426	2.38	-4.23	5.09	1.34	0.0531	34	0.862	1	Wald	NK Activity, TCR Signaling	NM_173214.1:3290
IKBKB	0.328	1.85	-3.3	3.96	1.26	0.101	15.6	0.864	1	Wald	BCR Signaling, DNA Sensing, Glycan Sensing, NF-kappaB Signaling, NLR Signaling, RNA Sensing, TCR Signaling, TLR Signaling, TNF Signaling, Type I Interferon Signaling	NM_001556.1:1995
MAFB	-0.503	2.84	-6.07	5.07	0.706	0.0149	33.5	0.864	1	Wald	Myeloid Inflammation	NM_005461.4:1231
PRCP	0.0524	0.301	-0.538	0.643	1.04	0.689	1.56	0.866	1	lm.nb	Angiotensin System, Coagulation, Myeloid Activation	NM_005040.2:776
ALPL	0.13	0.751	-1.34	1.6	1.09	0.395	3.04	0.866	1	lm.nb	Myeloid Activation	NM_000478.4:988
MAP1LC3A	-0.645	3.72	-7.94	6.65	0.639	0.00407	100	0.867	1	Wald	Autophagy, Oxidative Stress Response	NM_032514.2:404
ERN1	0.464	2.72	-4.88	5.8	1.38	0.0341	55.9	0.869	1	Wald	Apoptosis, Proteotoxic Stress	NM_001433.2:435
IRF3	0.39	2.33	-4.17	4.95	1.31	0.0554	31	0.871	1	Wald	DNA Sensing, Interferon Response Genes, NLR Signaling, RNA Sensing, TLR Signaling, Type I Interferon Signaling, Type II Interferon Signaling	NM_001571.5:1303
CD14	-0.378	2.28	-4.84	4.09	0.77	0.0349	17	0.872	1	Wald	Myeloid Activation, NF-kappaB Signaling, TLR Signaling	NM_000591.2:885
IFNAR1	-0.0274	0.173	-0.367	0.312	0.981	0.776	1.24	0.878	1	lm.nb	JAK-STAT Signaling, NLR Signaling, Type I Interferon Signaling	NM_000629.2:782
CX3CL1	0.349	2.25	-4.05	4.75	1.27	0.0602	27	0.88	1	Wald	Chemokine Signaling, Mononuclear Cell Migration, Myeloid Activation, TNF Signaling	NM_002996.4:1080
LIMK2	-0.0142	0.0969	-0.204	0.176	0.99	0.868	1.13	0.887	1	lm.nb	Phagocytosis	NM_001031801.1:1590
ATG10	-0.643	4.48	-9.42	8.14	0.64	0.00146	282	0.889	1	Wald	Autophagy	NM_001131028.1:985
PLCG2	-0.537	3.81	-8.01	6.94	0.689	0.00388	123	0.892	1	Wald	BCR Signaling, Glycan Sensing, NF-kappaB Signaling, NK Activity, TCR Signaling, TLR Signaling	NM_002661.2:525
PTPN6	-0.0387	0.284	-0.595	0.518	0.974	0.662	1.43	0.895	1	lm.nb	BCR Signaling, IL-1 Signaling, Myeloid Activation, NK Activity, TCR Signaling, Type I Interferon Signaling, Type II Interferon Signaling	NM_002831.5:1734
MAVS	-0.301	2.27	-4.76	4.15	0.812	0.037	17.8	0.898	1	Wald	DNA Sensing, NLR Signaling, RNA Sensing, Type I Interferon Signaling	NM_001206491.1:1036
ETS1	0.411	3.12	-5.71	6.53	1.33	0.0192	92.2	0.899	1	Wald	Oxidative Stress Response	NM_005238.3:1305
RACK1	-0.0411	0.318	-0.664	0.582	0.972	0.631	1.5	0.9	1	lm.nb	Oxidative Stress Response, TNF Signaling	NM_006098.4:375
CD44	0.0194	0.151	-0.276	0.315	1.01	0.826	1.24	0.9	1	lm.nb	Myeloid Activation, Type II Interferon Signaling	NM_001001392.1:429
ALOX5	-0.148	1.14	-2.39	2.09	0.903	0.191	4.26	0.9	1	Wald	IL-1 Signaling, Leukotriene and Prostaglandin Inflammation, Myeloid Activation, Myeloid Inflammation	NM_000698.2:735
RNF114	0.622	4.85	-8.88	10.1	1.54	0.00213	1110	0.901	1	Wald	MHC Class I Antigen Presentation	NM_018683.4:82
BCR	-0.0262	0.21	-0.438	0.385	0.982	0.738	1.31	0.903	1	lm.nb	Myeloid Activation	NM_004327.3:2375
ACKR4	0.42	3.36	-6.17	7.01	1.34	0.0139	129	0.904	1	Wald	Chemokine Signaling	NM_016557.2:854
CTSS	-0.0334	0.271	-0.565	0.498	0.977	0.676	1.41	0.905	1	lm.nb	Apoptosis, Lysosome, MHC Class I Antigen Presentation, MHC Class II Antigen Presentation, Myeloid Activation, TLR Signaling	NM_004079.3:685
C5	-0.518	4.21	-8.78	7.74	0.699	0.00228	214	0.905	1	Wald	Complement System	NM_001735.2:466
CXCL2	0.03	0.246	-0.452	0.512	1.02	0.731	1.43	0.906	1	lm.nb	Chemokine Signaling, NF-kappaB Signaling, NLR Signaling, TNF Signaling	NM_002089.4:284
IRAK4	0.283	2.41	-4.44	5	1.22	0.0462	32.1	0.909	1	Wald	NF-kappaB Signaling, NLR Signaling, TLR Signaling	NM_001114182.1:933
KDM6B	-0.264	2.32	-4.82	4.29	0.833	0.0354	19.6	0.912	1	Wald	Oxidative Stress Response	NM_001080424.1:4865
GPX7	-0.327	2.9	-6.01	5.35	0.797	0.0155	40.9	0.913	1	Wald	Oxidative Stress Response	NM_015696.5:375
ITGB2	-0.219	1.94	-4.02	3.59	0.859	0.0615	12	0.913	1	Wald	Complement System, Lymphocyte Trafficking, Myeloid Activation, NK Activity, Other Interleukin Signaling, TLR Signaling	NM_001127491.1:1205
PDCD1LG2	-0.358	3.35	-6.93	6.21	0.78	0.0082	74.2	0.918	1	Wald	Immune Memory, T-cell Costimulation	NM_025239.3:642
RIPK2	0.446	4.21	-7.8	8.69	1.36	0.00449	413	0.918	1	Wald	IL-1 Signaling, NLR Signaling, TCR Signaling, TLR Signaling	NM_003821.5:1695
NFATC1	-0.564	5.73	-11.8	10.7	0.676	0.000282	1620	0.924	1	Wald	BCR Signaling, Glycan Sensing, NK Activity, TCR Signaling	NM_172389.1:1984
ATF6	-0.00647	0.0679	-0.14	0.127	0.996	0.908	1.09	0.926	1	loglinear	Proteotoxic Stress	NM_007348.2:110
REL	0.0121	0.132	-0.248	0.272	1.01	0.842	1.21	0.929	1	lm.nb	BCR Signaling, NF-kappaB Signaling	NM_002908.3:2067
FYN	0.15	1.65	-3.08	3.38	1.11	0.118	10.4	0.93	1	Wald	BCR Signaling, Glycan Sensing, NK Activity, Other Interleukin Signaling, TCR Signaling	NM_002037.3:765
LEF1	-0.808	9.08	-18.6	17	0.571	2.51e-06	130000	0.931	1	Wald	TCR Signaling	NM_016269.3:1165
NFATC2	-0.146	1.67	-3.41	3.12	0.904	0.0938	8.71	0.932	1	Wald	BCR Signaling, Glycan Sensing, NK Activity, TCR Signaling	NM_012340.3:1815
NOTCH1	-0.29	3.57	-7.29	6.71	0.818	0.00637	105	0.937	1	Wald	TH2 Differentiation	NM_017617.3:2999
SIGIRR	0.0137	0.173	-0.326	0.353	1.01	0.798	1.28	0.939	1	lm.nb	IL-1 Signaling, TLR Signaling	NM_001135053.1:1382
TRIM6	0.232	2.94	-5.53	5.99	1.17	0.0216	63.7	0.939	1	Wald	Type II Interferon Signaling	NM_058166.4:1294
VWF	-0.209	2.68	-5.46	5.04	0.865	0.0228	32.9	0.94	1	Wald	Coagulation, Complement System	NM_000552.3:8115
IL6R	-0.266	3.44	-7.01	6.48	0.831	0.00774	89.4	0.94	1	Wald	HIF1A Signaling, IL-6 Signaling, JAK-STAT Signaling, Mononuclear Cell Migration, TH17 Differentiation	NM_000565.2:993
IKBKG	0.457	6.01	-11.3	12.2	1.37	0.000391	4820	0.941	1	Wald	BCR Signaling, DNA Sensing, Glycan Sensing, NF-kappaB Signaling, NLR Signaling, RNA Sensing, TCR Signaling, TLR Signaling, TNF Signaling, Type I Interferon Signaling	NM_003639.2:470
RPS6KA1	0.00636	0.0842	-0.159	0.171	1	0.896	1.13	0.941	1	loglinear	IL-17 Signaling, MAPK Signaling, TLR Signaling	NM_002953.3:2000
PIK3CD	-0.129	1.71	-3.49	3.23	0.914	0.089	9.39	0.942	1	Wald	BCR Signaling, Myeloid Activation, TCR Signaling, TNF Signaling	NM_005026.3:2978
CBL	-0.361	4.81	-9.78	9.06	0.779	0.00114	533	0.942	1	Wald	IL-6 Signaling, Myeloid Activation, TGF-beta Signaling	NM_005188.3:1080
CD4	0.13	1.84	-3.48	3.74	1.09	0.0897	13.3	0.946	1	Wald	Host Defense Peptides, Other Interleukin Signaling, TCR Signaling, Virus-Host Interaction	NM_000616.4:975
MSRA	0.375	5.35	-10.1	10.9	1.3	0.000906	1860	0.946	1	Wald	Oxidative Stress Response	NM_001135670.2:472
CYSTM1	-0.0152	0.233	-0.472	0.441	0.99	0.721	1.36	0.949	1	lm.nb	Myeloid Activation	NM_032412.4:299
MAP2K2	0.00803	0.129	-0.245	0.261	1.01	0.844	1.2	0.952	1	lm.nb	BCR Signaling, MAPK Signaling, TCR Signaling, TLR Signaling	NM_030662.3:839
MTOR	-0.552	8.94	-18.1	17	0.682	3.64e-06	128000	0.952	1	Wald	Autophagy, HIF1A Signaling, TH17 Differentiation	NM_004958.3:1865
RNF135	-0.00956	0.171	-0.345	0.326	0.993	0.787	1.25	0.957	1	lm.nb	RNA Sensing	NM_032322.3:1368
ULK1	-0.263	4.72	-9.52	8.99	0.833	0.00136	510	0.957	1	Wald	Autophagy	NM_003565.1:465
C5AR1	-0.0953	1.79	-3.61	3.42	0.936	0.0821	10.7	0.959	1	Wald	Complement System, Mononuclear Cell Migration, Myeloid Activation	NM_001736.3:104
PTGER2	0.324	6.5	-12.4	13.1	1.25	0.000182	8620	0.961	1	Wald	Immune Exhaustion, Leukotriene and Prostaglandin Inflammation	NM_000956.3:995
PANX1	0.448	9.01	-17.2	18.1	1.36	6.63e-06	281000	0.962	1	Wald	Inflammasomes, NLR Signaling	NM_015368.3:610
TRIM56	0.149	3.05	-5.82	6.12	1.11	0.0177	69.5	0.962	1	Wald	DNA Sensing	NM_030961.3:2029
IL31RA	0.0565	1.16	-2.21	2.32	1.04	0.216	5	0.962	1	Wald	IL-6 Signaling, Myeloid Activation	NM_139017.3:1180
CD276	-0.272	5.93	-11.9	11.4	0.828	0.000263	2610	0.964	1	Wald	T-cell Costimulation	NM_001024736.1:1162
RHOG	0.366	8.76	-16.8	17.5	1.29	8.71e-06	191000	0.968	1	Wald	Coagulation, Myeloid Activation	NM_001665.3:575
VSIR	-0.164	3.99	-7.99	7.66	0.892	0.00393	203	0.968	1	Wald	T-cell Costimulation	NM_022153.1:185
DERL1	0.00347	0.0858	-0.165	0.172	1	0.892	1.13	0.969	1	loglinear	Proteotoxic Stress	NM_024295.6:441
RIPK3	0.134	3.34	-6.41	6.68	1.1	0.0117	103	0.969	1	Wald	DNA Sensing, NLR Signaling, TLR Signaling, TNF Signaling	NM_006871.3:1174
CCL17	0.227	5.78	-11.1	11.5	1.17	0.000457	3000	0.97	1	Wald	Chemokine Signaling, Mononuclear Cell Migration	NM_002987.2:229
SELENOS	0.206	5.65	-10.9	11.3	1.15	0.000533	2500	0.972	1	Wald	Oxidative Stress Response, Proteotoxic Stress	NM_203472.1:466
ICAM3	-0.091	2.53	-5.04	4.86	0.939	0.0304	29	0.972	1	Wald	Glycan Sensing, Lymphocyte Trafficking	NM_002162.3:1225
IL17RC	0.322	8.97	-17.3	17.9	1.25	6.34e-06	247000	0.972	1	Wald	IL-17 Signaling	NM_153461.2:1214
IL27RA	-0.0797	2.35	-4.69	4.53	0.946	0.0387	23.1	0.974	1	Wald	JAK-STAT Signaling, Other Interleukin Signaling	NM_004843.3:1640
IL32	-0.025	0.816	-1.62	1.57	0.983	0.324	2.98	0.976	1	lm.nb	Other Interleukin Signaling	NM_004221.4:358
IL17RE	-0.0782	2.57	-5.12	4.97	0.947	0.0287	31.3	0.977	1	Wald	IL-17 Signaling	NM_153483.1:760
BDKRB2	-0.0981	3.45	-6.85	6.65	0.934	0.00866	101	0.978	1	Wald	Angiotensin System, Complement System	NM_000623.3:199
AKT3	0.14	4.96	-9.58	9.86	1.1	0.00131	928	0.978	1	Wald	BCR Signaling, TCR Signaling, TNF Signaling	NM_005465.4:287
PLCG1	0.0669	2.4	-4.63	4.76	1.05	0.0404	27.1	0.978	1	Wald	HIF1A Signaling, Interferon Response Genes, NF-kappaB Signaling, NK Activity, TCR Signaling	NM_002660.2:2290
IRAK3	-0.0879	3.21	-6.38	6.2	0.941	0.012	73.7	0.979	1	Wald	IL-1 Signaling, TLR Signaling	NM_007199.1:1735
IL7	0.0972	3.58	-6.92	7.12	1.07	0.00824	139	0.979	1	Wald	JAK-STAT Signaling, Other Interleukin Signaling	NM_001199886.1:652
THBS1	0.0265	0.984	-1.9	1.95	1.02	0.268	3.87	0.979	1	lm.nb	Coagulation, Mononuclear Cell Migration, Myeloid Activation, NO Signaling, TGF-beta Signaling	NM_003246.2:3465
CCL14	-0.0593	2.65	-5.25	5.13	0.96	0.0263	35	0.983	1	Wald	Chemokine Signaling, Mononuclear Cell Migration	NM_032963.4:243
NOD2	0.0586	2.66	-5.16	5.28	1.04	0.028	38.7	0.983	1	Wald	IL-1 Signaling, IL-17 Signaling, NLR Signaling, TLR Signaling, TNF Signaling	NM_001293557.1:1120
EVL	0.0906	4.22	-8.18	8.36	1.06	0.00344	329	0.983	1	Wald	TCR Signaling	NM_016337.2:888
IL17RA	-0.0626	2.95	-5.84	5.72	0.958	0.0174	52.6	0.984	1	Wald	IL-17 Signaling	NM_014339.6:482
PRKCA	-0.0562	3.14	-6.22	6.11	0.962	0.0134	68.9	0.986	1	Wald	HIF1A Signaling, Lymphocyte Trafficking, Myeloid Inflammation	NM_002737.2:680
IL12A	-0.0368	2.13	-4.22	4.14	0.975	0.0537	17.7	0.987	1	Wald	JAK-STAT Signaling, Other Interleukin Signaling, RNA Sensing, TH1 Differentiation	NM_000882.2:775
PELI2	0.146	9	-17.5	17.8	1.11	5.4e-06	227000	0.987	1	Wald	IL-1 Signaling, TLR Signaling	NM_021255.2:546
CD81	-0.00153	0.106	-0.21	0.207	0.999	0.865	1.15	0.989	1	lm.nb	BCR Signaling, Complement System, Virus-Host Interaction	NM_004356.3:735
ATP6V0D1	0.00178	0.124	-0.241	0.244	1	0.846	1.18	0.989	1	lm.nb	Lysosome, Phagocytosis	NM_004691.4:970
PLAT	0.125	9.05	-17.6	17.9	1.09	5e-06	238000	0.989	1	Wald	Coagulation, Complement System	NM_000930.3:1340
MAP3K5	-0.121	8.99	-17.7	17.5	0.92	4.57e-06	185000	0.99	1	Wald	Oxidative Stress Response, Proteotoxic Stress, TNF Signaling	NM_005923.3:2415
PIK3CB	0.0697	6.4	-12.5	12.6	1.05	0.000176	6270	0.992	1	Wald	BCR Signaling, TCR Signaling, TNF Signaling	NM_006219.1:2945
FOXO1	-0.0742	8.31	-16.4	16.2	0.95	1.18e-05	76500	0.993	1	Wald	Other Interleukin Signaling, Oxidative Stress Response, Treg Differentiation	NM_002015.3:1526
MAP2K7	0.0512	6.11	-11.9	12	1.04	0.000256	4190	0.994	1	Wald	MAPK Signaling, Proteotoxic Stress, TCR Signaling, TLR Signaling, TNF Signaling	NM_145185.2:495
TIFA	0.0216	3.53	-6.89	6.93	1.02	0.00843	122	0.995	1	Wald	ALPK1 Signaling	NM_052864.2:2711
SERPINA1	-0.00204	0.39	-0.766	0.762	0.999	0.588	1.7	0.996	1	lm.nb	Coagulation, Complement System, Myeloid Activation	NM_001127702.1:963
AP1S2	-0.0214	4.54	-8.91	8.87	0.985	0.00208	468	0.996	1	Wald	Lysosome, MHC Class II Antigen Presentation	NM_003916.4:362
TGFB1	-0.0283	6.02	-11.8	11.8	0.981	0.000277	3480	0.996	1	Wald	Mononuclear Cell Migration, Myeloid Activation, Other Interleukin Signaling, TGF-beta Signaling, TH17 Differentiation, TH9 Differentiation, Treg Differentiation	NM_000660.3:1260
WIPI1	-0.0295	8.94	-17.6	17.5	0.98	5.19e-06	185000	0.997	1	Wald	Autophagy	NM_017983.5:1325
NLRP1	-0.00911	3.77	-7.4	7.39	0.994	0.00591	167	0.998	1	Wald	Inflammasomes, NLR Signaling	NM_033004.2:2135
RAB5C	0.000223	0.104	-0.205	0.205	1	0.868	1.15	0.998	1	loglinear	Myeloid Activation, Phagocytosis	NM_001252039.1:477
EGLN1	0.0118	7.39	-14.5	14.5	1.01	4.42e-05	23000	0.999	1	Wald	HIF1A Signaling, Oxidative Stress Response	NM_022051.2:3782
PTGER4	0.0111	9.01	-17.6	17.7	1.01	4.87e-06	209000	0.999	1	Wald	Leukotriene and Prostaglandin Inflammation	NM_000958.2:976

## Sheet: RSV_3DPI
Gene	Log2 fold change	std error (log2)	Lower confidence limit (log2)	Upper confidence limit (log2)	Linear fold change	Lower confidence limit (linear)	Upper confidence limit (linear)	P-value	BY.p.value	method	Gene.sets	probe.ID
IFI6	6.93	0.307	6.32	7.53	122	80.1	184	3.1e-09	9.77e-06	lm.nb	Type I Interferon Signaling	NM_002038.3:410
IFIT1	7.47	0.418	6.65	8.29	177	100	313	2.43e-08	2.51e-05	lm.nb	Interferon Response Genes, Type I Interferon Signaling	NM_001548.3:1440
IFIT3	6.68	0.381	5.94	7.43	103	61.2	172	2.88e-08	2.51e-05	lm.nb	Type I Interferon Signaling	NM_001031683.2:1470
IRF9	1.77	0.105	1.57	1.98	3.42	2.96	3.94	3.98e-08	2.51e-05	lm.nb	NLR Signaling, Type I Interferon Signaling, Type II Interferon Signaling, Type III Interferon Signaling	NM_006084.4:723
ISG15	8.07	0.48	7.13	9.02	270	140	517	4.16e-08	2.51e-05	lm.nb	Interferon Response Genes, RNA Sensing, Type I Interferon Signaling	NM_005101.3:456
OAS2	3.9	0.242	3.43	4.38	15	10.8	20.8	5.98e-08	2.51e-05	lm.nb	Interferon Response Genes, NLR Signaling, Type I Interferon Signaling, Type II Interferon Signaling	NM_016817.2:319
IFIT2	7.62	0.474	6.69	8.55	196	103	374	6.17e-08	2.51e-05	lm.nb	Type I Interferon Signaling	NM_001547.4:1040
HERC5	5.27	0.332	4.62	5.92	38.6	24.6	60.5	6.82e-08	2.51e-05	lm.nb	Interferon Response Genes, MHC Class I Antigen Presentation, RNA Sensing	NM_016323.2:935
MX1	4.51	0.285	3.95	5.06	22.7	15.4	33.5	7.18e-08	2.51e-05	lm.nb	Interferon Response Genes, Type I Interferon Signaling	NM_001144925.2:1369
IFI27	4.02	0.26	3.51	4.53	16.2	11.4	23.1	8.54e-08	2.69e-05	lm.nb	MAPK Signaling, Type I Interferon Signaling	NM_005532.3:390
RSAD2	7.56	0.517	6.55	8.58	189	93.8	382	1.41e-07	4.02e-05	lm.nb	Type I Interferon Signaling	NM_080657.4:1037
IFI44	4.39	0.304	3.8	4.99	21	13.9	31.7	1.55e-07	4.08e-05	lm.nb	Interferon Response Genes	NM_006417.4:589
STAT1	3.3	0.233	2.84	3.75	9.82	7.16	13.5	1.88e-07	4.24e-05	lm.nb	IL-2 Signaling, IL-6 Signaling, Interferon Response Genes, NLR Signaling, TH1 Differentiation, Type I Interferon Signaling, Type III Interferon Signaling	NM_139266.1:455
IFITM1	5.25	0.371	4.52	5.98	38.1	23	63.1	1.89e-07	4.24e-05	lm.nb	BCR Signaling, MAPK Signaling, Type I Interferon Signaling	NM_003641.3:230
IFITM3	3.69	0.275	3.16	4.23	13	8.91	18.8	2.92e-07	6.12e-05	lm.nb	MAPK Signaling, Type I Interferon Signaling	NM_021034.2:477
DDX58	4.4	0.334	3.75	5.05	21.1	13.4	33.2	3.45e-07	6.78e-05	lm.nb	DNA Sensing, Interferon Response Genes, NF-kappaB Signaling, RNA Sensing, Type I Interferon Signaling	NM_014314.3:2130
OAS1	4.75	0.38	4	5.49	26.9	16	45.1	5.47e-07	0.000101	lm.nb	Interferon Response Genes, NLR Signaling, Type I Interferon Signaling, Type II Interferon Signaling	NM_001032409.1:805
LAMP3	4.37	0.352	3.68	5.06	20.7	12.8	33.3	5.82e-07	0.000102	lm.nb	Lysosome	NM_014398.3:878
PARP9	3.07	0.254	2.58	3.57	8.42	5.96	11.9	7.08e-07	0.000109	lm.nb	Interferon Response Genes	NM_001146102.1:905
HLA-A	2.39	0.198	2	2.78	5.25	4.01	6.87	7.22e-07	0.000109	lm.nb	MHC Class I Antigen Presentation, Type I Interferon Signaling, Type II Interferon Signaling	NM_002116.5:1000
IFIH1	3.83	0.317	3.21	4.46	14.3	9.27	22	7.25e-07	0.000109	lm.nb	RNA Sensing, Type I Interferon Signaling	NM_022168.3:1056
DHX58	2.62	0.223	2.19	3.06	6.16	4.55	8.34	9.16e-07	0.000131	lm.nb	RNA Sensing	NM_024119.2:847
CXCL10	8.16	0.708	6.78	9.55	287	110	751	1.09e-06	0.000149	lm.nb	Chemokine Signaling, DNA Sensing, Mononuclear Cell Migration, RNA Sensing, TNF Signaling	NM_001565.3:122
GBP1	4.5	0.403	3.71	5.29	22.7	13.1	39.2	1.41e-06	0.00018	lm.nb	NLR Signaling, Type II Interferon Signaling	NM_002053.2:1685
IRF7	3.66	0.329	3.01	4.3	12.6	8.07	19.7	1.46e-06	0.00018	lm.nb	DNA Sensing, NLR Signaling, RNA Sensing, TLR Signaling, Type I Interferon Signaling, Type II Interferon Signaling	NM_001572.3:1583
IFITM2	2.44	0.221	2.01	2.87	5.43	4.02	7.33	1.54e-06	0.00018	lm.nb	MAPK Signaling, Type I Interferon Signaling	NM_006435.2:390
OASL	8.64	0.782	7.11	10.2	400	138	1160	1.55e-06	0.00018	lm.nb	Interferon Response Genes, Type I Interferon Signaling, Type II Interferon Signaling	NM_198213.2:454
ADAR	1.65	0.15	1.35	1.94	3.13	2.55	3.83	1.62e-06	0.000181	lm.nb	DNA Sensing, Type I Interferon Signaling	NM_001025107.1:3530
XAF1	4.06	0.371	3.33	4.79	16.7	10.1	27.6	1.68e-06	0.000181	lm.nb	Type I Interferon Signaling	NM_199139.2:978
IFI35	3.77	0.345	3.09	4.44	13.6	8.52	21.8	1.72e-06	0.000181	lm.nb	Type I Interferon Signaling	NM_005533.3:415
TRIM22	2.58	0.239	2.11	3.05	5.99	4.33	8.28	1.89e-06	0.000192	lm.nb	Type II Interferon Signaling	NM_006074.4:938
HLA-E	2.31	0.216	1.89	2.74	4.96	3.7	6.66	2.06e-06	0.000202	lm.nb	MHC Class I Antigen Presentation, Type I Interferon Signaling, Type II Interferon Signaling	NM_005516.5:579
EIF2AK2	2.86	0.272	2.33	3.4	7.28	5.03	10.5	2.32e-06	0.000215	lm.nb	Interferon Response Genes, Proteotoxic Stress, Type I Interferon Signaling	NM_002759.1:1760
DTX3L	2.15	0.204	1.75	2.55	4.43	3.36	5.85	2.32e-06	0.000215	lm.nb	MHC Class I Antigen Presentation	NM_138287.3:2185
OAS3	5.14	0.494	4.17	6.11	35.3	18	69	2.59e-06	0.000224	lm.nb	Interferon Response Genes, NLR Signaling, Type I Interferon Signaling, Type II Interferon Signaling	NM_006187.3:2354
GBP4	4.36	0.421	3.54	5.19	20.6	11.6	36.5	2.63e-06	0.000224	lm.nb	NLR Signaling, Type II Interferon Signaling	NM_052941.4:812
APOL6	2.2	0.212	1.79	2.62	4.6	3.45	6.14	2.64e-06	0.000224	lm.nb	Interferon Response Genes	NM_030641.3:422
HLA-B	2.74	0.266	2.22	3.26	6.69	4.66	9.6	2.82e-06	0.000233	lm.nb	MHC Class I Antigen Presentation, Myeloid Activation, Type I Interferon Signaling, Type II Interferon Signaling	NM_005514.6:937
PSMB9	2.94	0.287	2.37	3.5	7.66	5.18	11.3	2.96e-06	0.000238	lm.nb	BCR Signaling, Glycan Sensing, MHC Class I Antigen Presentation, NF-kappaB Signaling, TCR Signaling	NM_002800.4:455
STAT2	2.53	0.248	2.04	3.01	5.77	4.12	8.07	3.03e-06	0.000238	lm.nb	NLR Signaling, Type I Interferon Signaling, Type III Interferon Signaling	NM_005419.3:1390
SP100	2.16	0.22	1.73	2.59	4.46	3.31	6.02	4.26e-06	0.000327	lm.nb	Type II Interferon Signaling	NM_001206704.1:1495
IRF1	1.81	0.187	1.45	2.18	3.51	2.73	4.53	4.61e-06	0.000345	lm.nb	TNF Signaling, Type I Interferon Signaling, Type II Interferon Signaling	NM_002198.1:510
CXCL11	8.51	0.9	6.74	10.3	364	107	1230	5.69e-06	0.000417	lm.nb	Chemokine Signaling	NM_005409.4:282
TNFSF10	2.53	0.269	2.01	3.06	5.79	4.02	8.35	5.86e-06	0.000419	lm.nb	Apoptosis, Cytotoxicity	NM_003810.2:115
BST2	4.17	0.445	3.3	5.04	18	9.82	32.9	6.11e-06	0.000428	lm.nb	MAPK Signaling, Myeloid Activation, Type I Interferon Signaling	NM_004335.3:395
APOBEC3G	2.82	0.304	2.22	3.42	7.06	4.67	10.7	6.66e-06	0.000456	lm.nb	RNA Sensing	NM_021822.2:761
TAP1	3.41	0.373	2.68	4.14	10.6	6.41	17.6	7.49e-06	0.000502	lm.nb	MHC Class I Antigen Presentation, Phagocytosis	NM_000593.5:2075
TRIM5	2.04	0.226	1.59	2.48	4.11	3.02	5.59	8.51e-06	0.000558	lm.nb	Type II Interferon Signaling	NM_033092.2:800
TRIM21	2.7	0.307	2.1	3.3	6.5	4.28	9.87	1.03e-05	0.000663	lm.nb	DNA Sensing, MHC Class I Antigen Presentation, Type II Interferon Signaling	NM_003141.3:1190
UBE2L6	2.94	0.344	2.27	3.62	7.68	4.81	12.3	1.31e-05	0.000813	lm.nb	Interferon Response Genes, MHC Class I Antigen Presentation, RNA Sensing	NM_004223.4:472
CD38	2.38	0.279	1.83	2.93	5.21	3.56	7.61	1.32e-05	0.000813	lm.nb	Oxidative Stress Response	NM_001775.2:280
ACSL1	1.24	0.146	0.956	1.53	2.37	1.94	2.89	1.35e-05	0.000819	lm.nb	PPAR Signaling	NM_001995.4:1990
TLR3	2.42	0.286	1.86	2.98	5.35	3.63	7.9	1.43e-05	0.000848	lm.nb	DNA Sensing, Myeloid Activation, TLR Signaling	NM_003265.2:772
TAP2	2.86	0.343	2.18	3.53	7.24	4.54	11.5	1.6e-05	0.000932	lm.nb	MHC Class I Antigen Presentation, Phagocytosis	NM_000544.3:909
IDO1	5.13	0.623	3.91	6.35	34.9	15	81.5	1.77e-05	0.00101	lm.nb	Myeloid Inflammation	NM_002164.5:369
PSMB8	1.7	0.208	1.29	2.11	3.25	2.45	4.31	1.9e-05	0.00107	lm.nb	BCR Signaling, Glycan Sensing, MHC Class I Antigen Presentation, NF-kappaB Signaling, TCR Signaling, Type I Interferon Signaling	NM_004159.4:1215
MYD88	2.23	0.278	1.69	2.78	4.7	3.22	6.85	2.15e-05	0.00119	lm.nb	DNA Sensing, NF-kappaB Signaling, NLR Signaling, TLR Signaling, Type I Interferon Signaling	NM_002468.4:349
LAG3	4.95	0.635	3.71	6.2	31	13.1	73.5	2.7e-05	0.00146	lm.nb	Immune Exhaustion, MHC Class II Antigen Presentation, T-cell Costimulation	NM_002286.5:1735
CASP1	2.21	0.286	1.65	2.77	4.64	3.15	6.84	2.89e-05	0.00154	lm.nb	DNA Sensing, IL-1 Signaling, Inflammasomes, NLR Signaling	NM_033294.3:701
RBCK1	1.49	0.196	1.1	1.87	2.81	2.15	3.66	3.3e-05	0.00171	lm.nb	MHC Class I Antigen Presentation, NLR Signaling, TNF Signaling	NM_006462.4:736
CARD17	1.82	0.24	1.35	2.29	3.54	2.56	4.9	3.31e-05	0.00171	lm.nb	NLR Signaling	NM_001007232.1:143
CXCL3	2.5	0.333	1.84	3.15	5.65	3.59	8.88	3.73e-05	0.00189	lm.nb	Chemokine Signaling, NF-kappaB Signaling, NLR Signaling, TNF Signaling	NM_002090.2:540
TNFSF13B	5.57	0.75	4.1	7.04	47.6	17.2	132	3.97e-05	0.00199	lm.nb	NF-kappaB Signaling	NM_001145645.2:587
NAMPT	1.48	0.201	1.09	1.88	2.8	2.13	3.67	4.11e-05	0.00202	lm.nb	Myeloid Activation, NLR Signaling	NM_005746.3:1318
TCIRG1	1.25	0.175	0.902	1.59	2.37	1.87	3.01	5.61e-05	0.00272	lm.nb	Lysosome, Myeloid Activation, Phagocytosis	NM_006053.2:1470
CEBPB	0.541	0.0777	0.389	0.694	1.46	1.31	1.62	6.58e-05	0.00314	loglinear	Proteotoxic Stress, TNF Signaling	NM_005194.2:1420
CXCL16	1.29	0.186	0.921	1.65	2.44	1.89	3.14	7.03e-05	0.00325	lm.nb	Chemokine Signaling	NM_001100812.1:850
DDIT3	3.66	0.531	2.62	4.7	12.6	6.15	26	7.09e-05	0.00325	lm.nb	Apoptosis, MAPK Signaling, Proteotoxic Stress	NM_001195054.1:450
TIMP2	1.62	0.235	1.16	2.08	3.07	2.23	4.22	7.12e-05	0.00325	lm.nb	Myeloid Activation	NM_003255.4:794
IKBKE	1.6	0.235	1.14	2.06	3.03	2.21	4.17	7.71e-05	0.00343	lm.nb	DNA Sensing, NLR Signaling, RNA Sensing, TLR Signaling, Type I Interferon Signaling	NM_001193321.1:2108
RNF31	0.851	0.125	0.607	1.1	1.8	1.52	2.14	7.73e-05	0.00343	loglinear	NLR Signaling, TNF Signaling	NM_017999.4:2500
RNASEL	0.742	0.11	0.526	0.958	1.67	1.44	1.94	8.49e-05	0.00371	loglinear	Interferon Response Genes, NLR Signaling, Type I Interferon Signaling	NM_021133.3:1094
PSMB10	1.11	0.169	0.782	1.44	2.16	1.72	2.72	0.0001	0.00432	lm.nb	BCR Signaling, Glycan Sensing, MHC Class I Antigen Presentation, NF-kappaB Signaling, TCR Signaling	NM_002801.2:221
MT2A	2.42	0.374	1.68	3.15	5.35	3.21	8.89	0.000117	0.00498	lm.nb	Type II Interferon Signaling	NM_005953.5:3
ACKR4	1.71	0.275	1.17	2.25	3.28	2.26	4.77	0.000153	0.00641	lm.nb	Chemokine Signaling	NM_016557.2:854
EIF3F	-1.1	0.178	-1.45	-0.753	0.466	0.366	0.593	0.000161	0.00668	lm.nb	Virus-Host Interaction	NM_003754.2:1015
SCARB2	1.29	0.211	0.875	1.7	2.44	1.83	3.25	0.000176	0.0072	lm.nb	Lysosome	NM_005506.2:1825
ALPK1	0.992	0.165	0.669	1.31	1.99	1.59	2.49	0.000198	0.00799	lm.nb	ALPK1 Signaling	NM_025144.2:2975
LYN	1.16	0.198	0.774	1.55	2.24	1.71	2.93	0.000238	0.00942	lm.nb	BCR Signaling, Glycan Sensing, Mononuclear Cell Migration, Myeloid Activation, NF-kappaB Signaling	NM_002350.3:870
CFLAR	1.35	0.23	0.897	1.8	2.54	1.86	3.48	0.000239	0.00942	lm.nb	NF-kappaB Signaling, Oxidative Stress Response, TNF Signaling	NM_001127183.1:653
HLA-DRB	1.8	0.308	1.19	2.4	3.47	2.29	5.28	0.000249	0.00968	lm.nb	Lymphocyte Trafficking, MHC Class II Antigen Presentation, Phagocytosis, T-cell Costimulation, TCR Signaling, Type II Interferon Signaling	NM_022555.3:698
TLR2	3.04	0.527	2.01	4.08	8.23	4.02	16.9	0.00027	0.0104	lm.nb	Host Defense Peptides, MHC Class I Antigen Presentation, Myeloid Activation, TLR Signaling, Virus-Host Interaction	NM_003264.3:2402
MAP3K8	1.08	0.19	0.712	1.46	2.12	1.64	2.75	0.000293	0.0111	lm.nb	IL-1 Signaling, TCR Signaling, TLR Signaling, TNF Signaling	NM_001244134.1:493
RIPK2	1.33	0.235	0.872	1.79	2.52	1.83	3.46	0.000304	0.0114	lm.nb	IL-1 Signaling, NLR Signaling, TCR Signaling, TLR Signaling	NM_003821.5:1695
TGFB3	1.3	0.232	0.844	1.75	2.46	1.79	3.37	0.000337	0.0124	lm.nb	Coagulation, TGF-beta Signaling	NM_003239.2:1485
CTSS	0.636	0.114	0.413	0.86	1.55	1.33	1.81	0.000339	0.0124	lm.nb	Apoptosis, Lysosome, MHC Class I Antigen Presentation, MHC Class II Antigen Presentation, Myeloid Activation, TLR Signaling	NM_004079.3:685
CASP8	1.31	0.237	0.847	1.77	2.48	1.8	3.42	0.000361	0.0131	lm.nb	Apoptosis, Glycan Sensing, NLR Signaling, RNA Sensing, TLR Signaling, TNF Signaling	NM_001080124.1:890
IFI16	1.5	0.272	0.969	2.04	2.83	1.96	4.1	0.000369	0.0132	lm.nb	DNA Sensing, NLR Signaling	NM_001206567.1:2351
ATF4	1.41	0.256	0.904	1.91	2.65	1.87	3.75	0.000387	0.0137	lm.nb	Oxidative Stress Response, Proteotoxic Stress, TNF Signaling	NM_001675.2:1151
SOD2	1.19	0.218	0.761	1.62	2.28	1.7	3.07	0.000405	0.0142	lm.nb	Other Interleukin Signaling, Oxidative Stress Response	NM_000636.2:201
MCL1	1.06	0.194	0.675	1.44	2.08	1.6	2.71	0.000417	0.0144	lm.nb	Other Interleukin Signaling, Oxidative Stress Response	NM_021960.5:644
IL4R	0.822	0.155	0.519	1.12	1.77	1.43	2.18	0.000485	0.0166	lm.nb	JAK-STAT Signaling, Myeloid Activation, Other Interleukin Signaling, TH2 Differentiation	NM_000418.3:1014
FAS	1.06	0.203	0.662	1.46	2.09	1.58	2.75	0.000552	0.0187	lm.nb	Apoptosis, Cytotoxicity, TNF Signaling	NM_000043.4:1089
GCA	1.83	0.352	1.14	2.52	3.57	2.21	5.76	0.00056	0.0187	lm.nb	Myeloid Activation	NM_012198.3:525
HLA-DRA	1.51	0.294	0.936	2.09	2.85	1.91	4.26	0.000611	0.0203	lm.nb	MHC Class II Antigen Presentation, TCR Signaling, Type II Interferon Signaling	NM_019111.3:335
TBK1	0.767	0.15	0.474	1.06	1.7	1.39	2.08	0.000621	0.0204	lm.nb	DNA Sensing, IL-1 Signaling, NLR Signaling, RNA Sensing, TLR Signaling, Type I Interferon Signaling	NM_013254.2:1610
IL6ST	1.02	0.202	0.622	1.41	2.03	1.54	2.66	0.000702	0.0228	lm.nb	IL-6 Signaling, JAK-STAT Signaling, TH17 Differentiation	NM_002184.2:2505
NT5E	1.67	0.334	1.02	2.33	3.18	2.02	5.01	0.000743	0.0239	lm.nb	Myeloid Inflammation	NM_002526.2:1214
CASP4	0.874	0.176	0.529	1.22	1.83	1.44	2.33	0.000765	0.0243	lm.nb	NLR Signaling	NM_001225.3:88
SMAD3	0.568	0.114	0.344	0.792	1.48	1.27	1.73	0.000776	0.0244	lm.nb	IL-1 Signaling, TGF-beta Signaling, TH17 Differentiation, TH9 Differentiation, Treg Differentiation	NM_005902.3:1490
BCL3	1.05	0.211	0.633	1.46	2.07	1.55	2.75	0.000788	0.0246	lm.nb	TNF Signaling	NM_005178.2:450
CD274	2.43	0.497	1.46	3.41	5.41	2.75	10.6	0.000849	0.0262	lm.nb	T-cell Costimulation	NM_014143.3:501
HLA-C	1.53	0.312	0.915	2.14	2.88	1.89	4.41	0.000859	0.0263	lm.nb	MHC Class I Antigen Presentation, Myeloid Activation, Type I Interferon Signaling, Type II Interferon Signaling	NM_002117.4:895
DNAJA2	0.581	0.119	0.347	0.814	1.5	1.27	1.76	0.000883	0.0267	lm.nb	Proteotoxic Stress	NM_005880.3:370
JAK2	1.56	0.322	0.925	2.19	2.94	1.9	4.56	0.000932	0.0279	lm.nb	IL-2 Signaling, IL-6 Signaling, Myeloid Activation, TH1 Differentiation, TH17 Differentiation, Type II Interferon Signaling	NM_004972.3:1464
STAT5A	0.977	0.208	0.569	1.39	1.97	1.48	2.61	0.00114	0.0337	lm.nb	IL-2 Signaling, TH2 Differentiation, Treg Differentiation	NM_003152.3:2523
MAP2K3	0.501	0.107	0.291	0.711	1.42	1.22	1.64	0.00114	0.0337	loglinear	IL-17 Signaling, MAPK Signaling, Myeloid Inflammation, TLR Signaling, TNF Signaling	NM_145109.1:370
LDHB	-0.389	0.0844	-0.555	-0.224	0.764	0.681	0.856	0.00128	0.037	loglinear	HIF1A Signaling	NM_001174097.1:586
SP1	0.725	0.157	0.417	1.03	1.65	1.33	2.05	0.00128	0.037	lm.nb	Oxidative Stress Response, TGF-beta Signaling	NM_138473.2:833
CXCL8	1.85	0.404	1.06	2.64	3.6	2.08	6.24	0.00133	0.0381	lm.nb	Chemokine Signaling, Myeloid Activation, NF-kappaB Signaling, NLR Signaling, RNA Sensing, Tissue Stress, TLR Signaling	NM_000584.3:221
CCL28	1.15	0.253	0.653	1.64	2.22	1.57	3.13	0.0014	0.0396	lm.nb	Chemokine Signaling	NM_148672.2:236
CXCL5	3.89	0.867	2.19	5.59	14.8	4.57	48.2	0.00151	0.0426	lm.nb	Chemokine Signaling, TNF Signaling	NM_002994.3:250
ADGRE5	0.818	0.183	0.46	1.18	1.76	1.38	2.26	0.00154	0.0428	lm.nb	Myeloid Activation	NM_078481.3:1974
AHR	0.774	0.175	0.431	1.12	1.71	1.35	2.17	0.00167	0.0462	lm.nb	TH17 Differentiation	NM_001621.4:1818
RACK1	-0.77	0.175	-1.11	-0.428	0.586	0.462	0.743	0.0017	0.0462	lm.nb	Oxidative Stress Response, TNF Signaling	NM_006098.4:375
HSP90B1	0.647	0.147	0.359	0.935	1.57	1.28	1.91	0.00171	0.0462	lm.nb	Other Interleukin Signaling, Proteotoxic Stress, TLR Signaling	NM_003299.2:1445
VSIR	0.895	0.203	0.496	1.29	1.86	1.41	2.45	0.00172	0.0462	lm.nb	T-cell Costimulation	NM_022153.1:185
MDFIC	-0.496	0.113	-0.718	-0.273	0.709	0.608	0.827	0.00179	0.0476	lm.nb	Immune Exhaustion	NM_199072.2:730
RIPK1	0.782	0.179	0.431	1.13	1.72	1.35	2.19	0.0018	0.0476	lm.nb	DNA Sensing, NF-kappaB Signaling, NLR Signaling, RNA Sensing, TLR Signaling, TNF Signaling, Type I Interferon Signaling	NM_003804.3:710
TANK	0.453	0.107	0.244	0.663	1.37	1.18	1.58	0.00215	0.0559	lm.nb	NLR Signaling, RNA Sensing, TLR Signaling	NM_004180.2:158
CTSL	0.884	0.208	0.476	1.29	1.85	1.39	2.45	0.00215	0.0559	lm.nb	Apoptosis, Lysosome, MHC Class I Antigen Presentation, MHC Class II Antigen Presentation, TLR Signaling	NM_001912.4:1072
JAK1	0.518	0.124	0.276	0.76	1.43	1.21	1.69	0.00234	0.0605	lm.nb	IL-2 Signaling, IL-6 Signaling, Interferon Response Genes, NLR Signaling, TH1 Differentiation, TH17 Differentiation, Treg Differentiation, Type I Interferon Signaling, Type II Interferon Signaling, Type III Interferon Signaling	NM_002227.1:285
LCN2	1.8	0.432	0.958	2.65	3.49	1.94	6.27	0.00238	0.0609	lm.nb	Host Defense Peptides, Myeloid Activation, Other Interleukin Signaling	NM_005564.3:551
PTGS2	2.58	0.619	1.37	3.79	5.98	2.58	13.9	0.00242	0.0615	lm.nb	Leukotriene and Prostaglandin Inflammation, NF-kappaB Signaling, Other Interleukin Signaling, TNF Signaling	NM_000963.1:495
SOCS3	1.56	0.378	0.823	2.3	2.96	1.77	4.94	0.00253	0.0637	lm.nb	IL-6 Signaling, MHC Class I Antigen Presentation, TNF Signaling, Type I Interferon Signaling, Type II Interferon Signaling	NM_003955.4:614
TAB2	0.53	0.128	0.279	0.782	1.44	1.21	1.72	0.00255	0.0638	lm.nb	ALPK1 Signaling, Glycan Sensing, NF-kappaB Signaling, NLR Signaling, TCR Signaling, TLR Signaling, TNF Signaling	NM_015093.3:1377
KRAS	0.517	0.126	0.27	0.763	1.43	1.21	1.7	0.00265	0.0657	lm.nb	BCR Signaling, TCR Signaling	NM_033360.2:267
PTK2B	0.916	0.225	0.475	1.36	1.89	1.39	2.56	0.00279	0.0687	lm.nb	Chemokine Signaling, IL-2 Signaling, Lymphocyte Trafficking, NK Activity	NM_004103.3:735
TMPRSS2	0.521	0.128	0.27	0.772	1.43	1.21	1.71	0.00281	0.0687	lm.nb	Virus-Host Interaction	NM_005656.3:591
C3	1.02	0.251	0.527	1.51	2.03	1.44	2.85	0.00284	0.0689	lm.nb	Complement System, Myeloid Activation	NM_000064.2:4396
IL1RN	1.15	0.285	0.592	1.71	2.22	1.51	3.27	0.00296	0.0711	lm.nb	IL-1 Signaling	NM_000577.4:174
HLA-DMA	0.912	0.228	0.465	1.36	1.88	1.38	2.56	0.0031	0.0736	lm.nb	MHC Class II Antigen Presentation	NM_006120.3:396
FCGRT	-0.434	0.109	-0.647	-0.221	0.74	0.639	0.858	0.00311	0.0736	loglinear	Myeloid Inflammation	XM_011526628.1:205
ATG7	0.828	0.209	0.417	1.24	1.77	1.34	2.36	0.00333	0.0782	lm.nb	Autophagy, MHC Class I Antigen Presentation, Myeloid Activation	NM_001136031.2:406
ACSL3	0.649	0.164	0.327	0.971	1.57	1.25	1.96	0.00335	0.0782	lm.nb	PPAR Signaling	NM_203372.1:1219
LIF	2.53	0.648	1.27	3.8	5.8	2.4	14	0.00354	0.082	lm.nb	IL-6 Signaling, JAK-STAT Signaling, TNF Signaling	NM_002309.4:601
MAPK8	0.447	0.117	0.218	0.675	1.36	1.16	1.6	0.00402	0.0921	loglinear	IL-1 Signaling, MAPK Signaling, NLR Signaling, RNA Sensing, TCR Signaling, TLR Signaling, TNF Signaling, Type I Interferon Signaling	NM_002750.2:945
STAT3	0.354	0.0926	0.173	0.536	1.28	1.13	1.45	0.00404	0.0921	lm.nb	HIF1A Signaling, IL-1 Signaling, IL-2 Signaling, IL-6 Signaling, TH17 Differentiation, Treg Differentiation	NM_003150.3:2060
ATG3	0.393	0.103	0.191	0.595	1.31	1.14	1.51	0.00418	0.0947	lm.nb	Autophagy	NM_022488.3:593
CBFB	0.378	0.1	0.182	0.575	1.3	1.13	1.49	0.00439	0.0987	loglinear	Proteotoxic Stress	NM_001755.2:262
UBA52	-0.448	0.12	-0.683	-0.214	0.733	0.623	0.862	0.00457	0.102	lm.nb	ALPK1 Signaling, BCR Signaling, DNA Sensing, Glycan Sensing, Interferon Response Genes, NF-kappaB Signaling, RNA Sensing, TCR Signaling, TGF-beta Signaling, TLR Signaling, TNF Signaling	NM_003333.3:288
CD36	-1.26	0.337	-1.92	-0.597	0.418	0.264	0.661	0.00468	0.104	lm.nb	MHC Class I Antigen Presentation, Myeloid Activation, NO Signaling, Other Interleukin Signaling, PPAR Signaling, TLR Signaling	NM_001001548.2:705
TLR4	2.65	0.688	1.3	4	6.28	2.47	16	0.00484	0.107	Wald	HIF1A Signaling, Myeloid Activation, NF-kappaB Signaling, NLR Signaling, TLR Signaling	NM_003266.3:2535
STAT6	0.593	0.162	0.275	0.911	1.51	1.21	1.88	0.00528	0.115	lm.nb	DNA Sensing, Other Interleukin Signaling, TH2 Differentiation, TH9 Differentiation	NM_003153.3:2030
AP1M1	0.591	0.162	0.273	0.909	1.51	1.21	1.88	0.00536	0.116	lm.nb	Lysosome, MHC Class II Antigen Presentation, Myeloid Activation	NM_001130524.1:1025
TCN2	0.622	0.171	0.287	0.957	1.54	1.22	1.94	0.00541	0.117	lm.nb	Myeloid Inflammation	NM_000355.3:1150
IL6	2.83	0.756	1.35	4.31	7.11	2.55	19.9	0.00569	0.122	Wald	DNA Sensing, HIF1A Signaling, IL-6 Signaling, JAK-STAT Signaling, Mononuclear Cell Migration, Myeloid Activation, NLR Signaling, TH17 Differentiation, TH2 Differentiation, Tissue Stress, TNF Signaling	NM_000600.3:364
HSP90AB1	0.316	0.0885	0.142	0.489	1.24	1.1	1.4	0.00603	0.128	loglinear	Inflammasomes, Myeloid Activation, NLR Signaling, Proteotoxic Stress, TH17 Differentiation	NM_007355.3:1530
SOD1	-0.236	0.0666	-0.367	-0.105	0.849	0.776	0.93	0.00629	0.133	loglinear	Coagulation, Other Interleukin Signaling, Oxidative Stress Response	NM_000454.4:245
TNFRSF10B	0.696	0.198	0.308	1.08	1.62	1.24	2.12	0.00659	0.138	lm.nb	Apoptosis, Cytotoxicity	NM_003842.3:565
STING1	0.61	0.176	0.265	0.954	1.53	1.2	1.94	0.00709	0.148	lm.nb	DNA Sensing, Myeloid Activation, NLR Signaling, RNA Sensing	NM_198282.1:725
TOLLIP	0.392	0.113	0.17	0.614	1.31	1.12	1.53	0.00721	0.149	lm.nb	IL-1 Signaling, Myeloid Activation, TLR Signaling	NM_019009.2:1320
PLAU	1.41	0.407	0.609	2.21	2.65	1.53	4.62	0.00722	0.149	lm.nb	Coagulation, Complement System, Myeloid Activation, NF-kappaB Signaling	NM_002658.2:793
JUNB	0.623	0.181	0.269	0.977	1.54	1.21	1.97	0.00727	0.149	lm.nb	MAPK Signaling, Other Interleukin Signaling, TGF-beta Signaling, TNF Signaling	NM_002229.2:1155
EIF2AK3	0.376	0.109	0.162	0.59	1.3	1.12	1.51	0.00737	0.15	lm.nb	Apoptosis, Proteotoxic Stress	NM_004836.5:938
EPHX2	-0.755	0.221	-1.19	-0.322	0.592	0.439	0.8	0.00767	0.155	lm.nb	Leukotriene and Prostaglandin Inflammation	NM_001979.5:1430
KPNB1	0.653	0.192	0.277	1.03	1.57	1.21	2.04	0.00789	0.158	lm.nb	Interferon Response Genes, Myeloid Activation	NM_002265.4:2580
NFKB1	0.502	0.15	0.209	0.796	1.42	1.16	1.74	0.00848	0.169	lm.nb	BCR Signaling, DNA Sensing, Glycan Sensing, Inflammasomes, Myeloid Activation, NF-kappaB Signaling, NLR Signaling, RNA Sensing, TCR Signaling, TH1 Differentiation, TLR Signaling, TNF Signaling, Type I Interferon Signaling	NM_003998.2:1675
RAB31	0.623	0.186	0.258	0.988	1.54	1.2	1.98	0.00855	0.169	lm.nb	Myeloid Activation	NM_006868.3:317
ATM	-0.541	0.162	-0.857	-0.224	0.687	0.552	0.856	0.00859	0.169	lm.nb	Apoptosis, Myeloid Activation, NF-kappaB Signaling	NM_000051.3:393
SIGIRR	0.19	0.0567	0.0785	0.301	1.14	1.06	1.23	0.00862	0.169	loglinear	IL-1 Signaling, TLR Signaling	NM_001135053.1:1382
MAPKAPK2	0.452	0.135	0.186	0.717	1.37	1.14	1.64	0.00872	0.169	lm.nb	IL-17 Signaling, TLR Signaling	NM_004759.3:710
RAF1	0.32	0.0967	0.13	0.509	1.25	1.09	1.42	0.00911	0.176	loglinear	BCR Signaling, Glycan Sensing, MAPK Signaling, TCR Signaling	NM_002880.3:1536
PIK3CA	0.445	0.137	0.177	0.713	1.36	1.13	1.64	0.00992	0.19	lm.nb	BCR Signaling, TCR Signaling, TNF Signaling	NM_006218.2:2445
IL20RB	0.85	0.263	0.335	1.36	1.8	1.26	2.57	0.0102	0.195	lm.nb	JAK-STAT Signaling, Other Interleukin Signaling	NM_144717.3:362
IFNGR2	0.572	0.18	0.22	0.925	1.49	1.16	1.9	0.0112	0.211	lm.nb	HIF1A Signaling, JAK-STAT Signaling, Myeloid Activation, TH1 Differentiation, Type II Interferon Signaling	NM_005534.3:1165
VEGFA	1.67	0.525	0.64	2.7	3.18	1.56	6.49	0.0112	0.211	lm.nb	Coagulation, HIF1A Signaling, NO Signaling, Other Interleukin Signaling, Tissue Stress	NM_001025366.1:1325
CXCL1	0.6	0.193	0.222	0.978	1.52	1.17	1.97	0.0125	0.232	lm.nb	Chemokine Signaling, Myeloid Activation, NF-kappaB Signaling, NLR Signaling, TNF Signaling	NM_001511.3:270
NFE2L2	0.421	0.135	0.156	0.686	1.34	1.11	1.61	0.0125	0.232	lm.nb	Oxidative Stress Response, Proteotoxic Stress	NM_006164.3:995
CXCL17	0.665	0.215	0.245	1.09	1.59	1.18	2.12	0.0127	0.235	lm.nb	Mononuclear Cell Migration	NM_198477.3:169
RAB7A	0.282	0.0911	0.103	0.461	1.22	1.07	1.38	0.0128	0.236	lm.nb	MHC Class II Antigen Presentation, Myeloid Activation, Phagocytosis	NM_004637.5:277
CCL20	1.54	0.509	0.547	2.54	2.92	1.46	5.83	0.0141	0.258	lm.nb	Chemokine Signaling, Mononuclear Cell Migration, TNF Signaling	NM_001130046.1:144
ATG12	0.409	0.135	0.145	0.673	1.33	1.11	1.59	0.0142	0.258	lm.nb	Autophagy, NLR Signaling, RNA Sensing	NM_004707.3:634
CAP1	0.593	0.201	0.199	0.987	1.51	1.15	1.98	0.0162	0.292	lm.nb	Coagulation, Myeloid Activation	NM_001105530.1:428
ACSL4	0.619	0.211	0.205	1.03	1.54	1.15	2.04	0.0166	0.3	lm.nb	PPAR Signaling	NM_004458.2:385
CDH1	0.317	0.108	0.105	0.529	1.25	1.08	1.44	0.0168	0.3	lm.nb	Apoptosis, Lymphocyte Trafficking, Tissue Stress	NM_004360.2:535
BCL2L1	0.48	0.165	0.157	0.803	1.39	1.12	1.74	0.0172	0.306	lm.nb	Apoptosis, Inflammasomes, JAK-STAT Signaling, NF-kappaB Signaling, NLR Signaling, Other Interleukin Signaling	NM_001191.3:996
GADD45B	1.02	0.35	0.329	1.7	2.02	1.26	3.25	0.0176	0.311	lm.nb	Apoptosis, NF-kappaB Signaling	NM_015675.2:365
MAP3K7	0.38	0.136	0.113	0.646	1.3	1.08	1.57	0.0209	0.368	lm.nb	ALPK1 Signaling, BCR Signaling, Glycan Sensing, NF-kappaB Signaling, NLR Signaling, RNA Sensing, TCR Signaling, TLR Signaling, TNF Signaling, Type I Interferon Signaling	NM_145333.1:670
PXN	0.289	0.104	0.0853	0.494	1.22	1.06	1.41	0.0214	0.373	lm.nb	Chemokine Signaling, Lymphocyte Trafficking, Oxidative Stress Response	NM_001080855.3:1430
NAE1	0.28	0.101	0.0825	0.478	1.21	1.06	1.39	0.0215	0.373	loglinear	Proteotoxic Stress	NM_001018159.1:848
LRG1	0.578	0.208	0.17	0.986	1.49	1.12	1.98	0.0216	0.373	lm.nb	Myeloid Activation	NM_052972.3:656
TRAM1	0.931	0.351	0.243	1.62	1.91	1.18	3.07	0.0264	0.455	lm.nb	Proteotoxic Stress	NM_014294.5:1231
TLR1	0.416	0.158	0.106	0.727	1.33	1.08	1.65	0.0273	0.467	lm.nb	Host Defense Peptides, MHC Class I Antigen Presentation, Myeloid Activation, TLR Signaling	NM_003263.3:545
DERL1	0.495	0.19	0.123	0.868	1.41	1.09	1.83	0.0285	0.484	lm.nb	Proteotoxic Stress	NM_024295.6:441
CBLB	-0.426	0.165	-0.75	-0.101	0.744	0.595	0.932	0.0301	0.509	lm.nb	MHC Class I Antigen Presentation, TCR Signaling	NM_170662.3:1286
TRIM33	0.293	0.115	0.0688	0.518	1.23	1.05	1.43	0.0307	0.516	loglinear	TGF-beta Signaling	NM_015906.3:3260
TGFBR2	0.861	0.34	0.195	1.53	1.82	1.14	2.88	0.0321	0.537	lm.nb	Myeloid Activation, TGF-beta Signaling, TH17 Differentiation, TH9 Differentiation, Treg Differentiation	NM_001024847.1:1760
IL1RAP	0.417	0.165	0.0939	0.74	1.34	1.07	1.67	0.0323	0.538	lm.nb	TH17 Differentiation	NM_002182.2:460
FURIN	0.327	0.129	0.0731	0.58	1.25	1.05	1.5	0.0325	0.538	lm.nb	TGF-beta Signaling, Virus-Host Interaction	NM_002569.3:414
IL1A	1.97	0.795	0.411	3.53	3.92	1.33	11.5	0.0352	0.58	lm.nb	IL-1 Signaling	NM_000575.3:1136
CXCL6	1.45	0.587	0.302	2.6	2.74	1.23	6.07	0.0354	0.58	lm.nb	Chemokine Signaling, Myeloid Activation, TNF Signaling	NM_002993.3:308
LTBR	0.368	0.149	0.0755	0.661	1.29	1.05	1.58	0.0359	0.585	lm.nb	HIF1A Signaling, Myeloid Activation, NF-kappaB Signaling	XM_006718983.2:680
SAMHD1	0.4	0.163	0.0799	0.72	1.32	1.06	1.65	0.0368	0.597	lm.nb	Type I Interferon Signaling	NM_015474.2:640
MYC	0.932	0.385	0.178	1.69	1.91	1.13	3.22	0.0384	0.617	lm.nb	Other Interleukin Signaling, TGF-beta Signaling	NM_002467.3:1610
ATF2	0.249	0.103	0.0476	0.451	1.19	1.03	1.37	0.0384	0.617	lm.nb	IL-17 Signaling, MAPK Signaling, TLR Signaling, TNF Signaling	NM_001256091.1:668
BNIP3	-0.214	0.0896	-0.389	-0.0379	0.862	0.764	0.974	0.041	0.655	loglinear	Oxidative Stress Response	NM_004052.2:584
CUL1	0.357	0.151	0.061	0.653	1.28	1.04	1.57	0.0423	0.673	lm.nb	BCR Signaling, Glycan Sensing, NF-kappaB Signaling, TCR Signaling, TGF-beta Signaling, TLR Signaling	NM_003592.2:1487
ATF6	0.292	0.124	0.0489	0.535	1.22	1.03	1.45	0.043	0.676	lm.nb	Proteotoxic Stress	NM_007348.2:110
STT3B	0.479	0.204	0.08	0.879	1.39	1.06	1.84	0.0431	0.676	lm.nb	Proteotoxic Stress	XM_011533465.1:1495
OS9	-0.229	0.0972	-0.419	-0.0381	0.853	0.748	0.974	0.0432	0.676	loglinear	Proteotoxic Stress	NM_001017956.2:1230
PIK3R3	-0.271	0.118	-0.502	-0.0411	0.828	0.706	0.972	0.0463	0.721	lm.nb	BCR Signaling, TCR Signaling, TNF Signaling	NM_001114172.1:759
RELA	0.415	0.18	0.0623	0.767	1.33	1.04	1.7	0.0465	0.721	lm.nb	BCR Signaling, DNA Sensing, Glycan Sensing, Inflammasomes, NF-kappaB Signaling, NLR Signaling, RNA Sensing, TCR Signaling, TH1 Differentiation, TH9 Differentiation, TLR Signaling, TNF Signaling	NM_021975.4:207
CXCL2	0.701	0.305	0.104	1.3	1.63	1.07	2.46	0.047	0.725	lm.nb	Chemokine Signaling, NF-kappaB Signaling, NLR Signaling, TNF Signaling	NM_002089.4:284
MGAM	0.796	0.347	0.116	1.48	1.74	1.08	2.78	0.0473	0.727	lm.nb	Myeloid Activation	XM_011516674.2:3000
IL1R1	0.939	0.413	0.13	1.75	1.92	1.09	3.36	0.049	0.748	lm.nb	IL-1 Signaling, NF-kappaB Signaling, TH17 Differentiation	NM_000877.3:582
CCL2	1.89	0.849	0.228	3.56	3.71	1.17	11.8	0.0528	0.803	lm.nb	Chemokine Signaling, Mononuclear Cell Migration, NLR Signaling, Tissue Stress, TNF Signaling	NM_002982.3:250
THBS1	1.74	0.781	0.205	3.27	3.33	1.15	9.61	0.0533	0.807	lm.nb	Coagulation, Mononuclear Cell Migration, Myeloid Activation, NO Signaling, TGF-beta Signaling	NM_003246.2:3465
DDX5	0.673	0.303	0.0789	1.27	1.59	1.06	2.41	0.0535	0.807	lm.nb	Virus-Host Interaction	NM_004396.3:814
PSEN1	0.441	0.202	0.046	0.836	1.36	1.03	1.79	0.0564	0.846	lm.nb	Myeloid Activation, Oxidative Stress Response	NM_000021.2:900
ATP6AP2	-0.288	0.133	-0.548	-0.0276	0.819	0.684	0.981	0.0583	0.87	lm.nb	Angiotensin System, Myeloid Activation	NM_005765.2:419
SERPINA1	0.808	0.374	0.0752	1.54	1.75	1.05	2.91	0.059	0.876	lm.nb	Coagulation, Complement System, Myeloid Activation	NM_001127702.1:963
NRAS	0.271	0.129	0.0175	0.525	1.21	1.01	1.44	0.0656	0.965	lm.nb	BCR Signaling, Glycan Sensing, Myeloid Activation, TCR Signaling	NM_002524.4:651
IL32	1.3	0.622	0.0841	2.52	2.47	1.06	5.74	0.0656	0.965	lm.nb	Other Interleukin Signaling	NM_004221.4:358
NGLY1	0.315	0.153	0.0158	0.615	1.24	1.01	1.53	0.0691	1	lm.nb	Proteotoxic Stress	NM_001145293.1:1872
CCNC	0.336	0.165	0.0128	0.659	1.26	1.01	1.58	0.0721	1	lm.nb	TGF-beta Signaling	NM_005190.3:744
CALM1	-0.234	0.115	-0.46	-0.00793	0.85	0.727	0.995	0.0731	1	lm.nb	BCR Signaling, Coagulation, Glycan Sensing, Myeloid Inflammation	NM_006888.4:299
ACOX1	-0.345	0.171	-0.68	-0.00945	0.788	0.624	0.993	0.0747	1	lm.nb	PPAR Signaling	NM_001185039.1:1094
RAB5C	0.322	0.161	0.00617	0.637	1.25	1	1.56	0.0768	1	lm.nb	Myeloid Activation, Phagocytosis	NM_001252039.1:477
IL5RA	-0.568	0.286	-1.13	-0.00822	0.674	0.457	0.994	0.078	1	lm.nb	IL-2 Signaling, JAK-STAT Signaling	NM_000564.4:961
PLAUR	2.74	1.38	0.0342	5.46	6.7	1.02	43.9	0.0824	1	Wald	Coagulation, Complement System, Myeloid Activation	NM_001005376.2:538
MARCKS	0.535	0.274	-0.0023	1.07	1.45	0.998	2.1	0.0828	1	lm.nb	Phagocytosis	NM_002356.5:456
RNF135	0.249	0.128	-0.00279	0.5	1.19	0.998	1.41	0.0845	1	lm.nb	RNA Sensing	NM_032322.3:1368
AKT2	0.135	0.0701	-0.00208	0.273	1.1	0.999	1.21	0.0856	1	loglinear	BCR Signaling, TCR Signaling, TNF Signaling	NM_001626.4:699
PARP1	-0.381	0.198	-0.769	0.0069	0.768	0.587	1	0.0863	1	lm.nb	Apoptosis, NF-kappaB Signaling, Oxidative Stress Response, TGF-beta Signaling	NM_001618.3:3016
LTA4H	-0.348	0.182	-0.704	0.00821	0.786	0.614	1.01	0.0878	1	lm.nb	Leukotriene and Prostaglandin Inflammation, Myeloid Activation	NM_001256643.1:1140
UBE2N	0.356	0.189	-0.015	0.727	1.28	0.99	1.66	0.0927	1	lm.nb	Glycan Sensing, IL-1 Signaling, Interferon Response Genes, MHC Class I Antigen Presentation, TCR Signaling, TLR Signaling	NM_003348.4:357
TMEM140	3.39	1.78	-0.0993	6.88	10.5	0.933	118	0.0934	1	Wald	Interferon Response Genes	NM_018295.3:377
ATG4A	0.158	0.0843	-0.00711	0.323	1.12	0.995	1.25	0.0934	1	loglinear	Autophagy	NM_052936.5:1103
IL13RA1	-0.236	0.127	-0.484	0.0122	0.849	0.715	1.01	0.0953	1	lm.nb	JAK-STAT Signaling, Other Interleukin Signaling	NM_001560.2:1230
BECN1	-0.192	0.104	-0.396	0.0124	0.875	0.76	1.01	0.0987	1	loglinear	Autophagy	NM_003766.4:259
NEU1	0.275	0.151	-0.0213	0.571	1.21	0.985	1.49	0.102	1	lm.nb	Lysosome, Myeloid Activation	NM_000434.4:808
LITAF	0.41	0.227	-0.0352	0.856	1.33	0.976	1.81	0.105	1	lm.nb	Lysosome	NM_004862.3:483
CHUK	0.259	0.143	-0.0224	0.54	1.2	0.985	1.45	0.105	1	lm.nb	BCR Signaling, DNA Sensing, Glycan Sensing, NF-kappaB Signaling, NLR Signaling, RNA Sensing, TCR Signaling, TLR Signaling, TNF Signaling, Type I Interferon Signaling	NM_001320928.1:1634
TPP1	0.189	0.107	-0.021	0.399	1.14	0.986	1.32	0.112	1	lm.nb	Lysosome	NM_000391.3:746
VRK3	0.253	0.143	-0.0287	0.534	1.19	0.98	1.45	0.112	1	lm.nb	IL-17 Signaling, TLR Signaling	NM_016440.3:820
CCL15	-0.435	0.249	-0.923	0.0527	0.74	0.528	1.04	0.114	1	lm.nb	Chemokine Signaling, Mononuclear Cell Migration	NM_032965.6:278
CYSTM1	0.258	0.149	-0.0333	0.549	1.2	0.977	1.46	0.117	1	lm.nb	Myeloid Activation	NM_032412.4:299
TNFRSF1A	0.328	0.19	-0.0439	0.699	1.25	0.97	1.62	0.118	1	lm.nb	Apoptosis, NF-kappaB Signaling, Other Interleukin Signaling, TNF Signaling	NM_001065.2:515
RPS6KA3	0.26	0.151	-0.0368	0.556	1.2	0.975	1.47	0.12	1	lm.nb	IL-17 Signaling, MAPK Signaling, TLR Signaling	NM_004586.2:277
PYCARD	-0.325	0.19	-0.697	0.0467	0.798	0.617	1.03	0.121	1	lm.nb	DNA Sensing, Glycan Sensing, Inflammasomes, Myeloid Activation, NLR Signaling	NM_013258.3:714
IFNAR2	0.256	0.153	-0.044	0.555	1.19	0.97	1.47	0.129	1	lm.nb	JAK-STAT Signaling, NLR Signaling, Type I Interferon Signaling	NM_000874.3:631
MAP2K4	0.281	0.168	-0.049	0.611	1.22	0.967	1.53	0.129	1	lm.nb	IL-1 Signaling, IL-17 Signaling, MAPK Signaling, Myeloid Inflammation, TLR Signaling, TNF Signaling	NM_003010.2:771
BCL6	-0.176	0.107	-0.385	0.0323	0.885	0.766	1.02	0.132	1	loglinear	Other Interleukin Signaling, TH1 Differentiation	NM_001134738.1:340
PRKCSH	-0.271	0.164	-0.592	0.0502	0.829	0.664	1.04	0.133	1	lm.nb	Proteotoxic Stress	NM_002743.2:417
CASP3	0.248	0.15	-0.0471	0.542	1.19	0.968	1.46	0.134	1	lm.nb	Apoptosis, Cytotoxicity, Immune Exhaustion, Other Interleukin Signaling, TNF Signaling	NM_004346.3:875
PTPN4	-0.179	0.109	-0.394	0.0346	0.883	0.761	1.02	0.135	1	loglinear	IL-1 Signaling, TLR Signaling	NM_002830.3:2476
GBA	0.21	0.132	-0.0488	0.468	1.16	0.967	1.38	0.146	1	lm.nb	Lysosome, Oxidative Stress Response	NM_001005742.2:1695
IGFBP7	0.499	0.315	-0.118	1.12	1.41	0.921	2.17	0.147	1	lm.nb	Tissue Stress	NM_001553.1:690
REL	0.23	0.146	-0.0559	0.516	1.17	0.962	1.43	0.149	1	lm.nb	BCR Signaling, NF-kappaB Signaling	NM_002908.3:2067
IL20RA	-0.179	0.115	-0.404	0.0457	0.883	0.756	1.03	0.153	1	lm.nb	JAK-STAT Signaling, Other Interleukin Signaling	NM_014432.2:535
PAK1	0.191	0.123	-0.0496	0.431	1.14	0.966	1.35	0.154	1	lm.nb	Chemokine Signaling, Glycan Sensing, TCR Signaling	NM_002576.5:1010
TXNIP	0.557	0.361	-0.15	1.26	1.47	0.901	2.4	0.157	1	lm.nb	Inflammasomes, NLR Signaling, Oxidative Stress Response	NM_006472.4:876
DDAH2	-0.21	0.137	-0.478	0.059	0.865	0.718	1.04	0.16	1	lm.nb	NO Signaling	NM_013974.1:672
GK	0.258	0.169	-0.073	0.589	1.2	0.951	1.5	0.161	1	lm.nb	PPAR Signaling	NM_000167.3:1505
NCF2	0.272	0.178	-0.0769	0.62	1.21	0.948	1.54	0.161	1	lm.nb	MHC Class I Antigen Presentation, Oxidative Stress Response, Phagocytosis	NM_000433.3:1004
IL1B	1.8	1.17	-0.488	4.09	3.49	0.713	17	0.162	1	Wald	DNA Sensing, Glycan Sensing, IL-1 Signaling, Inflammasomes, NF-kappaB Signaling, NLR Signaling, TH17 Differentiation, TNF Signaling	NM_000576.2:560
PFKFB3	0.408	0.268	-0.117	0.933	1.33	0.922	1.91	0.162	1	lm.nb	HIF1A Signaling	NM_004566.3:965
RPS6KA1	-0.16	0.106	-0.367	0.0469	0.895	0.775	1.03	0.164	1	loglinear	IL-17 Signaling, MAPK Signaling, TLR Signaling	NM_002953.3:2000
LAMP2	0.382	0.254	-0.116	0.879	1.3	0.923	1.84	0.167	1	lm.nb	Coagulation, Lysosome, Myeloid Activation, Phagocytosis	NM_002294.2:380
TXN	0.133	0.0897	-0.0433	0.309	1.1	0.97	1.24	0.174	1	lm.nb	Inflammasomes, NLR Signaling, Oxidative Stress Response	NM_003329.2:55
ALOX15	-0.389	0.265	-0.91	0.131	0.763	0.532	1.09	0.176	1	lm.nb	Leukotriene and Prostaglandin Inflammation, Other Interleukin Signaling	NM_001140.3:1910
SMAD4	0.203	0.139	-0.0693	0.475	1.15	0.953	1.39	0.178	1	lm.nb	TGF-beta Signaling, TH17 Differentiation, Treg Differentiation	NM_005359.3:1370
CXCL14	-2.17	1.48	-5.06	0.722	0.222	0.03	1.65	0.18	1	Wald	Chemokine Signaling	NM_004887.4:574
TGFB2	0.797	0.555	-0.291	1.89	1.74	0.817	3.69	0.185	1	lm.nb	Coagulation, TGF-beta Signaling	NM_003238.2:1125
IL10RB	0.278	0.195	-0.103	0.66	1.21	0.931	1.58	0.187	1	lm.nb	JAK-STAT Signaling, Other Interleukin Signaling, Treg Differentiation, Type III Interferon Signaling	NM_000628.4:760
CRK	0.242	0.171	-0.0936	0.578	1.18	0.937	1.49	0.191	1	lm.nb	Chemokine Signaling, Coagulation	NM_016823.4:455
MLKL	2.19	1.57	-0.895	5.28	4.57	0.538	38.8	0.202	1	Wald	TNF Signaling	NM_001142497.1:672
XBP1	0.239	0.175	-0.104	0.582	1.18	0.93	1.5	0.205	1	lm.nb	Oxidative Stress Response, Proteotoxic Stress	NM_001079539.1:935
RBPJ	-0.174	0.128	-0.425	0.0777	0.887	0.745	1.06	0.209	1	lm.nb	Myeloid Activation, TH1 Differentiation	NM_015874.3:850
CREBBP	0.316	0.236	-0.147	0.779	1.25	0.903	1.72	0.214	1	lm.nb	DNA Sensing, Glycan Sensing, HIF1A Signaling, RNA Sensing, TGF-beta Signaling	NM_004380.2:1301
PPIA	0.205	0.154	-0.0967	0.507	1.15	0.935	1.42	0.215	1	lm.nb	BCR Signaling, Coagulation, Myeloid Activation, Other Interleukin Signaling, Virus-Host Interaction	NM_021130.3:315
HLA-DQA	2.3	1.71	-1.05	5.66	4.94	0.482	50.7	0.216	1	Wald	Lymphocyte Trafficking, MHC Class II Antigen Presentation, Phagocytosis, T-cell Costimulation, TCR Signaling, Type II Interferon Signaling	NM_002122.3:382
GBP2	2.63	1.97	-1.22	6.49	6.21	0.428	89.9	0.218	1	Wald	NLR Signaling, Type I Interferon Signaling, Type II Interferon Signaling	NM_004120.3:780
NEO1	-0.244	0.189	-0.614	0.127	0.845	0.653	1.09	0.23	1	lm.nb	Lymphocyte Trafficking, TGF-beta Signaling	NM_002499.2:2430
LANCL1	-0.192	0.153	-0.493	0.108	0.875	0.711	1.08	0.242	1	lm.nb	Oxidative Stress Response	NM_006055.1:1085
NPC2	0.318	0.256	-0.184	0.82	1.25	0.88	1.76	0.246	1	lm.nb	Lysosome, Myeloid Activation	NM_006432.3:193
ACKR2	2	1.62	-1.17	5.18	4	0.443	36.2	0.252	1	Wald	Chemokine Signaling	NM_001296.5:741
ALOX5	1.5	1.22	-0.892	3.89	2.82	0.539	14.8	0.254	1	Wald	IL-1 Signaling, Leukotriene and Prostaglandin Inflammation, Myeloid Activation, Myeloid Inflammation	NM_000698.2:735
CD59	-0.26	0.223	-0.696	0.177	0.835	0.617	1.13	0.273	1	lm.nb	Complement System, Myeloid Activation	NM_001127227.1:264
LIMK2	0.124	0.107	-0.0869	0.334	1.09	0.942	1.26	0.28	1	lm.nb	Phagocytosis	NM_001031801.1:1590
SORT1	-0.264	0.231	-0.716	0.188	0.833	0.609	1.14	0.282	1	lm.nb	Lysosome	NM_002959.5:380
SMAD5	-0.218	0.193	-0.596	0.159	0.859	0.662	1.12	0.286	1	lm.nb	TGF-beta Signaling	NM_005903.5:1044
NDUFS8	-0.13	0.115	-0.356	0.096	0.914	0.781	1.07	0.289	1	loglinear	Oxidative Stress Response	XM_005274015.1:436
ALPL	-0.734	0.654	-2.02	0.549	0.601	0.247	1.46	0.291	1	lm.nb	Myeloid Activation	NM_000478.4:988
JUN	0.295	0.265	-0.224	0.815	1.23	0.856	1.76	0.294	1	lm.nb	BCR Signaling, MAPK Signaling, Myeloid Activation, NLR Signaling, TCR Signaling, TLR Signaling, TNF Signaling, Type I Interferon Signaling	NM_002228.3:1952
TYK2	0.162	0.149	-0.13	0.454	1.12	0.914	1.37	0.305	1	lm.nb	IL-6 Signaling, NLR Signaling, TH1 Differentiation, TH17 Differentiation, Treg Differentiation, Type I Interferon Signaling, Type III Interferon Signaling	NM_003331.4:1980
PRKCD	0.196	0.181	-0.158	0.551	1.15	0.896	1.46	0.306	1	lm.nb	Chemokine Signaling, Glycan Sensing, Myeloid Activation, NLR Signaling, Type II Interferon Signaling	NM_006254.3:2165
HLA-DPB1	1.93	1.79	-1.57	5.44	3.81	0.336	43.4	0.312	1	Wald	MHC Class II Antigen Presentation, TCR Signaling, Type II Interferon Signaling	NM_002121.5:800
ATG13	0.124	0.116	-0.104	0.351	1.09	0.931	1.28	0.314	1	lm.nb	Autophagy	NM_001142673.1:1255
SSR1	-0.158	0.149	-0.45	0.134	0.896	0.732	1.1	0.316	1	lm.nb	Proteotoxic Stress	NM_003144.5:792
PSAP	0.298	0.281	-0.253	0.849	1.23	0.839	1.8	0.317	1	lm.nb	Coagulation, Lysosome, Myeloid Activation	NM_001042465.2:310
FOS	-0.586	0.56	-1.68	0.512	0.666	0.311	1.43	0.323	1	lm.nb	BCR Signaling, MAPK Signaling, TCR Signaling, TLR Signaling, TNF Signaling, Type I Interferon Signaling	NM_005252.3:554
CSF2RA	1.93	1.85	-1.69	5.55	3.81	0.309	47	0.327	1	Wald	IL-2 Signaling, JAK-STAT Signaling	NM_006140.3:660
MAP3K1	0.212	0.207	-0.194	0.617	1.16	0.874	1.53	0.333	1	lm.nb	MAPK Signaling, Myeloid Inflammation, RNA Sensing, TLR Signaling	NM_005921.1:2525
ATP6V1B2	0.189	0.186	-0.174	0.553	1.14	0.886	1.47	0.334	1	lm.nb	Phagocytosis	NM_001693.3:405
HLA-DPA1	2.41	2.37	-2.24	7.06	5.32	0.211	134	0.34	1	Wald	MHC Class II Antigen Presentation, TCR Signaling, Type II Interferon Signaling	NM_033554.3:305
APP	0.278	0.276	-0.263	0.819	1.21	0.833	1.76	0.34	1	lm.nb	IL-1 Signaling, Inflammasomes, Mononuclear Cell Migration, Myeloid Activation, RNA Sensing, TLR Signaling	NM_000484.3:1725
CSF1	1.74	1.72	-1.62	5.11	3.34	0.324	34.5	0.34	1	Wald	Mononuclear Cell Migration, Myeloid Activation, Other Interleukin Signaling, TNF Signaling	NM_000757.4:823
CTSZ	0.141	0.14	-0.134	0.415	1.1	0.911	1.33	0.342	1	lm.nb	Apoptosis, Lysosome, Myeloid Activation	NM_001336.3:739
DIABLO	-0.112	0.111	-0.33	0.107	0.926	0.795	1.08	0.343	1	loglinear	Apoptosis, Oxidative Stress Response	NM_138930.3:856
LAMP1	-0.163	0.163	-0.482	0.156	0.893	0.716	1.11	0.343	1	lm.nb	Lysosome, Myeloid Activation, Phagocytosis	NM_005561.3:730
ACVR1	0.142	0.149	-0.151	0.435	1.1	0.901	1.35	0.367	1	lm.nb	TGF-beta Signaling	NM_001105.2:1665
SYK	0.122	0.128	-0.129	0.373	1.09	0.914	1.29	0.367	1	loglinear	BCR Signaling, Glycan Sensing, IL-2 Signaling, Myeloid Activation, NF-kappaB Signaling, NK Activity	NM_003177.5:808
MIF	-0.224	0.241	-0.697	0.25	0.856	0.617	1.19	0.379	1	lm.nb	Myeloid Activation, Other Interleukin Signaling	NM_002415.1:319
ITPR3	0.221	0.24	-0.249	0.692	1.17	0.841	1.62	0.381	1	lm.nb	BCR Signaling, Glycan Sensing, Myeloid Inflammation, NLR Signaling	NM_002224.2:3130
CD68	2.4	2.62	-2.73	7.52	5.27	0.151	184	0.386	1	Wald	Lysosome, Myeloid Activation	NM_001251.2:1140
CARD16	1.46	1.63	-1.73	4.66	2.76	0.301	25.2	0.396	1	Wald	NLR Signaling	NM_001017534.1:507
PLEKHA1	0.201	0.228	-0.245	0.647	1.15	0.844	1.57	0.4	1	lm.nb	Oxidative Stress Response	NM_001001974.1:205
CGAS	1.85	2.08	-2.23	5.93	3.6	0.213	60.9	0.4	1	Wald	DNA Sensing	NM_138441.2:1185
VAMP3	0.104	0.123	-0.136	0.345	1.08	0.91	1.27	0.416	1	lm.nb	MHC Class I Antigen Presentation, Myeloid Activation, Phagocytosis	NM_004781.4:248
PELI1	0.173	0.211	-0.241	0.586	1.13	0.846	1.5	0.434	1	lm.nb	IL-1 Signaling, TLR Signaling	NM_020651.3:1550
BATF	1.58	1.93	-2.2	5.36	3	0.218	41.2	0.436	1	Wald	Immune Exhaustion, Myeloid Activation, Other Interleukin Signaling	NM_006399.3:293
PIK3R4	0.101	0.128	-0.15	0.353	1.07	0.901	1.28	0.451	1	lm.nb	Autophagy, TLR Signaling	NM_014602.1:3620
IL15	1.33	1.69	-1.98	4.63	2.51	0.253	24.8	0.455	1	Wald	IL-2 Signaling, JAK-STAT Signaling, Myeloid Activation, TNF Signaling	NM_000585.4:715
CARD11	1.24	1.59	-1.88	4.37	2.37	0.272	20.6	0.458	1	Wald	BCR Signaling, Glycan Sensing, NF-kappaB Signaling, TCR Signaling	NM_032415.2:1075
IL18	0.126	0.163	-0.192	0.445	1.09	0.875	1.36	0.458	1	lm.nb	DNA Sensing, IL-1 Signaling, Myeloid Activation, NLR Signaling	NM_001562.3:364
PRDM1	1.14	1.48	-1.76	4.05	2.21	0.294	16.6	0.463	1	Wald	BCR Signaling	NM_182907.1:310
RAC2	0.858	1.13	-1.37	3.08	1.81	0.388	8.47	0.471	1	Wald	BCR Signaling, Lymphocyte Trafficking, Myeloid Activation, Myeloid Inflammation	NM_002872.4:341
IL18R1	1.29	1.73	-2.11	4.68	2.44	0.232	25.6	0.479	1	Wald	IL-1 Signaling, TNF Signaling	NM_003855.3:822
SUGT1	0.112	0.154	-0.19	0.414	1.08	0.876	1.33	0.487	1	lm.nb	Inflammasomes, NLR Signaling	NM_001130912.1:1180
TRAF6	0.152	0.21	-0.26	0.563	1.11	0.835	1.48	0.489	1	lm.nb	ALPK1 Signaling, Glycan Sensing, Myeloid Activation, NF-kappaB Signaling, NLR Signaling, RNA Sensing, TCR Signaling, TLR Signaling, Type I Interferon Signaling	NM_145803.2:745
PDHB	-0.0506	0.0704	-0.189	0.0874	0.966	0.877	1.06	0.491	1	loglinear	HIF1A Signaling	NM_000925.3:555
DDOST	0.0742	0.104	-0.13	0.279	1.05	0.914	1.21	0.494	1	lm.nb	Myeloid Activation, Proteotoxic Stress	NM_005216.4:1255
TRAF3	0.0942	0.132	-0.165	0.354	1.07	0.892	1.28	0.495	1	lm.nb	Inflammasomes, NF-kappaB Signaling, NLR Signaling, RNA Sensing, TLR Signaling, TNF Signaling, Type I Interferon Signaling	NM_145725.2:720
HSP90AA1	-0.151	0.215	-0.573	0.271	0.9	0.672	1.21	0.5	1	lm.nb	Myeloid Activation, NLR Signaling, Other Interleukin Signaling, Proteotoxic Stress, TH17 Differentiation	NM_001017963.2:1655
IL2RG	1.66	2.44	-3.12	6.44	3.16	0.115	86.7	0.515	1	Wald	IL-2 Signaling, JAK-STAT Signaling, TH17 Differentiation, TH2 Differentiation	NM_000206.1:595
RNF114	1.58	2.35	-3.02	6.18	3	0.124	72.6	0.519	1	Wald	MHC Class I Antigen Presentation	NM_018683.4:82
CD81	0.0769	0.115	-0.149	0.302	1.05	0.902	1.23	0.52	1	lm.nb	BCR Signaling, Complement System, Virus-Host Interaction	NM_004356.3:735
GLB1	0.117	0.175	-0.226	0.459	1.08	0.855	1.37	0.521	1	lm.nb	Lysosome, Myeloid Activation	NM_000404.2:955
APEX1	-0.109	0.168	-0.438	0.221	0.927	0.738	1.17	0.534	1	lm.nb	Oxidative Stress Response	NM_001641.2:727
MAP3K3	0.114	0.182	-0.242	0.47	1.08	0.845	1.39	0.547	1	lm.nb	IL-1 Signaling	NM_002401.3:470
SIRPA	0.226	0.371	-0.501	0.952	1.17	0.707	1.93	0.557	1	lm.nb	Mononuclear Cell Migration, Myeloid Activation, Oxidative Stress Response	NM_001040022.1:1573
CD44	0.0973	0.163	-0.223	0.417	1.07	0.857	1.34	0.566	1	lm.nb	Myeloid Activation, Type II Interferon Signaling	NM_001001392.1:429
GATA3	0.995	1.69	-2.33	4.32	1.99	0.199	19.9	0.573	1	Wald	Other Interleukin Signaling, TH1 Differentiation, TH2 Differentiation, TH9 Differentiation	NM_001002295.1:1691
BCR	0.107	0.186	-0.258	0.472	1.08	0.837	1.39	0.578	1	lm.nb	Myeloid Activation	NM_004327.3:2375
GSK3B	0.0552	0.0984	-0.138	0.248	1.04	0.909	1.19	0.588	1	loglinear	BCR Signaling, TCR Signaling	NM_002093.2:925
CX3CL1	1.61	2.92	-4.11	7.33	3.05	0.0579	160	0.597	1	Wald	Chemokine Signaling, Mononuclear Cell Migration, Myeloid Activation, TNF Signaling	NM_002996.4:1080
HMGB1	-0.0505	0.0921	-0.231	0.13	0.966	0.852	1.09	0.597	1	loglinear	IL-1 Signaling, Mononuclear Cell Migration, Myeloid Activation, RNA Sensing, TLR Signaling	NM_002128.4:208
TNFRSF18	-0.754	1.37	-3.44	1.93	0.593	0.092	3.82	0.597	1	Wald	NF-kappaB Signaling, T-cell Costimulation	NM_148901.1:302
MVP	-0.0394	0.0726	-0.182	0.103	0.973	0.882	1.07	0.601	1	loglinear	Myeloid Activation	NM_017458.2:700
ACKR3	0.197	0.376	-0.539	0.933	1.15	0.688	1.91	0.612	1	lm.nb	Chemokine Signaling	NM_020311.1:375
THOP1	-0.0965	0.186	-0.461	0.268	0.935	0.726	1.2	0.616	1	lm.nb	Angiotensin System, MHC Class I Antigen Presentation	NM_003249.3:620
ANPEP	0.263	0.507	-0.731	1.26	1.2	0.603	2.39	0.616	1	lm.nb	Angiotensin System, Myeloid Activation	NM_001150.2:2113
ATP6V0D1	-0.0505	0.1	-0.247	0.146	0.966	0.843	1.11	0.626	1	lm.nb	Lysosome, Phagocytosis	NM_004691.4:970
FBXO6	1.83	3.68	-5.38	9.05	3.56	0.024	530	0.632	1	Wald	MHC Class I Antigen Presentation, Proteotoxic Stress	NM_018438.5:420
DNAJC10	-0.0873	0.178	-0.436	0.261	0.941	0.739	1.2	0.635	1	lm.nb	Proteotoxic Stress	NM_018981.2:1129
CASP10	1.68	3.51	-5.21	8.57	3.2	0.0271	379	0.645	1	Wald	Apoptosis, RNA Sensing, TNF Signaling	NM_001206524.1:746
HLA-DQB1	0.292	0.616	-0.916	1.5	1.22	0.53	2.83	0.647	1	lm.nb	MHC Class II Antigen Presentation, TCR Signaling, Type II Interferon Signaling	NM_002123.3:384
CTSA	-0.0942	0.201	-0.487	0.299	0.937	0.713	1.23	0.65	1	lm.nb	Angiotensin System, Lysosome, MHC Class II Antigen Presentation, Myeloid Activation	NM_001127695.1:1540
ETS1	1.22	2.63	-3.94	6.38	2.33	0.0651	83.4	0.656	1	Wald	Oxidative Stress Response	NM_005238.3:1305
NOS2	0.382	0.86	-1.3	2.07	1.3	0.405	4.19	0.669	1	Wald	HIF1A Signaling, NO Signaling, Other Interleukin Signaling, Phagocytosis	NM_000625.4:605
MAPK1	-0.0429	0.097	-0.233	0.147	0.971	0.851	1.11	0.669	1	lm.nb	BCR Signaling, MAPK Signaling, Mononuclear Cell Migration, Myeloid Activation, NLR Signaling, TCR Signaling, TGF-beta Signaling, TLR Signaling, TNF Signaling	NM_138957.2:430
STRAP	0.0517	0.117	-0.178	0.282	1.04	0.884	1.22	0.67	1	lm.nb	TGF-beta Signaling	NM_007178.3:630
C1QBP	0.0816	0.186	-0.282	0.445	1.06	0.822	1.36	0.671	1	lm.nb	Apoptosis, Coagulation	NM_001212.3:745
TLN1	0.105	0.24	-0.367	0.576	1.08	0.776	1.49	0.674	1	lm.nb	Coagulation	NM_006289.3:1460
CD40	1.97	4.61	-7.07	11	3.93	0.00746	2070	0.68	1	Wald	Immune Memory, NF-kappaB Signaling, T-cell Costimulation	NM_001250.4:196
IL33	-0.248	0.591	-1.41	0.911	0.842	0.377	1.88	0.684	1	lm.nb	DNA Sensing, IL-1 Signaling, Myeloid Activation	NM_001199640.1:419
PRCP	-0.0951	0.227	-0.54	0.35	0.936	0.688	1.27	0.685	1	lm.nb	Angiotensin System, Coagulation, Myeloid Activation	NM_005040.2:776
NFKB2	1.58	3.77	-5.81	8.98	3	0.0178	504	0.686	1	Wald	DNA Sensing, Glycan Sensing, Inflammasomes, NF-kappaB Signaling, RNA Sensing, TLR Signaling	NM_002502.2:825
IFNAR1	0.0658	0.161	-0.25	0.382	1.05	0.841	1.3	0.693	1	lm.nb	JAK-STAT Signaling, NLR Signaling, Type I Interferon Signaling	NM_000629.2:782
VCAM1	-0.349	0.853	-2.02	1.32	0.785	0.246	2.5	0.693	1	Wald	Lymphocyte Trafficking, NF-kappaB Signaling, Other Interleukin Signaling, TNF Signaling, Type II Interferon Signaling	NM_001078.3:1021
GLA	0.0477	0.118	-0.184	0.279	1.03	0.881	1.21	0.695	1	lm.nb	Lysosome, Myeloid Activation	NM_000169.2:980
MAF	0.0779	0.199	-0.312	0.468	1.06	0.806	1.38	0.704	1	lm.nb	TH2 Differentiation	NM_001031804.2:1834
STAT5B	0.0478	0.125	-0.197	0.293	1.03	0.872	1.22	0.711	1	loglinear	IL-2 Signaling, TH2 Differentiation	NM_012448.3:200
NOX1	0.68	1.8	-2.85	4.21	1.6	0.138	18.5	0.716	1	Wald	Oxidative Stress Response	NM_007052.4:455
TRIM6	0.827	2.2	-3.49	5.14	1.77	0.0892	35.3	0.717	1	Wald	Type II Interferon Signaling	NM_058166.4:1294
HLA-DMB	1.02	2.81	-4.48	6.52	2.03	0.0448	92	0.725	1	Wald	MHC Class II Antigen Presentation	NM_002118.4:374
TRIM25	1.46	4.05	-6.48	9.4	2.76	0.0112	677	0.727	1	Wald	Interferon Response Genes, NF-kappaB Signaling, RNA Sensing, Type II Interferon Signaling	NM_005082.4:480
TCF7	-0.69	1.94	-4.49	3.11	0.62	0.0444	8.66	0.731	1	Wald	TCR Signaling	NM_201633.2:519
TRAF2	1.08	3.32	-5.42	7.58	2.11	0.0233	191	0.753	1	Wald	NF-kappaB Signaling, NLR Signaling, RNA Sensing, TNF Signaling	NM_021138.3:1325
IRAK4	0.835	2.59	-4.24	5.91	1.78	0.0531	60	0.755	1	Wald	NF-kappaB Signaling, NLR Signaling, TLR Signaling	NM_001114182.1:933
MAP2K2	0.0337	0.107	-0.175	0.243	1.02	0.886	1.18	0.759	1	lm.nb	BCR Signaling, MAPK Signaling, TCR Signaling, TLR Signaling	NM_030662.3:839
IRF3	0.761	2.46	-4.06	5.58	1.69	0.06	47.9	0.765	1	Wald	DNA Sensing, Interferon Response Genes, NLR Signaling, RNA Sensing, TLR Signaling, Type I Interferon Signaling, Type II Interferon Signaling	NM_001571.5:1303
IL31RA	0.32	1.08	-1.79	2.43	1.25	0.289	5.39	0.774	1	Wald	IL-6 Signaling, Myeloid Activation	NM_139017.3:1180
PANX1	1.3	4.4	-7.32	9.93	2.46	0.00624	973	0.775	1	Wald	Inflammasomes, NLR Signaling	NM_015368.3:610
CD86	0.411	1.4	-2.34	3.16	1.33	0.197	8.97	0.777	1	Wald	Immune Exhaustion, Other Interleukin Signaling, T-cell Costimulation	NM_175862.4:590
ERN1	1.05	3.61	-6.02	8.13	2.08	0.0154	281	0.778	1	Wald	Apoptosis, Proteotoxic Stress	NM_001433.2:435
IRAK3	0.99	3.44	-5.75	7.73	1.99	0.0186	212	0.781	1	Wald	IL-1 Signaling, TLR Signaling	NM_007199.1:1735
IKBKB	0.805	2.95	-4.98	6.59	1.75	0.0318	96.1	0.792	1	Wald	BCR Signaling, DNA Sensing, Glycan Sensing, NF-kappaB Signaling, NLR Signaling, RNA Sensing, TCR Signaling, TLR Signaling, TNF Signaling, Type I Interferon Signaling	NM_001556.1:1995
AP1G1	-0.0382	0.142	-0.316	0.239	0.974	0.803	1.18	0.794	1	lm.nb	Lysosome, MHC Class II Antigen Presentation	NM_001030007.1:2630
S100A12	-0.285	1.06	-2.36	1.79	0.82	0.195	3.46	0.794	1	Wald	IL-1 Signaling, Mononuclear Cell Migration, Myeloid Activation, RNA Sensing, TLR Signaling	NM_005621.1:260
MAFB	-0.654	2.58	-5.71	4.4	0.635	0.0191	21.1	0.806	1	Wald	Myeloid Inflammation	NM_005461.4:1231
MAPK13	0.0368	0.151	-0.258	0.332	1.03	0.836	1.26	0.812	1	lm.nb	MAPK Signaling, NLR Signaling, RNA Sensing, TCR Signaling, TH17 Differentiation, TLR Signaling, TNF Signaling	NM_002754.3:1050
HMOX1	0.973	3.99	-6.86	8.8	1.96	0.00864	446	0.814	1	Wald	HIF1A Signaling, Myeloid Activation, Other Interleukin Signaling, Oxidative Stress Response	NM_002133.2:781
IFNLR1	0.471	1.95	-3.36	4.3	1.39	0.0975	19.7	0.816	1	Wald	JAK-STAT Signaling, Other Interleukin Signaling, Type III Interferon Signaling	NM_170743.3:359
AKT3	0.856	3.58	-6.16	7.87	1.81	0.014	233	0.817	1	Wald	BCR Signaling, TCR Signaling, TNF Signaling	NM_005465.4:287
PLAT	0.891	3.73	-6.43	8.21	1.85	0.0116	296	0.817	1	Wald	Coagulation, Complement System	NM_000930.3:1340
NFATC3	-0.0281	0.119	-0.262	0.206	0.981	0.834	1.15	0.819	1	loglinear	BCR Signaling, Glycan Sensing, TCR Signaling	NM_004555.2:2190
RELB	1.87	8.14	-14.1	17.8	3.66	5.77e-05	232000	0.824	1	Wald	Glycan Sensing, Myeloid Activation, NF-kappaB Signaling	NM_006509.3:960
IRAK1	0.814	3.69	-6.41	8.04	1.76	0.0117	263	0.831	1	Wald	IL-17 Signaling, NF-kappaB Signaling, TLR Signaling	NM_001569.3:1036
CDK4	0.0487	0.223	-0.388	0.486	1.03	0.764	1.4	0.832	1	lm.nb	TCR Signaling	NM_000075.3:1098
RIPK3	0.868	3.96	-6.89	8.62	1.82	0.00845	394	0.832	1	Wald	DNA Sensing, NLR Signaling, TLR Signaling, TNF Signaling	NM_006871.3:1174
ICOS	-0.174	0.822	-1.78	1.44	0.886	0.29	2.71	0.838	1	Wald	T-cell Costimulation, TCR Signaling	NM_012092.3:549
TLR9	-0.394	1.88	-4.08	3.29	0.761	0.0593	9.76	0.839	1	Wald	TLR Signaling	NM_017442.2:985
KLRK1	-0.389	1.91	-4.13	3.35	0.764	0.0571	10.2	0.844	1	Wald	NK Activity	NM_007360.1:760
YWHAQ	-0.0254	0.125	-0.271	0.221	0.983	0.829	1.17	0.844	1	lm.nb	Apoptosis	NM_006826.3:558
NOD2	0.417	2.07	-3.64	4.47	1.34	0.0804	22.2	0.845	1	Wald	IL-1 Signaling, IL-17 Signaling, NLR Signaling, TLR Signaling, TNF Signaling	NM_001293557.1:1120
EVL	-0.363	1.84	-3.97	3.24	0.777	0.0639	9.46	0.848	1	Wald	TCR Signaling	NM_016337.2:888
RHOG	0.888	4.58	-8.1	9.87	1.85	0.00365	938	0.851	1	Wald	Coagulation, Myeloid Activation	NM_001665.3:575
NFAT5	0.422	2.23	-3.96	4.8	1.34	0.0645	27.9	0.855	1	Wald	NK Activity, TCR Signaling	NM_173214.1:3290
AKT1	-0.0206	0.115	-0.247	0.206	0.986	0.843	1.15	0.862	1	loglinear	BCR Signaling, TCR Signaling, TNF Signaling	NM_001014432.1:1275
PLCG1	0.533	3.2	-5.74	6.81	1.45	0.0187	112	0.872	1	Wald	HIF1A Signaling, Interferon Response Genes, NF-kappaB Signaling, NK Activity, TCR Signaling	NM_002660.2:2290
NLRP1	0.647	3.94	-7.08	8.38	1.57	0.00737	333	0.874	1	Wald	Inflammasomes, NLR Signaling	NM_033004.2:2135
MAP3K5	0.675	4.29	-7.73	9.08	1.6	0.00472	540	0.879	1	Wald	Oxidative Stress Response, Proteotoxic Stress, TNF Signaling	NM_005923.3:2415
LEF1	-1.04	6.73	-14.2	12.2	0.486	5.19e-05	4550	0.881	1	Wald	TCR Signaling	NM_016269.3:1165
IL17RE	-0.332	2.17	-4.58	3.92	0.795	0.0418	15.1	0.882	1	Wald	IL-17 Signaling	NM_153483.1:760
CD276	0.504	3.31	-5.97	6.98	1.42	0.0159	126	0.883	1	Wald	T-cell Costimulation	NM_001024736.1:1162
PIK3C3	0.0186	0.126	-0.228	0.265	1.01	0.854	1.2	0.885	1	lm.nb	Autophagy, Phagocytosis, TLR Signaling	NM_002647.2:1140
TAB1	-0.0178	0.129	-0.271	0.236	0.988	0.828	1.18	0.894	1	lm.nb	ALPK1 Signaling, Glycan Sensing, IL-17 Signaling, NF-kappaB Signaling, NLR Signaling, TLR Signaling, TNF Signaling	NM_153497.2:614
HPGD	-0.0761	0.599	-1.25	1.1	0.949	0.421	2.14	0.902	1	lm.nb	Leukotriene and Prostaglandin Inflammation	NM_000860.5:549
MSRA	0.407	3.26	-5.99	6.8	1.33	0.0158	112	0.904	1	Wald	Oxidative Stress Response	NM_001135670.2:472
PIK3CD	-0.293	2.36	-4.93	4.34	0.816	0.0329	20.3	0.905	1	Wald	BCR Signaling, Myeloid Activation, TCR Signaling, TNF Signaling	NM_005026.3:2978
CCL17	-0.482	3.91	-8.14	7.18	0.716	0.00354	145	0.905	1	Wald	Chemokine Signaling, Mononuclear Cell Migration	NM_002987.2:229
STAT4	0.242	2.03	-3.75	4.23	1.18	0.0745	18.8	0.908	1	Wald	IL-2 Signaling, TH1 Differentiation	NM_003151.2:789
CD14	-0.382	3.3	-6.85	6.08	0.767	0.00868	67.8	0.911	1	Wald	Myeloid Activation, NF-kappaB Signaling, TLR Signaling	NM_000591.2:885
WIPI1	0.526	4.87	-9.02	10.1	1.44	0.00193	1080	0.917	1	Wald	Autophagy	NM_017983.5:1325
ICAM3	-0.325	3.13	-6.46	5.81	0.798	0.0114	56.1	0.92	1	Wald	Glycan Sensing, Lymphocyte Trafficking	NM_002162.3:1225
TIFA	-0.343	3.45	-7.11	6.42	0.788	0.00726	85.5	0.923	1	Wald	ALPK1 Signaling	NM_052864.2:2711
BDKRB2	-0.295	2.99	-6.15	5.56	0.815	0.014	47.3	0.924	1	Wald	Angiotensin System, Complement System	NM_000623.3:199
ITGB2	-0.152	1.58	-3.24	2.94	0.9	0.106	7.67	0.925	1	Wald	Complement System, Lymphocyte Trafficking, Myeloid Activation, NK Activity, Other Interleukin Signaling, TLR Signaling	NM_001127491.1:1205
IL6R	-0.336	3.66	-7.51	6.84	0.792	0.00549	114	0.929	1	Wald	HIF1A Signaling, IL-6 Signaling, JAK-STAT Signaling, Mononuclear Cell Migration, TH17 Differentiation	NM_000565.2:993
IKBKG	0.814	8.94	-16.7	18.3	1.76	9.31e-06	332000	0.93	1	Wald	BCR Signaling, DNA Sensing, Glycan Sensing, NF-kappaB Signaling, NLR Signaling, RNA Sensing, TCR Signaling, TLR Signaling, TNF Signaling, Type I Interferon Signaling	NM_003639.2:470
NOTCH1	-0.235	2.59	-5.31	4.84	0.849	0.0251	28.7	0.93	1	Wald	TH2 Differentiation	NM_017617.3:2999
NFATC1	-0.594	7.17	-14.7	13.5	0.662	3.89e-05	11300	0.936	1	Wald	BCR Signaling, Glycan Sensing, NK Activity, TCR Signaling	NM_172389.1:1984
C5AR1	-0.193	2.56	-5.21	4.82	0.875	0.0271	28.3	0.942	1	Wald	Complement System, Mononuclear Cell Migration, Myeloid Activation	NM_001736.3:104
PTGER4	-0.342	4.66	-9.48	8.8	0.789	0.0014	446	0.943	1	Wald	Leukotriene and Prostaglandin Inflammation	NM_000958.2:976
ATG10	-0.427	6.13	-12.4	11.6	0.744	0.000179	3090	0.946	1	Wald	Autophagy	NM_001131028.1:985
PRKCA	-0.225	3.24	-6.58	6.13	0.855	0.0104	70	0.946	1	Wald	HIF1A Signaling, Lymphocyte Trafficking, Myeloid Inflammation	NM_002737.2:680
GNS	-0.0105	0.155	-0.314	0.293	0.993	0.804	1.23	0.947	1	lm.nb	Lysosome, Myeloid Activation	NM_002076.3:1340
TRIM56	0.533	8.21	-15.6	16.6	1.45	2.07e-05	101000	0.95	1	Wald	DNA Sensing	NM_030961.3:2029
EGLN1	0.291	4.81	-9.13	9.71	1.22	0.00179	839	0.953	1	Wald	HIF1A Signaling, Oxidative Stress Response	NM_022051.2:3782
CBL	0.343	5.89	-11.2	11.9	1.27	0.000425	3780	0.955	1	Wald	IL-6 Signaling, Myeloid Activation, TGF-beta Signaling	NM_005188.3:1080
RB1CC1	-0.0116	0.207	-0.418	0.395	0.992	0.748	1.31	0.956	1	lm.nb	Autophagy	NM_001083617.1:1860
VWF	-0.306	5.67	-11.4	10.8	0.809	0.000368	1780	0.958	1	Wald	Coagulation, Complement System	NM_000552.3:8115
MAP1LC3A	-0.459	8.92	-17.9	17	0.728	3.95e-06	134000	0.96	1	Wald	Autophagy, Oxidative Stress Response	NM_032514.2:404
SEM1	0.008	0.161	-0.308	0.324	1.01	0.808	1.25	0.962	1	lm.nb	BCR Signaling, Glycan Sensing, NF-kappaB Signaling, TCR Signaling	NM_006304.1:116
PDCD1LG2	0.12	2.45	-4.68	4.92	1.09	0.039	30.3	0.962	1	Wald	Immune Memory, T-cell Costimulation	NM_025239.3:642
IL17RC	0.402	8.93	-17.1	17.9	1.32	7.09e-06	246000	0.965	1	Wald	IL-17 Signaling	NM_153461.2:1214
TLR5	-0.012	0.269	-0.538	0.514	0.992	0.689	1.43	0.965	1	lm.nb	TLR Signaling	NM_003268.5:2570
MME	0.404	9.02	-17.3	18.1	1.32	6.27e-06	279000	0.965	1	Wald	Angiotensin System, Myeloid Activation	NM_001354644.1:520
KDM6B	0.194	4.53	-8.69	9.08	1.14	0.00242	541	0.967	1	Wald	Oxidative Stress Response	NM_001080424.1:4865
IL17RA	0.231	6.22	-12	12.4	1.17	0.000251	5480	0.971	1	Wald	IL-17 Signaling	NM_014339.6:482
PELI2	0.32	8.95	-17.2	17.9	1.25	6.56e-06	238000	0.972	1	Wald	IL-1 Signaling, TLR Signaling	NM_021255.2:546
GPX7	-0.0898	2.55	-5.09	4.91	0.94	0.0294	30.1	0.973	1	Wald	Oxidative Stress Response	NM_015696.5:375
TGFB1	-0.192	5.48	-10.9	10.5	0.875	0.000512	1500	0.973	1	Wald	Mononuclear Cell Migration, Myeloid Activation, Other Interleukin Signaling, TGF-beta Signaling, TH17 Differentiation, TH9 Differentiation, Treg Differentiation	NM_000660.3:1260
PTPN6	0.241	7.32	-14.1	14.6	1.18	5.68e-05	24600	0.974	1	Wald	BCR Signaling, IL-1 Signaling, Myeloid Activation, NK Activity, TCR Signaling, Type I Interferon Signaling, Type II Interferon Signaling	NM_002831.5:1734
MAPK14	0.00267	0.118	-0.229	0.235	1	0.853	1.18	0.982	1	lm.nb	MAPK Signaling, Mononuclear Cell Migration, Myeloid Activation, NLR Signaling, RNA Sensing, TCR Signaling, TH17 Differentiation, TLR Signaling, TNF Signaling, Type I Interferon Signaling	NM_001315.2:792
IL7	-0.0737	3.27	-6.47	6.33	0.95	0.0112	80.3	0.983	1	Wald	JAK-STAT Signaling, Other Interleukin Signaling	NM_001199886.1:652
ULK1	0.111	5.93	-11.5	11.7	1.08	0.000344	3390	0.986	1	Wald	Autophagy	NM_003565.1:465
MAVS	0.0952	5.13	-9.96	10.1	1.07	0.00101	1140	0.986	1	Wald	DNA Sensing, NLR Signaling, RNA Sensing, Type I Interferon Signaling	NM_001206491.1:1036
PTGER2	0.0817	4.6	-8.94	9.1	1.06	0.00204	550	0.986	1	Wald	Immune Exhaustion, Leukotriene and Prostaglandin Inflammation	NM_000956.3:995
FYN	0.0376	2.5	-4.86	4.93	1.03	0.0344	30.6	0.988	1	Wald	BCR Signaling, Glycan Sensing, NK Activity, Other Interleukin Signaling, TCR Signaling	NM_002037.3:765
FOXO1	0.133	8.89	-17.3	17.6	1.1	6.25e-06	193000	0.988	1	Wald	Other Interleukin Signaling, Oxidative Stress Response, Treg Differentiation	NM_002015.3:1526
MTOR	-0.0842	6.37	-12.6	12.4	0.943	0.000164	5410	0.99	1	Wald	Autophagy, HIF1A Signaling, TH17 Differentiation	NM_004958.3:1865
LGALS3	0.00182	0.147	-0.286	0.289	1	0.82	1.22	0.99	1	lm.nb	Mononuclear Cell Migration, Myeloid Activation	NM_001177388.1:495
MAPK9	0.00196	0.159	-0.31	0.314	1	0.806	1.24	0.99	1	lm.nb	MAPK Signaling, NLR Signaling, RNA Sensing, TCR Signaling, TLR Signaling, TNF Signaling	NM_001135044.1:268
NFATC2	0.0277	2.33	-4.54	4.6	1.02	0.043	24.2	0.991	1	Wald	BCR Signaling, Glycan Sensing, NK Activity, TCR Signaling	NM_012340.3:1815
PLCG2	0.0549	5.31	-10.4	10.5	1.04	0.000765	1410	0.992	1	Wald	BCR Signaling, Glycan Sensing, NF-kappaB Signaling, NK Activity, TCR Signaling, TLR Signaling	NM_002661.2:525
CD4	0.0218	3.15	-6.15	6.2	1.02	0.014	73.4	0.995	1	Wald	Host Defense Peptides, Other Interleukin Signaling, TCR Signaling, Virus-Host Interaction	NM_000616.4:975
ARRB2	0.0463	6.78	-13.2	13.3	1.03	0.000104	10300	0.995	1	Wald	Chemokine Signaling, Coagulation	NM_001257328.1:394
IL12A	0.0533	9	-17.6	17.7	1.04	5.08e-06	212000	0.995	1	Wald	JAK-STAT Signaling, Other Interleukin Signaling, RNA Sensing, TH1 Differentiation	NM_000882.2:775
MAP2K7	0.0327	6.74	-13.2	13.2	1.02	0.000108	9730	0.996	1	Wald	MAPK Signaling, Proteotoxic Stress, TCR Signaling, TLR Signaling, TNF Signaling	NM_145185.2:495
AP1S2	0.0413	8.96	-17.5	17.6	1.03	5.3e-06	200000	0.996	1	Wald	Lysosome, MHC Class II Antigen Presentation	NM_003916.4:362
CCL14	-0.0134	3.67	-7.2	7.18	0.991	0.00678	145	0.997	1	Wald	Chemokine Signaling, Mononuclear Cell Migration	NM_032963.4:243
PIK3CB	0.0142	4.85	-9.49	9.51	1.01	0.0014	731	0.998	1	Wald	BCR Signaling, TCR Signaling, TNF Signaling	NM_006219.1:2945
SELENOS	0.0113	8.98	-17.6	17.6	1.01	5.04e-06	202000	0.999	1	Wald	Oxidative Stress Response, Proteotoxic Stress	NM_203472.1:466
IL27RA	0.00375	9.02	-17.7	17.7	1	4.79e-06	210000	1	1	Wald	JAK-STAT Signaling, Other Interleukin Signaling	NM_004843.3:1640

## Sheet: RSV_4DPI
Gene	Log2 fold change	std error (log2)	Lower confidence limit (log2)	Upper confidence limit (log2)	Linear fold change	Lower confidence limit (linear)	Upper confidence limit (linear)	P-value	BY.p.value	method	Gene.sets	probe.ID
IFI6	6.95	0.251	6.46	7.44	123	87.8	174	8.7e-11	2.27e-07	lm.nb	Type I Interferon Signaling	NM_002038.3:410
STAT1	3.24	0.123	3	3.48	9.43	7.98	11.1	1.43e-10	2.27e-07	lm.nb	IL-2 Signaling, IL-6 Signaling, Interferon Response Genes, NLR Signaling, TH1 Differentiation, Type I Interferon Signaling, Type III Interferon Signaling	NM_139266.1:455
IFI27	4.06	0.174	3.72	4.41	16.7	13.2	21.2	4.58e-10	4.85e-07	lm.nb	MAPK Signaling, Type I Interferon Signaling	NM_005532.3:390
IFITM1	5.18	0.239	4.71	5.65	36.2	26.1	50.1	9.92e-10	7.37e-07	lm.nb	BCR Signaling, MAPK Signaling, Type I Interferon Signaling	NM_003641.3:230
MX1	4.5	0.213	4.08	4.92	22.6	16.9	30.2	1.26e-09	7.37e-07	lm.nb	Interferon Response Genes, Type I Interferon Signaling	NM_001144925.2:1369
IFITM3	3.8	0.183	3.44	4.16	13.9	10.9	17.9	1.49e-09	7.37e-07	lm.nb	MAPK Signaling, Type I Interferon Signaling	NM_021034.2:477
HERC5	4.82	0.236	4.36	5.29	28.3	20.5	39	1.75e-09	7.37e-07	lm.nb	Interferon Response Genes, MHC Class I Antigen Presentation, RNA Sensing	NM_016323.2:935
IFIT1	7.29	0.364	6.58	8	157	95.5	257	2.1e-09	7.37e-07	lm.nb	Interferon Response Genes, Type I Interferon Signaling	NM_001548.3:1440
OAS2	3.97	0.2	3.58	4.37	15.7	12	20.6	2.27e-09	7.37e-07	lm.nb	Interferon Response Genes, NLR Signaling, Type I Interferon Signaling, Type II Interferon Signaling	NM_016817.2:319
ISG15	7.87	0.397	7.09	8.64	233	136	400	2.36e-09	7.37e-07	lm.nb	Interferon Response Genes, RNA Sensing, Type I Interferon Signaling	NM_005101.3:456
IFIT3	6.52	0.332	5.87	7.18	92	58.6	145	2.55e-09	7.37e-07	lm.nb	Type I Interferon Signaling	NM_001031683.2:1470
DDX58	4.28	0.233	3.82	4.74	19.4	14.1	26.7	4.95e-09	1.31e-06	lm.nb	DNA Sensing, Interferon Response Genes, NF-kappaB Signaling, RNA Sensing, Type I Interferon Signaling	NM_014314.3:2130
TRIM22	2.43	0.144	2.14	2.71	5.38	4.42	6.54	1.16e-08	2.84e-06	lm.nb	Type II Interferon Signaling	NM_006074.4:938
STAT2	2.49	0.152	2.2	2.79	5.63	4.58	6.92	1.44e-08	3.26e-06	lm.nb	NLR Signaling, Type I Interferon Signaling, Type III Interferon Signaling	NM_005419.3:1390
DTX3L	2.14	0.132	1.89	2.4	4.42	3.7	5.28	1.57e-08	3.26e-06	lm.nb	MHC Class I Antigen Presentation	NM_138287.3:2185
IFI35	3.48	0.215	3.06	3.91	11.2	8.35	15	1.68e-08	3.26e-06	lm.nb	Type I Interferon Signaling	NM_005533.3:415
IFIT2	7.21	0.447	6.33	8.08	148	80.4	271	1.74e-08	3.26e-06	lm.nb	Type I Interferon Signaling	NM_001547.4:1040
IKBKE	1.57	0.101	1.37	1.77	2.96	2.58	3.4	2.5e-08	4.41e-06	loglinear	DNA Sensing, NLR Signaling, RNA Sensing, TLR Signaling, Type I Interferon Signaling	NM_001193321.1:2108
IFI44	4.54	0.301	3.96	5.13	23.3	15.5	35.1	3.25e-08	5.2e-06	lm.nb	Interferon Response Genes	NM_006417.4:589
PARP9	3.04	0.201	2.64	3.43	8.22	6.25	10.8	3.27e-08	5.2e-06	lm.nb	Interferon Response Genes	NM_001146102.1:905
RSAD2	7.44	0.506	6.44	8.43	173	87.1	345	4.27e-08	6.46e-06	lm.nb	Type I Interferon Signaling	NM_080657.4:1037
TLR3	2.34	0.169	2.01	2.67	5.07	4.04	6.38	7.26e-08	1.05e-05	lm.nb	DNA Sensing, Myeloid Activation, TLR Signaling	NM_003265.2:772
CXCL10	7.9	0.572	6.78	9.02	239	110	521	7.63e-08	1.05e-05	lm.nb	Chemokine Signaling, DNA Sensing, Mononuclear Cell Migration, RNA Sensing, TNF Signaling	NM_001565.3:122
IFIH1	3.77	0.284	3.22	4.33	13.7	9.31	20.1	1.11e-07	1.46e-05	lm.nb	RNA Sensing, Type I Interferon Signaling	NM_022168.3:1056
LAMP3	4.3	0.332	3.65	4.95	19.7	12.6	31	1.4e-07	1.77e-05	lm.nb	Lysosome	NM_014398.3:878
OAS1	4.91	0.382	4.16	5.66	30.1	17.9	50.6	1.53e-07	1.85e-05	lm.nb	Interferon Response Genes, NLR Signaling, Type I Interferon Signaling, Type II Interferon Signaling	NM_001032409.1:805
CXCL3	2.22	0.173	1.88	2.56	4.65	3.68	5.89	1.57e-07	1.85e-05	lm.nb	Chemokine Signaling, NF-kappaB Signaling, NLR Signaling, TNF Signaling	NM_002090.2:540
UBE2L6	2.75	0.221	2.32	3.19	6.75	5	9.11	2.03e-07	2.27e-05	lm.nb	Interferon Response Genes, MHC Class I Antigen Presentation, RNA Sensing	NM_004223.4:472
ACSL1	1.45	0.117	1.22	1.68	2.74	2.34	3.21	2.09e-07	2.27e-05	lm.nb	PPAR Signaling	NM_001995.4:1990
OAS3	5.12	0.413	4.31	5.93	34.8	19.9	61	2.14e-07	2.27e-05	lm.nb	Interferon Response Genes, NLR Signaling, Type I Interferon Signaling, Type II Interferon Signaling	NM_006187.3:2354
BST2	4.3	0.363	3.59	5.01	19.6	12	32.2	3.32e-07	3.4e-05	lm.nb	MAPK Signaling, Myeloid Activation, Type I Interferon Signaling	NM_004335.3:395
TRIM21	2.44	0.207	2.03	2.84	5.42	4.09	7.18	3.44e-07	3.42e-05	lm.nb	DNA Sensing, MHC Class I Antigen Presentation, Type II Interferon Signaling	NM_003141.3:1190
CXCL11	8.19	0.715	6.79	9.59	291	110	769	4.51e-07	4.32e-05	lm.nb	Chemokine Signaling	NM_005409.4:282
IRF7	3.6	0.316	2.98	4.22	12.2	7.92	18.7	4.66e-07	4.32e-05	lm.nb	DNA Sensing, NLR Signaling, RNA Sensing, TLR Signaling, Type I Interferon Signaling, Type II Interferon Signaling	NM_001572.3:1583
RBCK1	1.43	0.126	1.19	1.68	2.7	2.28	3.2	4.75e-07	4.32e-05	lm.nb	MHC Class I Antigen Presentation, NLR Signaling, TNF Signaling	NM_006462.4:736
TAP1	3.23	0.285	2.67	3.79	9.39	6.37	13.8	4.96e-07	4.38e-05	lm.nb	MHC Class I Antigen Presentation, Phagocytosis	NM_000593.5:2075
APOL6	2.14	0.19	1.77	2.52	4.42	3.41	5.72	5.2e-07	4.46e-05	lm.nb	Interferon Response Genes	NM_030641.3:422
HLA-A	2.38	0.211	1.96	2.79	5.2	3.9	6.93	5.33e-07	4.46e-05	lm.nb	MHC Class I Antigen Presentation, Type I Interferon Signaling, Type II Interferon Signaling	NM_002116.5:1000
TNFSF10	2.61	0.233	2.15	3.07	6.1	4.45	8.37	5.57e-07	4.54e-05	lm.nb	Apoptosis, Cytotoxicity	NM_003810.2:115
HLA-B	2.69	0.242	2.22	3.16	6.46	4.65	8.97	5.92e-07	4.7e-05	lm.nb	MHC Class I Antigen Presentation, Myeloid Activation, Type I Interferon Signaling, Type II Interferon Signaling	NM_005514.6:937
OASL	8.49	0.771	6.98	10	360	126	1030	6.52e-07	5.05e-05	lm.nb	Interferon Response Genes, Type I Interferon Signaling, Type II Interferon Signaling	NM_198213.2:454
XAF1	4.43	0.409	3.63	5.23	21.6	12.4	37.6	7.64e-07	5.76e-05	lm.nb	Type I Interferon Signaling	NM_199139.2:978
IRF9	1.51	0.14	1.24	1.78	2.85	2.36	3.44	7.79e-07	5.76e-05	lm.nb	NLR Signaling, Type I Interferon Signaling, Type II Interferon Signaling, Type III Interferon Signaling	NM_006084.4:723
PSMB8	1.53	0.143	1.25	1.81	2.89	2.38	3.5	8.45e-07	6.03e-05	lm.nb	BCR Signaling, Glycan Sensing, MHC Class I Antigen Presentation, NF-kappaB Signaling, TCR Signaling, Type I Interferon Signaling	NM_004159.4:1215
EIF2AK2	2.78	0.26	2.27	3.29	6.86	4.82	9.76	8.53e-07	6.03e-05	lm.nb	Interferon Response Genes, Proteotoxic Stress, Type I Interferon Signaling	NM_002759.1:1760
ADAR	1.57	0.148	1.28	1.86	2.97	2.43	3.63	9.05e-07	6.25e-05	lm.nb	DNA Sensing, Type I Interferon Signaling	NM_001025107.1:3530
HLA-E	2.24	0.214	1.82	2.66	4.73	3.54	6.33	1.03e-06	6.99e-05	lm.nb	MHC Class I Antigen Presentation, Type I Interferon Signaling, Type II Interferon Signaling	NM_005516.5:579
TAP2	2.8	0.269	2.28	3.33	6.98	4.84	10.1	1.1e-06	7.26e-05	lm.nb	MHC Class I Antigen Presentation, Phagocytosis	NM_000544.3:909
PSMB9	2.83	0.274	2.29	3.37	7.12	4.91	10.3	1.18e-06	7.68e-05	lm.nb	BCR Signaling, Glycan Sensing, MHC Class I Antigen Presentation, NF-kappaB Signaling, TCR Signaling	NM_002800.4:455
GBP1	4.26	0.418	3.44	5.07	19.1	10.8	33.7	1.34e-06	8.51e-05	lm.nb	NLR Signaling, Type II Interferon Signaling	NM_002053.2:1685
CXCL16	1.15	0.113	0.924	1.37	2.21	1.9	2.58	1.42e-06	8.82e-05	lm.nb	Chemokine Signaling	NM_001100812.1:850
TRIM5	2.11	0.209	1.7	2.52	4.31	3.24	5.72	1.49e-06	9.07e-05	lm.nb	Type II Interferon Signaling	NM_033092.2:800
IDO1	4.53	0.451	3.65	5.41	23.1	12.5	42.6	1.51e-06	9.07e-05	lm.nb	Myeloid Inflammation	NM_002164.5:369
NAMPT	1.45	0.145	1.16	1.73	2.73	2.24	3.32	1.64e-06	9.68e-05	lm.nb	Myeloid Activation, NLR Signaling	NM_005746.3:1318
IFITM2	2.41	0.245	1.93	2.89	5.31	3.8	7.4	1.89e-06	0.00011	lm.nb	MAPK Signaling, Type I Interferon Signaling	NM_006435.2:390
GBP4	4.16	0.432	3.31	5	17.8	9.92	32.1	2.24e-06	0.000127	lm.nb	NLR Signaling, Type II Interferon Signaling	NM_052941.4:812
DHX58	2.4	0.256	1.9	2.9	5.29	3.74	7.48	2.8e-06	0.000156	lm.nb	RNA Sensing	NM_024119.2:847
CASP1	2.12	0.227	1.68	2.57	4.35	3.2	5.93	2.95e-06	0.000162	lm.nb	DNA Sensing, IL-1 Signaling, Inflammasomes, NLR Signaling	NM_033294.3:701
TNFSF13B	5.53	0.605	4.34	6.71	46.1	20.3	105	3.62e-06	0.000195	lm.nb	NF-kappaB Signaling	NM_001145645.2:587
SP100	2.16	0.241	1.69	2.64	4.47	3.22	6.21	4.33e-06	0.00023	lm.nb	Type II Interferon Signaling	NM_001206704.1:1495
LAG3	5.57	0.636	4.32	6.82	47.5	20	113	5.3e-06	0.000276	lm.nb	Immune Exhaustion, MHC Class II Antigen Presentation, T-cell Costimulation	NM_002286.5:1735
RIPK2	1.23	0.143	0.954	1.51	2.35	1.94	2.86	5.92e-06	0.000304	lm.nb	IL-1 Signaling, NLR Signaling, TCR Signaling, TLR Signaling	NM_003821.5:1695
APOBEC3G	2.68	0.314	2.06	3.29	6.39	4.17	9.79	6.8e-06	0.000343	lm.nb	RNA Sensing	NM_021822.2:761
RNASEL	0.736	0.0877	0.564	0.908	1.67	1.48	1.88	7.71e-06	0.000383	loglinear	Interferon Response Genes, NLR Signaling, Type I Interferon Signaling	NM_021133.3:1094
CARD17	1.88	0.225	1.44	2.32	3.67	2.71	4.98	8.12e-06	0.000397	lm.nb	NLR Signaling	NM_001007232.1:143
IRF1	1.54	0.186	1.18	1.91	2.91	2.26	3.75	8.52e-06	0.00041	lm.nb	TNF Signaling, Type I Interferon Signaling, Type II Interferon Signaling	NM_002198.1:510
MCL1	0.907	0.11	0.691	1.12	1.88	1.61	2.18	9.23e-06	0.000438	lm.nb	Other Interleukin Signaling, Oxidative Stress Response	NM_021960.5:644
SOD2	1.06	0.132	0.802	1.32	2.09	1.74	2.49	1.11e-05	0.000518	lm.nb	Other Interleukin Signaling, Oxidative Stress Response	NM_000636.2:201
SCARB2	1.2	0.149	0.907	1.49	2.3	1.88	2.81	1.13e-05	0.000519	lm.nb	Lysosome	NM_005506.2:1825
TCIRG1	1.23	0.162	0.909	1.54	2.34	1.88	2.91	1.89e-05	0.000858	lm.nb	Lysosome, Myeloid Activation, Phagocytosis	NM_006053.2:1470
LYN	0.981	0.142	0.702	1.26	1.97	1.63	2.39	4.2e-05	0.00188	lm.nb	BCR Signaling, Glycan Sensing, Mononuclear Cell Migration, Myeloid Activation, NF-kappaB Signaling	NM_002350.3:870
ATG7	0.524	0.0762	0.375	0.674	1.44	1.3	1.6	4.29e-05	0.00189	loglinear	Autophagy, MHC Class I Antigen Presentation, Myeloid Activation	NM_001136031.2:406
TLR2	2.18	0.32	1.55	2.81	4.53	2.93	7	4.72e-05	0.00206	lm.nb	Host Defense Peptides, MHC Class I Antigen Presentation, Myeloid Activation, TLR Signaling, Virus-Host Interaction	NM_003264.3:2402
TIMP2	1.26	0.19	0.893	1.64	2.4	1.86	3.11	5.64e-05	0.00242	lm.nb	Myeloid Activation	NM_003255.4:794
CXCL17	0.832	0.126	0.585	1.08	1.78	1.5	2.11	6.1e-05	0.00259	lm.nb	Mononuclear Cell Migration	NM_198477.3:169
HLA-DRA	1.6	0.25	1.11	2.09	3.03	2.16	4.26	7.92e-05	0.00331	lm.nb	MHC Class II Antigen Presentation, TCR Signaling, Type II Interferon Signaling	NM_019111.3:335
IFI16	1.65	0.26	1.14	2.16	3.14	2.2	4.47	8.47e-05	0.0035	lm.nb	DNA Sensing, NLR Signaling	NM_001206567.1:2351
HLA-DRB	1.68	0.266	1.15	2.2	3.19	2.23	4.59	8.91e-05	0.00363	lm.nb	Lymphocyte Trafficking, MHC Class II Antigen Presentation, Phagocytosis, T-cell Costimulation, TCR Signaling, Type II Interferon Signaling	NM_022555.3:698
MT2A	2.11	0.336	1.45	2.77	4.32	2.73	6.82	9.2e-05	0.0037	lm.nb	Type II Interferon Signaling	NM_005953.5:3
CEBPB	0.54	0.0898	0.365	0.716	1.45	1.29	1.64	0.000128	0.0051	loglinear	Proteotoxic Stress, TNF Signaling	NM_005194.2:1420
TGFB3	1.46	0.245	0.985	1.94	2.76	1.98	3.85	0.000135	0.00529	lm.nb	Coagulation, TGF-beta Signaling	NM_003239.2:1485
PSMB10	0.84	0.142	0.561	1.12	1.79	1.48	2.17	0.000149	0.00579	lm.nb	BCR Signaling, Glycan Sensing, MHC Class I Antigen Presentation, NF-kappaB Signaling, TCR Signaling	NM_002801.2:221
CASP4	0.984	0.171	0.65	1.32	1.98	1.57	2.49	0.000181	0.00692	lm.nb	NLR Signaling	NM_001225.3:88
IFNGR2	0.669	0.116	0.441	0.896	1.59	1.36	1.86	0.000183	0.00692	lm.nb	HIF1A Signaling, JAK-STAT Signaling, Myeloid Activation, TH1 Differentiation, Type II Interferon Signaling	NM_005534.3:1165
ALPK1	0.966	0.172	0.629	1.3	1.95	1.55	2.47	0.000221	0.00825	lm.nb	ALPK1 Signaling	NM_025144.2:2975
DDIT3	3.26	0.588	2.1	4.41	9.56	4.3	21.3	0.000247	0.00914	lm.nb	Apoptosis, MAPK Signaling, Proteotoxic Stress	NM_001195054.1:450
LCN2	1.71	0.309	1.11	2.32	3.28	2.15	4.99	0.00025	0.00914	lm.nb	Host Defense Peptides, Myeloid Activation, Other Interleukin Signaling	NM_005564.3:551
HLA-DMB	1.2	0.219	0.774	1.63	2.3	1.71	3.1	0.000266	0.00962	lm.nb	MHC Class II Antigen Presentation	NM_002118.4:374
IL4R	0.633	0.118	0.402	0.863	1.55	1.32	1.82	0.000311	0.0111	lm.nb	JAK-STAT Signaling, Myeloid Activation, Other Interleukin Signaling, TH2 Differentiation	NM_000418.3:1014
IL1RN	1.47	0.273	0.93	2	2.76	1.91	4.01	0.000318	0.0112	lm.nb	IL-1 Signaling	NM_000577.4:174
TCN2	0.959	0.179	0.608	1.31	1.94	1.52	2.48	0.00032	0.0112	lm.nb	Myeloid Inflammation	NM_000355.3:1150
CXCL1	0.965	0.181	0.61	1.32	1.95	1.53	2.5	0.000337	0.0116	lm.nb	Chemokine Signaling, Myeloid Activation, NF-kappaB Signaling, NLR Signaling, TNF Signaling	NM_001511.3:270
FAS	1.03	0.198	0.645	1.42	2.05	1.56	2.68	0.000387	0.0132	lm.nb	Apoptosis, Cytotoxicity, TNF Signaling	NM_000043.4:1089
CALM1	-0.621	0.12	-0.855	-0.386	0.65	0.553	0.765	0.000412	0.0139	lm.nb	BCR Signaling, Coagulation, Glycan Sensing, Myeloid Inflammation	NM_006888.4:299
GCA	1.79	0.346	1.11	2.47	3.46	2.16	5.54	0.000417	0.0139	lm.nb	Myeloid Activation	NM_012198.3:525
CXCL8	1.81	0.349	1.12	2.49	3.5	2.18	5.63	0.000419	0.0139	lm.nb	Chemokine Signaling, Myeloid Activation, NF-kappaB Signaling, NLR Signaling, RNA Sensing, Tissue Stress, TLR Signaling	NM_000584.3:221
PTK2B	1.04	0.205	0.641	1.44	2.06	1.56	2.72	0.000471	0.0154	lm.nb	Chemokine Signaling, IL-2 Signaling, Lymphocyte Trafficking, NK Activity	NM_004103.3:735
JAK2	1.72	0.339	1.06	2.39	3.31	2.08	5.24	0.000476	0.0154	lm.nb	IL-2 Signaling, IL-6 Signaling, Myeloid Activation, TH1 Differentiation, TH17 Differentiation, Type II Interferon Signaling	NM_004972.3:1464
ACSL3	0.69	0.137	0.422	0.959	1.61	1.34	1.94	0.000513	0.0165	lm.nb	PPAR Signaling	NM_203372.1:1219
CD274	2.15	0.433	1.3	3	4.44	2.46	8	0.000567	0.018	lm.nb	T-cell Costimulation	NM_014143.3:501
HSP90B1	0.638	0.129	0.385	0.89	1.56	1.31	1.85	0.000584	0.0184	lm.nb	Other Interleukin Signaling, Proteotoxic Stress, TLR Signaling	NM_003299.2:1445
SP1	0.872	0.178	0.524	1.22	1.83	1.44	2.33	0.000613	0.0191	lm.nb	Oxidative Stress Response, TGF-beta Signaling	NM_138473.2:833
TBK1	0.647	0.134	0.384	0.909	1.57	1.31	1.88	0.000693	0.0214	lm.nb	DNA Sensing, IL-1 Signaling, NLR Signaling, RNA Sensing, TLR Signaling, Type I Interferon Signaling	NM_013254.2:1610
HLA-C	1.82	0.383	1.07	2.57	3.52	2.09	5.92	0.000784	0.024	lm.nb	MHC Class I Antigen Presentation, Myeloid Activation, Type I Interferon Signaling, Type II Interferon Signaling	NM_002117.4:895
IL6ST	0.794	0.168	0.464	1.12	1.73	1.38	2.18	0.000817	0.0246	lm.nb	IL-6 Signaling, JAK-STAT Signaling, TH17 Differentiation	NM_002184.2:2505
BCL3	1.05	0.222	0.613	1.49	2.07	1.53	2.8	0.000821	0.0246	lm.nb	TNF Signaling	NM_005178.2:450
ATF4	1.4	0.299	0.817	1.99	2.64	1.76	3.97	0.000851	0.0251	lm.nb	Oxidative Stress Response, Proteotoxic Stress, TNF Signaling	NM_001675.2:1151
TOLLIP	0.475	0.101	0.277	0.674	1.39	1.21	1.6	0.000853	0.0251	loglinear	IL-1 Signaling, Myeloid Activation, TLR Signaling	NM_019009.2:1320
NT5E	1.3	0.283	0.745	1.85	2.46	1.68	3.62	0.000989	0.0288	lm.nb	Myeloid Inflammation	NM_002526.2:1214
HLA-DMA	0.918	0.201	0.524	1.31	1.89	1.44	2.48	0.00104	0.03	lm.nb	MHC Class II Antigen Presentation	NM_006120.3:396
LRG1	0.759	0.168	0.429	1.09	1.69	1.35	2.13	0.00111	0.0318	lm.nb	Myeloid Activation	NM_052972.3:656
CFLAR	1.19	0.269	0.663	1.72	2.28	1.58	3.29	0.00129	0.0366	lm.nb	NF-kappaB Signaling, Oxidative Stress Response, TNF Signaling	NM_001127183.1:653
KRAS	0.466	0.106	0.259	0.673	1.38	1.2	1.59	0.0013	0.0366	lm.nb	BCR Signaling, TCR Signaling	NM_033360.2:267
MAP2K3	0.459	0.105	0.253	0.665	1.37	1.19	1.59	0.00139	0.0388	loglinear	IL-17 Signaling, MAPK Signaling, Myeloid Inflammation, TLR Signaling, TNF Signaling	NM_145109.1:370
SOD1	-0.404	0.0926	-0.586	-0.223	0.756	0.666	0.857	0.00141	0.0391	lm.nb	Coagulation, Other Interleukin Signaling, Oxidative Stress Response	NM_000454.4:245
IL20RB	1.05	0.242	0.579	1.53	2.07	1.49	2.88	0.00143	0.0393	lm.nb	JAK-STAT Signaling, Other Interleukin Signaling	NM_144717.3:362
TAB2	0.485	0.112	0.266	0.704	1.4	1.2	1.63	0.00148	0.0402	lm.nb	ALPK1 Signaling, Glycan Sensing, NF-kappaB Signaling, NLR Signaling, TCR Signaling, TLR Signaling, TNF Signaling	NM_015093.3:1377
CXCL2	1.03	0.24	0.561	1.5	2.05	1.48	2.84	0.00158	0.0425	lm.nb	Chemokine Signaling, NF-kappaB Signaling, NLR Signaling, TNF Signaling	NM_002089.4:284
RIPK1	0.66	0.154	0.358	0.962	1.58	1.28	1.95	0.0016	0.0427	lm.nb	DNA Sensing, NF-kappaB Signaling, NLR Signaling, RNA Sensing, TLR Signaling, TNF Signaling, Type I Interferon Signaling	NM_003804.3:710
VEGFA	2.35	0.562	1.25	3.45	5.09	2.38	10.9	0.00188	0.0496	lm.nb	Coagulation, HIF1A Signaling, NO Signaling, Other Interleukin Signaling, Tissue Stress	NM_001025366.1:1325
RAB31	0.396	0.0947	0.21	0.581	1.32	1.16	1.5	0.00189	0.0496	lm.nb	Myeloid Activation	NM_006868.3:317
BNIP3	-0.566	0.137	-0.834	-0.298	0.675	0.561	0.813	0.002	0.0522	lm.nb	Oxidative Stress Response	NM_004052.2:584
ACKR4	1.43	0.347	0.754	2.12	2.7	1.69	4.33	0.00204	0.0527	lm.nb	Chemokine Signaling	NM_016557.2:854
EIF2AK3	0.568	0.138	0.298	0.838	1.48	1.23	1.79	0.00207	0.053	lm.nb	Apoptosis, Proteotoxic Stress	NM_004836.5:938
TANK	0.381	0.0932	0.199	0.564	1.3	1.15	1.48	0.00218	0.0551	lm.nb	NLR Signaling, RNA Sensing, TLR Signaling	NM_004180.2:158
AHR	0.79	0.193	0.411	1.17	1.73	1.33	2.25	0.00218	0.0551	lm.nb	TH17 Differentiation	NM_001621.4:1818
EIF3F	-0.811	0.203	-1.21	-0.414	0.57	0.433	0.751	0.00251	0.0628	lm.nb	Virus-Host Interaction	NM_003754.2:1015
VSIR	0.523	0.132	0.266	0.781	1.44	1.2	1.72	0.00261	0.0648	lm.nb	T-cell Costimulation	NM_022153.1:185
CASP8	1.02	0.256	0.514	1.52	2.02	1.43	2.86	0.00266	0.0655	lm.nb	Apoptosis, Glycan Sensing, NLR Signaling, RNA Sensing, TLR Signaling, TNF Signaling	NM_001080124.1:890
CD38	1.45	0.366	0.732	2.17	2.73	1.66	4.49	0.0027	0.0661	lm.nb	Oxidative Stress Response	NM_001775.2:280
LTBR	0.506	0.128	0.255	0.757	1.42	1.19	1.69	0.00275	0.0668	lm.nb	HIF1A Signaling, Myeloid Activation, NF-kappaB Signaling	XM_006718983.2:680
CCL20	1.82	0.462	0.913	2.73	3.53	1.88	6.61	0.00279	0.0672	lm.nb	Chemokine Signaling, Mononuclear Cell Migration, TNF Signaling	NM_001130046.1:144
MAP3K7	0.224	0.0604	0.106	0.343	1.17	1.08	1.27	0.004	0.0955	loglinear	ALPK1 Signaling, BCR Signaling, Glycan Sensing, NF-kappaB Signaling, NLR Signaling, RNA Sensing, TCR Signaling, TLR Signaling, TNF Signaling, Type I Interferon Signaling	NM_145333.1:670
STAT3	0.339	0.0914	0.16	0.519	1.27	1.12	1.43	0.00403	0.0955	loglinear	HIF1A Signaling, IL-1 Signaling, IL-2 Signaling, IL-6 Signaling, TH17 Differentiation, Treg Differentiation	NM_003150.3:2060
IL1RAP	0.565	0.154	0.264	0.866	1.48	1.2	1.82	0.00423	0.0997	lm.nb	TH17 Differentiation	NM_002182.2:460
CCL28	0.504	0.138	0.232	0.775	1.42	1.17	1.71	0.00457	0.107	lm.nb	Chemokine Signaling	NM_148672.2:236
NOS2	3.21	0.867	1.51	4.91	9.24	2.84	30	0.00493	0.114	Wald	HIF1A Signaling, NO Signaling, Other Interleukin Signaling, Phagocytosis	NM_000625.4:605
TRIM33	0.357	0.1	0.161	0.553	1.28	1.12	1.47	0.00509	0.117	loglinear	TGF-beta Signaling	NM_015906.3:3260
SOCS3	1.48	0.417	0.665	2.3	2.8	1.59	4.93	0.00523	0.12	lm.nb	IL-6 Signaling, MHC Class I Antigen Presentation, TNF Signaling, Type I Interferon Signaling, Type II Interferon Signaling	NM_003955.4:614
STAT5A	0.659	0.186	0.294	1.02	1.58	1.23	2.03	0.00536	0.122	lm.nb	IL-2 Signaling, TH2 Differentiation, Treg Differentiation	NM_003152.3:2523
CCL15	-1.25	0.36	-1.96	-0.545	0.42	0.258	0.685	0.00596	0.134	lm.nb	Chemokine Signaling, Mononuclear Cell Migration	NM_032965.6:278
STING1	0.377	0.11	0.162	0.592	1.3	1.12	1.51	0.00644	0.144	lm.nb	DNA Sensing, Myeloid Activation, NLR Signaling, RNA Sensing	NM_198282.1:725
ATG12	0.361	0.107	0.15	0.571	1.28	1.11	1.49	0.00723	0.161	loglinear	Autophagy, NLR Signaling, RNA Sensing	NM_004707.3:634
CCNC	0.347	0.104	0.143	0.551	1.27	1.1	1.46	0.00752	0.166	lm.nb	TGF-beta Signaling	NM_005190.3:744
GADD45B	1.22	0.367	0.5	1.94	2.33	1.41	3.84	0.00772	0.169	lm.nb	Apoptosis, NF-kappaB Signaling	NM_015675.2:365
TNFRSF1A	0.407	0.123	0.166	0.648	1.33	1.12	1.57	0.00786	0.171	lm.nb	Apoptosis, NF-kappaB Signaling, Other Interleukin Signaling, TNF Signaling	NM_001065.2:515
FURIN	0.442	0.135	0.177	0.708	1.36	1.13	1.63	0.0085	0.184	lm.nb	TGF-beta Signaling, Virus-Host Interaction	NM_002569.3:414
SMAD3	0.429	0.132	0.17	0.688	1.35	1.13	1.61	0.00879	0.189	lm.nb	IL-1 Signaling, TGF-beta Signaling, TH17 Differentiation, TH9 Differentiation, Treg Differentiation	NM_005902.3:1490
AP1M1	0.31	0.0963	0.121	0.499	1.24	1.09	1.41	0.00916	0.195	loglinear	Lysosome, MHC Class II Antigen Presentation, Myeloid Activation	NM_001130524.1:1025
FCGRT	-0.501	0.157	-0.809	-0.194	0.706	0.571	0.874	0.00959	0.202	lm.nb	Myeloid Inflammation	XM_011526628.1:205
MAP3K8	0.854	0.267	0.33	1.38	1.81	1.26	2.6	0.00959	0.202	lm.nb	IL-1 Signaling, TCR Signaling, TLR Signaling, TNF Signaling	NM_001244134.1:493
LIF	2.04	0.642	0.784	3.3	4.12	1.72	9.86	0.00981	0.205	lm.nb	IL-6 Signaling, JAK-STAT Signaling, TNF Signaling	NM_002309.4:601
RAB7A	0.284	0.09	0.108	0.461	1.22	1.08	1.38	0.0102	0.211	loglinear	MHC Class II Antigen Presentation, Myeloid Activation, Phagocytosis	NM_004637.5:277
MAPKAPK2	0.345	0.109	0.13	0.559	1.27	1.09	1.47	0.0103	0.212	lm.nb	IL-17 Signaling, TLR Signaling	NM_004759.3:710
C3	1.29	0.411	0.487	2.1	2.45	1.4	4.28	0.0104	0.214	lm.nb	Complement System, Myeloid Activation	NM_000064.2:4396
DERL1	0.361	0.116	0.134	0.588	1.28	1.1	1.5	0.0109	0.223	lm.nb	Proteotoxic Stress	NM_024295.6:441
KPNB1	0.62	0.199	0.23	1.01	1.54	1.17	2.01	0.011	0.223	lm.nb	Interferon Response Genes, Myeloid Activation	NM_002265.4:2580
RACK1	-0.692	0.223	-1.13	-0.254	0.619	0.457	0.839	0.0113	0.227	lm.nb	Oxidative Stress Response, TNF Signaling	NM_006098.4:375
IL6	3.12	1	1.16	5.08	8.7	2.24	33.9	0.0123	0.246	Wald	DNA Sensing, HIF1A Signaling, IL-6 Signaling, JAK-STAT Signaling, Mononuclear Cell Migration, Myeloid Activation, NLR Signaling, TH17 Differentiation, TH2 Differentiation, Tissue Stress, TNF Signaling	NM_000600.3:364
ATF6	0.253	0.0835	0.0892	0.416	1.19	1.06	1.33	0.0127	0.253	loglinear	Proteotoxic Stress	NM_007348.2:110
ACSL4	0.493	0.164	0.171	0.814	1.41	1.13	1.76	0.0132	0.261	lm.nb	PPAR Signaling	NM_004458.2:385
PTPN4	-0.391	0.131	-0.648	-0.134	0.763	0.638	0.912	0.0139	0.272	lm.nb	IL-1 Signaling, TLR Signaling	NM_002830.3:2476
CAP1	0.446	0.15	0.151	0.741	1.36	1.11	1.67	0.0141	0.276	lm.nb	Coagulation, Myeloid Activation	NM_001105530.1:428
CASP3	0.498	0.169	0.166	0.829	1.41	1.12	1.78	0.0148	0.286	lm.nb	Apoptosis, Cytotoxicity, Immune Exhaustion, Other Interleukin Signaling, TNF Signaling	NM_004346.3:875
NFE2L2	0.498	0.176	0.154	0.842	1.41	1.11	1.79	0.0176	0.339	lm.nb	Oxidative Stress Response, Proteotoxic Stress	NM_006164.3:995
MDFIC	-0.319	0.113	-0.541	-0.0972	0.802	0.688	0.935	0.0182	0.348	lm.nb	Immune Exhaustion	NM_199072.2:730
STAT6	0.454	0.165	0.13	0.778	1.37	1.09	1.71	0.0206	0.392	lm.nb	DNA Sensing, Other Interleukin Signaling, TH2 Differentiation, TH9 Differentiation	NM_003153.3:2030
REL	0.394	0.146	0.106	0.681	1.31	1.08	1.6	0.0228	0.432	lm.nb	BCR Signaling, NF-kappaB Signaling	NM_002908.3:2067
AIM2	3.79	1.4	1.04	6.54	13.8	2.06	93	0.0243	0.456	Wald	DNA Sensing, Inflammasomes, NLR Signaling	NM_004833.1:870
UBA52	-0.369	0.141	-0.646	-0.0916	0.775	0.639	0.938	0.0261	0.488	lm.nb	ALPK1 Signaling, BCR Signaling, DNA Sensing, Glycan Sensing, Interferon Response Genes, NF-kappaB Signaling, RNA Sensing, TCR Signaling, TGF-beta Signaling, TLR Signaling, TNF Signaling	NM_003333.3:288
IL5RA	-0.851	0.327	-1.49	-0.21	0.555	0.356	0.864	0.0263	0.489	lm.nb	IL-2 Signaling, JAK-STAT Signaling	NM_000564.4:961
TPP1	0.309	0.12	0.074	0.544	1.24	1.05	1.46	0.0276	0.509	lm.nb	Lysosome	NM_000391.3:746
IL1A	2.01	0.796	0.451	3.57	4.03	1.37	11.9	0.0301	0.553	lm.nb	IL-1 Signaling	NM_000575.3:1136
ATG3	0.239	0.0966	0.0493	0.428	1.18	1.03	1.35	0.0331	0.605	lm.nb	Autophagy	NM_022488.3:593
RELA	0.303	0.124	0.0611	0.546	1.23	1.04	1.46	0.034	0.618	lm.nb	BCR Signaling, DNA Sensing, Glycan Sensing, Inflammasomes, NF-kappaB Signaling, NLR Signaling, RNA Sensing, TCR Signaling, TH1 Differentiation, TH9 Differentiation, TLR Signaling, TNF Signaling	NM_021975.4:207
ATF2	0.209	0.0859	0.0411	0.378	1.16	1.03	1.3	0.035	0.632	loglinear	IL-17 Signaling, MAPK Signaling, TLR Signaling, TNF Signaling	NM_001256091.1:668
EPHX2	-0.482	0.2	-0.875	-0.0893	0.716	0.545	0.94	0.037	0.664	lm.nb	Leukotriene and Prostaglandin Inflammation	NM_001979.5:1430
CD59	-0.511	0.214	-0.929	-0.0921	0.702	0.525	0.938	0.0379	0.677	lm.nb	Complement System, Myeloid Activation	NM_001127227.1:264
NAE1	0.232	0.0983	0.0395	0.425	1.17	1.03	1.34	0.0398	0.707	lm.nb	Proteotoxic Stress	NM_001018159.1:848
IL36G	2.54	1.06	0.462	4.62	5.82	1.38	24.6	0.0402	0.71	Wald	IL-1 Signaling	NM_019618.3:280
JAK1	0.323	0.139	0.0508	0.595	1.25	1.04	1.51	0.0424	0.744	lm.nb	IL-2 Signaling, IL-6 Signaling, Interferon Response Genes, NLR Signaling, TH1 Differentiation, TH17 Differentiation, Treg Differentiation, Type I Interferon Signaling, Type II Interferon Signaling, Type III Interferon Signaling	NM_002227.1:285
CXCL5	2.22	0.967	0.329	4.12	4.67	1.26	17.4	0.047	0.82	Wald	Chemokine Signaling, TNF Signaling	NM_002994.3:250
XBP1	0.426	0.191	0.0519	0.8	1.34	1.04	1.74	0.0497	0.863	lm.nb	Oxidative Stress Response, Proteotoxic Stress	NM_001079539.1:935
CXCL6	1.08	0.487	0.122	2.03	2.11	1.09	4.08	0.0515	0.89	lm.nb	Chemokine Signaling, Myeloid Activation, TNF Signaling	NM_002993.3:308
CTSL	0.439	0.2	0.0479	0.83	1.36	1.03	1.78	0.0525	0.901	lm.nb	Apoptosis, Lysosome, MHC Class I Antigen Presentation, MHC Class II Antigen Presentation, TLR Signaling	NM_001912.4:1072
NCF2	-0.479	0.218	-0.907	-0.0509	0.717	0.533	0.965	0.0531	0.907	lm.nb	MHC Class I Antigen Presentation, Oxidative Stress Response, Phagocytosis	NM_000433.3:1004
MAPK13	0.253	0.117	0.0236	0.483	1.19	1.02	1.4	0.056	0.949	lm.nb	MAPK Signaling, NLR Signaling, RNA Sensing, TCR Signaling, TH17 Differentiation, TLR Signaling, TNF Signaling	NM_002754.3:1050
RPS6KA3	0.345	0.16	0.0319	0.659	1.27	1.02	1.58	0.0561	0.949	lm.nb	IL-17 Signaling, MAPK Signaling, TLR Signaling	NM_004586.2:277
DNAJA2	0.225	0.104	0.0203	0.429	1.17	1.01	1.35	0.0566	0.953	loglinear	Proteotoxic Stress	NM_005880.3:370
PLAU	0.999	0.466	0.0858	1.91	2	1.06	3.76	0.0576	0.964	lm.nb	Coagulation, Complement System, Myeloid Activation, NF-kappaB Signaling	NM_002658.2:793
IL1B	1.43	0.666	0.126	2.73	2.69	1.09	6.66	0.0602	0.997	Wald	DNA Sensing, Glycan Sensing, IL-1 Signaling, Inflammasomes, NF-kappaB Signaling, NLR Signaling, TH17 Differentiation, TNF Signaling	NM_000576.2:560
TLR4	2.03	0.946	0.178	3.89	4.09	1.13	14.8	0.0602	0.997	Wald	HIF1A Signaling, Myeloid Activation, NF-kappaB Signaling, NLR Signaling, TLR Signaling	NM_003266.3:2535
PTGS2	1.64	0.774	0.118	3.15	3.11	1.09	8.9	0.0608	1	lm.nb	Leukotriene and Prostaglandin Inflammation, NF-kappaB Signaling, Other Interleukin Signaling, TNF Signaling	NM_000963.1:495
IL20RA	-0.244	0.116	-0.472	-0.0173	0.844	0.721	0.988	0.0611	1	loglinear	JAK-STAT Signaling, Other Interleukin Signaling	NM_014432.2:535
HSP90AA1	-0.413	0.203	-0.811	-0.0157	0.751	0.57	0.989	0.069	1	lm.nb	Myeloid Activation, NLR Signaling, Other Interleukin Signaling, Proteotoxic Stress, TH17 Differentiation	NM_001017963.2:1655
ATM	-0.384	0.19	-0.756	-0.0115	0.766	0.592	0.992	0.0709	1	lm.nb	Apoptosis, Myeloid Activation, NF-kappaB Signaling	NM_000051.3:393
STT3B	0.547	0.273	0.0119	1.08	1.46	1.01	2.12	0.073	1	lm.nb	Proteotoxic Stress	XM_011533465.1:1495
DDX5	0.674	0.337	0.0141	1.33	1.6	1.01	2.52	0.0732	1	lm.nb	Virus-Host Interaction	NM_004396.3:814
YWHAQ	-0.197	0.0984	-0.39	-0.00391	0.872	0.763	0.997	0.0734	1	lm.nb	Apoptosis	NM_006826.3:558
TXNIP	0.68	0.344	0.00692	1.35	1.6	1	2.56	0.0759	1	lm.nb	Inflammasomes, NLR Signaling, Oxidative Stress Response	NM_006472.4:876
MGAM	0.622	0.316	0.00302	1.24	1.54	1	2.36	0.0772	1	lm.nb	Myeloid Activation	XM_011516674.2:3000
GBP5	2.3	1.16	0.0316	4.57	4.92	1.02	23.7	0.0781	1	Wald	NLR Signaling, Type II Interferon Signaling	NM_052942.3:1955
MAP2K4	0.241	0.123	-0.000164	0.482	1.18	1	1.4	0.0786	1	lm.nb	IL-1 Signaling, IL-17 Signaling, MAPK Signaling, Myeloid Inflammation, TLR Signaling, TNF Signaling	NM_003010.2:771
TMPRSS2	0.396	0.203	-0.00111	0.794	1.32	0.999	1.73	0.0792	1	lm.nb	Virus-Host Interaction	NM_005656.3:591
NLRC5	2.74	1.39	0.0215	5.46	6.68	1.01	44	0.0796	1	Wald	RNA Sensing	NM_032206.4:860
NGLY1	0.331	0.171	-0.00432	0.665	1.26	0.997	1.59	0.0818	1	lm.nb	Proteotoxic Stress	NM_001145293.1:1872
JUNB	0.574	0.301	-0.0161	1.16	1.49	0.989	2.24	0.0857	1	lm.nb	MAPK Signaling, Other Interleukin Signaling, TGF-beta Signaling, TNF Signaling	NM_002229.2:1155
CD36	-0.578	0.308	-1.18	0.0252	0.67	0.441	1.02	0.0898	1	lm.nb	MHC Class I Antigen Presentation, Myeloid Activation, NO Signaling, Other Interleukin Signaling, PPAR Signaling, TLR Signaling	NM_001001548.2:705
TRAM1	0.48	0.256	-0.0211	0.981	1.39	0.986	1.97	0.0899	1	lm.nb	Proteotoxic Stress	NM_014294.5:1231
RPS6KA1	-0.188	0.101	-0.386	0.00935	0.878	0.765	1.01	0.0914	1	loglinear	IL-17 Signaling, MAPK Signaling, TLR Signaling	NM_002953.3:2000
PSEN1	0.205	0.11	-0.0115	0.422	1.15	0.992	1.34	0.0932	1	lm.nb	Myeloid Activation, Oxidative Stress Response	NM_000021.2:900
TNFRSF10B	0.474	0.257	-0.0302	0.978	1.39	0.979	1.97	0.0952	1	lm.nb	Apoptosis, Cytotoxicity	NM_003842.3:565
CBFB	0.165	0.0909	-0.0127	0.344	1.12	0.991	1.27	0.0988	1	loglinear	Proteotoxic Stress	NM_001755.2:262
SAMHD1	0.278	0.154	-0.0233	0.579	1.21	0.984	1.49	0.101	1	lm.nb	Type I Interferon Signaling	NM_015474.2:640
AKT2	0.134	0.0744	-0.0113	0.28	1.1	0.992	1.21	0.101	1	loglinear	BCR Signaling, TCR Signaling, TNF Signaling	NM_001626.4:699
LDHB	-0.28	0.155	-0.584	0.0239	0.824	0.667	1.02	0.101	1	lm.nb	HIF1A Signaling	NM_001174097.1:586
CYSTM1	-0.389	0.218	-0.816	0.0376	0.764	0.568	1.03	0.104	1	lm.nb	Myeloid Activation	NM_032412.4:299
SIGIRR	-0.225	0.127	-0.475	0.0245	0.855	0.719	1.02	0.108	1	lm.nb	IL-1 Signaling, TLR Signaling	NM_001135053.1:1382
CD81	0.195	0.111	-0.0221	0.412	1.14	0.985	1.33	0.109	1	lm.nb	BCR Signaling, Complement System, Virus-Host Interaction	NM_004356.3:735
BECN1	-0.206	0.119	-0.439	0.0263	0.867	0.738	1.02	0.113	1	lm.nb	Autophagy	NM_003766.4:259
MAPK8	0.201	0.117	-0.0277	0.429	1.15	0.981	1.35	0.116	1	lm.nb	IL-1 Signaling, MAPK Signaling, NLR Signaling, RNA Sensing, TCR Signaling, TLR Signaling, TNF Signaling, Type I Interferon Signaling	NM_002750.2:945
DDAH2	-0.278	0.163	-0.598	0.042	0.825	0.661	1.03	0.119	1	lm.nb	NO Signaling	NM_013974.1:672
MARCKS	0.274	0.165	-0.0501	0.597	1.21	0.966	1.51	0.129	1	lm.nb	Phagocytosis	NM_002356.5:456
ITPR3	0.363	0.22	-0.0684	0.794	1.29	0.954	1.73	0.13	1	lm.nb	BCR Signaling, Glycan Sensing, Myeloid Inflammation, NLR Signaling	NM_002224.2:3130
VAMP3	0.118	0.0714	-0.0223	0.257	1.08	0.985	1.2	0.13	1	loglinear	MHC Class I Antigen Presentation, Myeloid Activation, Phagocytosis	NM_004781.4:248
MIF	-0.362	0.221	-0.796	0.0716	0.778	0.576	1.05	0.133	1	lm.nb	Myeloid Activation, Other Interleukin Signaling	NM_002415.1:319
RAB5C	0.155	0.0953	-0.0315	0.342	1.11	0.978	1.27	0.134	1	loglinear	Myeloid Activation, Phagocytosis	NM_001252039.1:477
JUN	0.406	0.249	-0.0826	0.894	1.32	0.944	1.86	0.135	1	lm.nb	BCR Signaling, MAPK Signaling, Myeloid Activation, NLR Signaling, TCR Signaling, TLR Signaling, TNF Signaling, Type I Interferon Signaling	NM_002228.3:1952
PLAUR	2.33	1.42	-0.452	5.12	5.04	0.731	34.8	0.135	1	Wald	Coagulation, Complement System, Myeloid Activation	NM_001005376.2:538
DDOST	0.133	0.0831	-0.0297	0.296	1.1	0.98	1.23	0.14	1	loglinear	Myeloid Activation, Proteotoxic Stress	NM_005216.4:1255
LANCL1	-0.191	0.12	-0.427	0.0448	0.876	0.744	1.03	0.143	1	lm.nb	Oxidative Stress Response	NM_006055.1:1085
APEX1	-0.19	0.12	-0.426	0.0453	0.876	0.744	1.03	0.144	1	lm.nb	Oxidative Stress Response	NM_001641.2:727
IL1R1	0.843	0.534	-0.203	1.89	1.79	0.869	3.7	0.145	1	lm.nb	IL-1 Signaling, NF-kappaB Signaling, TH17 Differentiation	NM_000877.3:582
ATP6AP2	-0.267	0.171	-0.603	0.068	0.831	0.658	1.05	0.149	1	lm.nb	Angiotensin System, Myeloid Activation	NM_005765.2:419
VCAM1	1.6	1.04	-0.439	3.65	3.04	0.737	12.5	0.158	1	Wald	Lymphocyte Trafficking, NF-kappaB Signaling, Other Interleukin Signaling, TNF Signaling, Type II Interferon Signaling	NM_001078.3:1021
RBPJ	-0.231	0.153	-0.531	0.0689	0.852	0.692	1.05	0.162	1	lm.nb	Myeloid Activation, TH1 Differentiation	NM_015874.3:850
TGFBR2	0.501	0.334	-0.154	1.16	1.42	0.899	2.23	0.165	1	lm.nb	Myeloid Activation, TGF-beta Signaling, TH17 Differentiation, TH9 Differentiation, Treg Differentiation	NM_001024847.1:1760
CTSS	0.341	0.231	-0.112	0.794	1.27	0.926	1.73	0.17	1	lm.nb	Apoptosis, Lysosome, MHC Class I Antigen Presentation, MHC Class II Antigen Presentation, Myeloid Activation, TLR Signaling	NM_004079.3:685
S100A12	1.06	0.711	-0.335	2.45	2.08	0.793	5.47	0.171	1	Wald	IL-1 Signaling, Mononuclear Cell Migration, Myeloid Activation, RNA Sensing, TLR Signaling	NM_005621.1:260
PRKCD	0.248	0.17	-0.0856	0.581	1.19	0.942	1.5	0.176	1	lm.nb	Chemokine Signaling, Glycan Sensing, Myeloid Activation, NLR Signaling, Type II Interferon Signaling	NM_006254.3:2165
MLKL	2.4	1.65	-0.832	5.63	5.28	0.562	49.7	0.179	1	Wald	TNF Signaling	NM_001142497.1:672
NEU1	0.151	0.105	-0.0549	0.356	1.11	0.963	1.28	0.181	1	lm.nb	Lysosome, Myeloid Activation	NM_000434.4:808
HLA-DPB1	2.01	1.43	-0.799	4.81	4.02	0.575	28.1	0.194	1	Wald	MHC Class II Antigen Presentation, TCR Signaling, Type II Interferon Signaling	NM_002121.5:800
PRKCSH	-0.214	0.156	-0.519	0.0904	0.862	0.698	1.06	0.198	1	lm.nb	Proteotoxic Stress	NM_002743.2:417
CD44	0.262	0.191	-0.113	0.637	1.2	0.925	1.56	0.2	1	lm.nb	Myeloid Activation, Type II Interferon Signaling	NM_001001392.1:429
CD68	2.33	1.7	-1	5.66	5.02	0.499	50.6	0.204	1	Wald	Lysosome, Myeloid Activation	NM_001251.2:1140
CRK	0.217	0.16	-0.0977	0.531	1.16	0.935	1.44	0.207	1	lm.nb	Chemokine Signaling, Coagulation	NM_016823.4:455
BCR	0.19	0.142	-0.0882	0.468	1.14	0.941	1.38	0.211	1	lm.nb	Myeloid Activation	NM_004327.3:2375
IL33	0.615	0.466	-0.3	1.53	1.53	0.813	2.89	0.217	1	lm.nb	DNA Sensing, IL-1 Signaling, Myeloid Activation	NM_001199640.1:419
ANPEP	0.901	0.687	-0.446	2.25	1.87	0.734	4.75	0.219	1	lm.nb	Angiotensin System, Myeloid Activation	NM_001150.2:2113
PPIA	0.139	0.108	-0.0733	0.351	1.1	0.95	1.28	0.229	1	lm.nb	BCR Signaling, Coagulation, Myeloid Activation, Other Interleukin Signaling, Virus-Host Interaction	NM_021130.3:315
SERPINA1	0.664	0.522	-0.359	1.69	1.58	0.78	3.22	0.232	1	lm.nb	Coagulation, Complement System, Myeloid Activation	NM_001127702.1:963
LIMK2	0.162	0.127	-0.0878	0.411	1.12	0.941	1.33	0.233	1	lm.nb	Phagocytosis	NM_001031801.1:1590
PRDM1	1.46	1.14	-0.788	3.7	2.74	0.579	13	0.235	1	Wald	BCR Signaling	NM_182907.1:310
GBA	0.121	0.0987	-0.072	0.315	1.09	0.951	1.24	0.247	1	lm.nb	Lysosome, Oxidative Stress Response	NM_001005742.2:1695
BCL6	0.116	0.0953	-0.0705	0.303	1.08	0.952	1.23	0.25	1	lm.nb	Other Interleukin Signaling, TH1 Differentiation	NM_001134738.1:340
TYK2	0.229	0.188	-0.139	0.597	1.17	0.908	1.51	0.251	1	lm.nb	IL-6 Signaling, NLR Signaling, TH1 Differentiation, TH17 Differentiation, Treg Differentiation, Type I Interferon Signaling, Type III Interferon Signaling	NM_003331.4:1980
LAMP2	0.243	0.2	-0.148	0.635	1.18	0.902	1.55	0.251	1	lm.nb	Coagulation, Lysosome, Myeloid Activation, Phagocytosis	NM_002294.2:380
GBP2	2.63	2.15	-1.58	6.83	6.19	0.336	114	0.251	1	Wald	NLR Signaling, Type I Interferon Signaling, Type II Interferon Signaling	NM_004120.3:780
SORT1	-0.276	0.229	-0.725	0.173	0.826	0.605	1.13	0.256	1	lm.nb	Lysosome	NM_002959.5:380
CCL2	1.2	1	-0.763	3.15	2.29	0.589	8.91	0.262	1	Wald	Chemokine Signaling, Mononuclear Cell Migration, NLR Signaling, Tissue Stress, TNF Signaling	NM_002982.3:250
ATP6V0D1	-0.114	0.097	-0.305	0.0757	0.924	0.81	1.05	0.266	1	lm.nb	Lysosome, Phagocytosis	NM_004691.4:970
IL32	0.709	0.612	-0.491	1.91	1.63	0.712	3.75	0.274	1	lm.nb	Other Interleukin Signaling	NM_004221.4:358
SMAD5	-0.23	0.2	-0.623	0.162	0.852	0.649	1.12	0.277	1	lm.nb	TGF-beta Signaling	NM_005903.5:1044
AKT1	0.138	0.121	-0.0986	0.375	1.1	0.934	1.3	0.28	1	loglinear	BCR Signaling, TCR Signaling, TNF Signaling	NM_001014432.1:1275
ATP6V1B2	0.184	0.17	-0.149	0.516	1.14	0.902	1.43	0.304	1	lm.nb	Phagocytosis	NM_001693.3:405
DNAJC10	-0.26	0.243	-0.736	0.217	0.835	0.6	1.16	0.311	1	lm.nb	Proteotoxic Stress	NM_018981.2:1129
CREBBP	0.224	0.213	-0.193	0.641	1.17	0.875	1.56	0.317	1	lm.nb	DNA Sensing, Glycan Sensing, HIF1A Signaling, RNA Sensing, TGF-beta Signaling	NM_004380.2:1301
C1QBP	-0.113	0.107	-0.322	0.0969	0.925	0.8	1.07	0.317	1	lm.nb	Apoptosis, Coagulation	NM_001212.3:745
AP1G1	-0.131	0.125	-0.377	0.115	0.913	0.77	1.08	0.321	1	lm.nb	Lysosome, MHC Class II Antigen Presentation	NM_001030007.1:2630
TAB1	0.119	0.114	-0.105	0.343	1.09	0.93	1.27	0.323	1	lm.nb	ALPK1 Signaling, Glycan Sensing, IL-17 Signaling, NF-kappaB Signaling, NLR Signaling, TLR Signaling, TNF Signaling	NM_153497.2:614
TLR1	0.123	0.119	-0.11	0.356	1.09	0.926	1.28	0.326	1	lm.nb	Host Defense Peptides, MHC Class I Antigen Presentation, Myeloid Activation, TLR Signaling	NM_003263.3:545
HLA-DQA	1.99	1.93	-1.79	5.77	3.97	0.29	54.4	0.329	1	Wald	Lymphocyte Trafficking, MHC Class II Antigen Presentation, Phagocytosis, T-cell Costimulation, TCR Signaling, Type II Interferon Signaling	NM_002122.3:382
SIRPA	0.428	0.422	-0.398	1.25	1.35	0.759	2.39	0.334	1	lm.nb	Mononuclear Cell Migration, Myeloid Activation, Oxidative Stress Response	NM_001040022.1:1573
CSF1	1.48	1.47	-1.4	4.36	2.79	0.379	20.5	0.34	1	Wald	Mononuclear Cell Migration, Myeloid Activation, Other Interleukin Signaling, TNF Signaling	NM_000757.4:823
PIK3CA	0.12	0.123	-0.121	0.361	1.09	0.92	1.28	0.351	1	lm.nb	BCR Signaling, TCR Signaling, TNF Signaling	NM_006218.2:2445
MAP3K1	0.199	0.205	-0.203	0.602	1.15	0.869	1.52	0.354	1	lm.nb	MAPK Signaling, Myeloid Inflammation, RNA Sensing, TLR Signaling	NM_005921.1:2525
PAK1	0.138	0.142	-0.141	0.417	1.1	0.907	1.34	0.355	1	lm.nb	Chemokine Signaling, Glycan Sensing, TCR Signaling	NM_002576.5:1010
CXCL14	-1.06	1.09	-3.19	1.08	0.481	0.109	2.11	0.357	1	Wald	Chemokine Signaling	NM_004887.4:574
CDH1	0.111	0.115	-0.115	0.337	1.08	0.923	1.26	0.359	1	lm.nb	Apoptosis, Lymphocyte Trafficking, Tissue Stress	NM_004360.2:535
RAF1	0.103	0.107	-0.107	0.312	1.07	0.929	1.24	0.359	1	lm.nb	BCR Signaling, Glycan Sensing, MAPK Signaling, TCR Signaling	NM_002880.3:1536
TRAF3	-0.224	0.236	-0.687	0.239	0.856	0.621	1.18	0.365	1	lm.nb	Inflammasomes, NF-kappaB Signaling, NLR Signaling, RNA Sensing, TLR Signaling, TNF Signaling, Type I Interferon Signaling	NM_145725.2:720
SEM1	-0.153	0.162	-0.47	0.164	0.899	0.722	1.12	0.367	1	lm.nb	BCR Signaling, Glycan Sensing, NF-kappaB Signaling, TCR Signaling	NM_006304.1:116
CUL1	0.165	0.175	-0.178	0.509	1.12	0.884	1.42	0.368	1	lm.nb	BCR Signaling, Glycan Sensing, NF-kappaB Signaling, TCR Signaling, TGF-beta Signaling, TLR Signaling	NM_003592.2:1487
LTA4H	-0.205	0.217	-0.63	0.221	0.868	0.646	1.17	0.369	1	lm.nb	Leukotriene and Prostaglandin Inflammation, Myeloid Activation	NM_001256643.1:1140
ACKR3	0.343	0.366	-0.374	1.06	1.27	0.771	2.09	0.37	1	lm.nb	Chemokine Signaling	NM_020311.1:375
ALPL	0.662	0.708	-0.725	2.05	1.58	0.605	4.14	0.372	1	lm.nb	Myeloid Activation	NM_000478.4:988
CHUK	0.112	0.12	-0.123	0.347	1.08	0.918	1.27	0.372	1	loglinear	BCR Signaling, DNA Sensing, Glycan Sensing, NF-kappaB Signaling, NLR Signaling, RNA Sensing, TCR Signaling, TLR Signaling, TNF Signaling, Type I Interferon Signaling	NM_001320928.1:1634
OS9	0.0849	0.0915	-0.0944	0.264	1.06	0.937	1.2	0.375	1	loglinear	Proteotoxic Stress	NM_001017956.2:1230
HLA-DPA1	2.87	3.14	-3.28	9.02	7.32	0.103	521	0.384	1	Wald	MHC Class II Antigen Presentation, TCR Signaling, Type II Interferon Signaling	NM_033554.3:305
NPC2	0.257	0.282	-0.296	0.81	1.19	0.814	1.75	0.384	1	lm.nb	Lysosome, Myeloid Activation	NM_006432.3:193
ACOX1	-0.16	0.177	-0.507	0.188	0.895	0.704	1.14	0.389	1	lm.nb	PPAR Signaling	NM_001185039.1:1094
ADGRE5	0.23	0.26	-0.279	0.74	1.17	0.824	1.67	0.396	1	lm.nb	Myeloid Activation	NM_078481.3:1974
IL2RG	1.58	1.8	-1.95	5.11	2.99	0.259	34.5	0.403	1	Wald	IL-2 Signaling, JAK-STAT Signaling, TH17 Differentiation, TH2 Differentiation	NM_000206.1:595
PARP1	-0.129	0.149	-0.42	0.163	0.915	0.747	1.12	0.407	1	lm.nb	Apoptosis, NF-kappaB Signaling, Oxidative Stress Response, TGF-beta Signaling	NM_001618.3:3016
IFNAR2	-0.179	0.207	-0.584	0.227	0.884	0.667	1.17	0.408	1	lm.nb	JAK-STAT Signaling, NLR Signaling, Type I Interferon Signaling	NM_000874.3:631
ACKR2	1.62	1.87	-2.04	5.29	3.08	0.243	39.1	0.408	1	Wald	Chemokine Signaling	NM_001296.5:741
NDUFS8	-0.105	0.121	-0.343	0.134	0.93	0.789	1.1	0.409	1	lm.nb	Oxidative Stress Response	XM_005274015.1:436
PLAT	1.76	2.05	-2.26	5.79	3.39	0.208	55.3	0.413	1	Wald	Coagulation, Complement System	NM_000930.3:1340
GSK3B	-0.0815	0.0957	-0.269	0.106	0.945	0.83	1.08	0.414	1	loglinear	BCR Signaling, TCR Signaling	NM_002093.2:925
CARD11	1.32	1.55	-1.71	4.36	2.5	0.305	20.6	0.415	1	Wald	BCR Signaling, Glycan Sensing, NF-kappaB Signaling, TCR Signaling	NM_032415.2:1075
THBS1	0.658	0.785	-0.881	2.2	1.58	0.543	4.59	0.422	1	lm.nb	Coagulation, Mononuclear Cell Migration, Myeloid Activation, NO Signaling, TGF-beta Signaling	NM_003246.2:3465
RNF135	0.134	0.17	-0.198	0.466	1.1	0.872	1.38	0.448	1	lm.nb	RNA Sensing	NM_032322.3:1368
TMEM140	3.45	4.36	-5.1	12	11	0.0292	4110	0.449	1	Wald	Interferon Response Genes	NM_018295.3:377
MME	0.614	0.789	-0.932	2.16	1.53	0.524	4.47	0.456	1	Wald	Angiotensin System, Myeloid Activation	NM_001354644.1:520
BCL2L1	0.0693	0.0898	-0.107	0.245	1.05	0.929	1.19	0.458	1	lm.nb	Apoptosis, Inflammasomes, JAK-STAT Signaling, NF-kappaB Signaling, NLR Signaling, Other Interleukin Signaling	NM_001191.3:996
MAPK1	-0.0817	0.109	-0.295	0.132	0.945	0.815	1.1	0.47	1	lm.nb	BCR Signaling, MAPK Signaling, Mononuclear Cell Migration, Myeloid Activation, NLR Signaling, TCR Signaling, TGF-beta Signaling, TLR Signaling, TNF Signaling	NM_138957.2:430
LITAF	0.14	0.189	-0.23	0.51	1.1	0.852	1.42	0.476	1	lm.nb	Lysosome	NM_004862.3:483
IFNAR1	0.109	0.152	-0.188	0.407	1.08	0.878	1.33	0.488	1	lm.nb	JAK-STAT Signaling, NLR Signaling, Type I Interferon Signaling	NM_000629.2:782
CGAS	1.27	1.77	-2.2	4.75	2.42	0.217	26.9	0.491	1	Wald	DNA Sensing	NM_138441.2:1185
PYCARD	-0.138	0.197	-0.524	0.248	0.909	0.695	1.19	0.5	1	lm.nb	DNA Sensing, Glycan Sensing, Inflammasomes, Myeloid Activation, NLR Signaling	NM_013258.3:714
CTSA	0.145	0.209	-0.264	0.554	1.11	0.833	1.47	0.503	1	lm.nb	Angiotensin System, Lysosome, MHC Class II Antigen Presentation, Myeloid Activation	NM_001127695.1:1540
GATA3	0.915	1.34	-1.71	3.54	1.89	0.305	11.7	0.512	1	Wald	Other Interleukin Signaling, TH1 Differentiation, TH2 Differentiation, TH9 Differentiation	NM_001002295.1:1691
GUCY1B1	1.38	2.04	-2.62	5.38	2.6	0.162	41.5	0.517	1	Wald	NO Signaling, Oxidative Stress Response	NM_000857.2:1878
UBE2N	0.0465	0.0693	-0.0892	0.182	1.03	0.94	1.13	0.517	1	loglinear	Glycan Sensing, IL-1 Signaling, Interferon Response Genes, MHC Class I Antigen Presentation, TCR Signaling, TLR Signaling	NM_003348.4:357
CARD16	1.39	2.08	-2.69	5.46	2.61	0.155	44	0.522	1	Wald	NLR Signaling	NM_001017534.1:507
TLR5	0.228	0.35	-0.459	0.915	1.17	0.728	1.89	0.53	1	lm.nb	TLR Signaling	NM_003268.5:2570
TLN1	0.16	0.249	-0.328	0.648	1.12	0.796	1.57	0.536	1	lm.nb	Coagulation	NM_006289.3:1460
MYD88	2.01	3.19	-4.24	8.27	4.04	0.0529	308	0.544	1	Wald	DNA Sensing, NF-kappaB Signaling, NLR Signaling, TLR Signaling, Type I Interferon Signaling	NM_002468.4:349
MAP3K3	-0.13	0.207	-0.535	0.275	0.914	0.69	1.21	0.544	1	lm.nb	IL-1 Signaling	NM_002401.3:470
CD40	1.81	2.88	-3.83	7.45	3.5	0.0703	175	0.545	1	Wald	Immune Memory, NF-kappaB Signaling, T-cell Costimulation	NM_001250.4:196
CSF2RA	1.3	2.08	-2.77	5.38	2.47	0.147	41.5	0.546	1	Wald	IL-2 Signaling, JAK-STAT Signaling	NM_006140.3:660
CDK4	0.123	0.2	-0.269	0.515	1.09	0.83	1.43	0.553	1	lm.nb	TCR Signaling	NM_000075.3:1098
PDHB	0.0523	0.0851	-0.115	0.219	1.04	0.924	1.16	0.553	1	loglinear	HIF1A Signaling	NM_000925.3:555
PRCP	0.12	0.196	-0.263	0.504	1.09	0.833	1.42	0.553	1	lm.nb	Angiotensin System, Coagulation, Myeloid Activation	NM_005040.2:776
GK	0.156	0.255	-0.345	0.657	1.11	0.787	1.58	0.555	1	lm.nb	PPAR Signaling	NM_000167.3:1505
TXN	0.0872	0.143	-0.194	0.368	1.06	0.874	1.29	0.556	1	lm.nb	Inflammasomes, NLR Signaling, Oxidative Stress Response	NM_003329.2:55
ALOX15	-0.25	0.411	-1.06	0.556	0.841	0.481	1.47	0.556	1	lm.nb	Leukotriene and Prostaglandin Inflammation, Other Interleukin Signaling	NM_001140.3:1910
NOD2	0.911	1.51	-2.05	3.87	1.88	0.242	14.6	0.561	1	Wald	IL-1 Signaling, IL-17 Signaling, NLR Signaling, TLR Signaling, TNF Signaling	NM_001293557.1:1120
IL18R1	1.55	2.59	-3.52	6.61	2.92	0.0871	97.9	0.565	1	Wald	IL-1 Signaling, TNF Signaling	NM_003855.3:822
HMGB1	-0.0497	0.0842	-0.215	0.115	0.966	0.862	1.08	0.568	1	loglinear	IL-1 Signaling, Mononuclear Cell Migration, Myeloid Activation, RNA Sensing, TLR Signaling	NM_002128.4:208
IL18	-0.0794	0.136	-0.346	0.187	0.946	0.787	1.14	0.572	1	lm.nb	DNA Sensing, IL-1 Signaling, Myeloid Activation, NLR Signaling	NM_001562.3:364
TGFB2	0.339	0.6	-0.836	1.51	1.26	0.56	2.86	0.584	1	lm.nb	Coagulation, TGF-beta Signaling	NM_003238.2:1125
MAF	0.19	0.339	-0.474	0.854	1.14	0.72	1.81	0.588	1	lm.nb	TH2 Differentiation	NM_001031804.2:1834
IL15	0.931	1.66	-2.32	4.19	1.91	0.2	18.2	0.589	1	Wald	IL-2 Signaling, JAK-STAT Signaling, Myeloid Activation, TNF Signaling	NM_000585.4:715
IL13RA1	-0.0933	0.168	-0.423	0.237	0.937	0.746	1.18	0.592	1	lm.nb	JAK-STAT Signaling, Other Interleukin Signaling	NM_001560.2:1230
LGALS3	0.106	0.196	-0.278	0.491	1.08	0.825	1.41	0.6	1	lm.nb	Mononuclear Cell Migration, Myeloid Activation	NM_001177388.1:495
ACVR1	-0.108	0.199	-0.498	0.282	0.928	0.708	1.22	0.601	1	lm.nb	TGF-beta Signaling	NM_001105.2:1665
PELI1	0.109	0.208	-0.298	0.516	1.08	0.813	1.43	0.611	1	lm.nb	IL-1 Signaling, TLR Signaling	NM_020651.3:1550
CTSZ	-0.119	0.229	-0.566	0.329	0.921	0.675	1.26	0.615	1	lm.nb	Apoptosis, Lysosome, Myeloid Activation	NM_001336.3:739
BATF	1.31	2.52	-3.62	6.24	2.48	0.0812	75.5	0.616	1	Wald	Immune Exhaustion, Myeloid Activation, Other Interleukin Signaling	NM_006399.3:293
PIK3R3	-0.104	0.204	-0.503	0.296	0.931	0.706	1.23	0.622	1	lm.nb	BCR Signaling, TCR Signaling, TNF Signaling	NM_001114172.1:759
GNS	-0.0781	0.154	-0.379	0.223	0.947	0.769	1.17	0.622	1	lm.nb	Lysosome, Myeloid Activation	NM_002076.3:1340
RAC2	0.478	0.939	-1.36	2.32	1.39	0.389	4.98	0.623	1	Wald	BCR Signaling, Lymphocyte Trafficking, Myeloid Activation, Myeloid Inflammation	NM_002872.4:341
CD86	0.507	1.01	-1.48	2.49	1.42	0.36	5.62	0.628	1	Wald	Immune Exhaustion, Other Interleukin Signaling, T-cell Costimulation	NM_175862.4:590
IL15RA	1.15	2.31	-3.38	5.68	2.22	0.0961	51.2	0.631	1	Wald	IL-2 Signaling, JAK-STAT Signaling	NM_002189.3:709
PSAP	0.157	0.319	-0.467	0.782	1.12	0.723	1.72	0.632	1	lm.nb	Coagulation, Lysosome, Myeloid Activation	NM_001042465.2:310
CX3CL1	1.35	2.77	-4.08	6.78	2.55	0.0592	110	0.637	1	Wald	Chemokine Signaling, Mononuclear Cell Migration, Myeloid Activation, TNF Signaling	NM_002996.4:1080
NFKB2	1.3	2.73	-4.05	6.65	2.46	0.0603	101	0.645	1	Wald	DNA Sensing, Glycan Sensing, Inflammasomes, NF-kappaB Signaling, RNA Sensing, TLR Signaling	NM_002502.2:825
LEF1	-0.598	1.28	-3.1	1.91	0.661	0.116	3.76	0.651	1	Wald	TCR Signaling	NM_016269.3:1165
FBXO6	1.49	3.26	-4.9	7.88	2.8	0.0334	235	0.659	1	Wald	MHC Class I Antigen Presentation, Proteotoxic Stress	NM_018438.5:420
CBLB	-0.102	0.235	-0.564	0.359	0.932	0.677	1.28	0.673	1	lm.nb	MHC Class I Antigen Presentation, TCR Signaling	NM_170662.3:1286
TRIM25	1.21	2.78	-4.25	6.66	2.31	0.0527	101	0.675	1	Wald	Interferon Response Genes, NF-kappaB Signaling, RNA Sensing, Type II Interferon Signaling	NM_005082.4:480
ALOX5	0.4	0.963	-1.49	2.29	1.32	0.357	4.88	0.688	1	Wald	IL-1 Signaling, Leukotriene and Prostaglandin Inflammation, Myeloid Activation, Myeloid Inflammation	NM_000698.2:735
IGFBP7	-0.17	0.413	-0.979	0.639	0.889	0.507	1.56	0.689	1	lm.nb	Tissue Stress	NM_001553.1:690
HSP90AB1	-0.0391	0.0969	-0.229	0.151	0.973	0.853	1.11	0.695	1	lm.nb	Inflammasomes, Myeloid Activation, NLR Signaling, Proteotoxic Stress, TH17 Differentiation	NM_007355.3:1530
THOP1	-0.0641	0.161	-0.379	0.251	0.957	0.769	1.19	0.698	1	lm.nb	Angiotensin System, MHC Class I Antigen Presentation	NM_003249.3:620
CASP10	1.38	3.53	-5.54	8.29	2.6	0.0215	313	0.706	1	Wald	Apoptosis, RNA Sensing, TNF Signaling	NM_001206524.1:746
MAPK9	-0.0555	0.145	-0.339	0.228	0.962	0.79	1.17	0.709	1	lm.nb	MAPK Signaling, NLR Signaling, RNA Sensing, TCR Signaling, TLR Signaling, TNF Signaling	NM_001135044.1:268
NEO1	-0.0548	0.147	-0.343	0.233	0.963	0.788	1.18	0.717	1	lm.nb	Lymphocyte Trafficking, TGF-beta Signaling	NM_002499.2:2430
PIK3C3	0.0416	0.113	-0.18	0.264	1.03	0.882	1.2	0.721	1	lm.nb	Autophagy, Phagocytosis, TLR Signaling	NM_002647.2:1140
ETS1	0.771	2.17	-3.47	5.02	1.71	0.09	32.4	0.73	1	Wald	Oxidative Stress Response	NM_005238.3:1305
MYC	0.914	2.59	-4.17	5.99	1.88	0.0557	63.7	0.733	1	Wald	Other Interleukin Signaling, TGF-beta Signaling	NM_002467.3:1610
ATG13	-0.0552	0.157	-0.363	0.253	0.962	0.777	1.19	0.733	1	lm.nb	Autophagy	NM_001142673.1:1255
STRAP	0.0314	0.0917	-0.148	0.211	1.02	0.902	1.16	0.739	1	lm.nb	TGF-beta Signaling	NM_007178.3:630
SUGT1	0.0508	0.16	-0.263	0.365	1.04	0.833	1.29	0.758	1	lm.nb	Inflammasomes, NLR Signaling	NM_001130912.1:1180
SMAD4	0.0304	0.096	-0.158	0.219	1.02	0.896	1.16	0.758	1	loglinear	TGF-beta Signaling, TH17 Differentiation, Treg Differentiation	NM_005359.3:1370
TRAF2	0.966	3.08	-5.07	7	1.95	0.0297	128	0.761	1	Wald	NF-kappaB Signaling, NLR Signaling, RNA Sensing, TNF Signaling	NM_021138.3:1325
IRAK3	0.887	2.84	-4.68	6.45	1.85	0.039	87.5	0.762	1	Wald	IL-1 Signaling, TLR Signaling	NM_007199.1:1735
NFAT5	0.764	2.5	-4.13	5.66	1.7	0.057	50.6	0.767	1	Wald	NK Activity, TCR Signaling	NM_173214.1:3290
MAPK14	0.0262	0.0882	-0.147	0.199	1.02	0.903	1.15	0.772	1	loglinear	MAPK Signaling, Mononuclear Cell Migration, Myeloid Activation, NLR Signaling, RNA Sensing, TCR Signaling, TH17 Differentiation, TLR Signaling, TNF Signaling, Type I Interferon Signaling	NM_001315.2:792
IRF3	0.633	2.14	-3.56	4.82	1.55	0.085	28.3	0.774	1	Wald	DNA Sensing, Interferon Response Genes, NLR Signaling, RNA Sensing, TLR Signaling, Type I Interferon Signaling, Type II Interferon Signaling	NM_001571.5:1303
RNF114	1.66	5.61	-9.34	12.7	3.16	0.00154	6470	0.774	1	Wald	MHC Class I Antigen Presentation	NM_018683.4:82
IKBKB	0.737	2.53	-4.23	5.7	1.67	0.0532	52.2	0.778	1	Wald	BCR Signaling, DNA Sensing, Glycan Sensing, NF-kappaB Signaling, NLR Signaling, RNA Sensing, TCR Signaling, TLR Signaling, TNF Signaling, Type I Interferon Signaling	NM_001556.1:1995
IRAK4	0.684	2.39	-3.99	5.36	1.61	0.0627	41.1	0.781	1	Wald	NF-kappaB Signaling, NLR Signaling, TLR Signaling	NM_001114182.1:933
HLA-DQB1	0.235	0.837	-1.41	1.88	1.18	0.377	3.67	0.785	1	lm.nb	MHC Class II Antigen Presentation, TCR Signaling, Type II Interferon Signaling	NM_002123.3:384
NOX1	0.445	1.59	-2.67	3.56	1.36	0.158	11.8	0.786	1	Wald	Oxidative Stress Response	NM_007052.4:455
NRAS	0.026	0.0938	-0.158	0.21	1.02	0.896	1.16	0.788	1	loglinear	BCR Signaling, Glycan Sensing, Myeloid Activation, TCR Signaling	NM_002524.4:651
DIABLO	-0.0316	0.117	-0.261	0.198	0.978	0.834	1.15	0.793	1	lm.nb	Apoptosis, Oxidative Stress Response	NM_138930.3:856
PIK3CD	-0.573	2.2	-4.89	3.74	0.672	0.0338	13.4	0.8	1	Wald	BCR Signaling, Myeloid Activation, TCR Signaling, TNF Signaling	NM_005026.3:2978
CCL14	-0.704	2.81	-6.22	4.81	0.614	0.0134	28.1	0.808	1	Wald	Chemokine Signaling, Mononuclear Cell Migration	NM_032963.4:243
TCF7	-0.507	2.03	-4.48	3.47	0.704	0.0448	11.1	0.808	1	Wald	TCR Signaling	NM_201633.2:519
APP	0.0762	0.31	-0.532	0.684	1.05	0.692	1.61	0.811	1	lm.nb	IL-1 Signaling, Inflammasomes, Mononuclear Cell Migration, Myeloid Activation, RNA Sensing, TLR Signaling	NM_000484.3:1725
EVL	-0.585	2.48	-5.44	4.27	0.666	0.023	19.3	0.818	1	Wald	TCR Signaling	NM_016337.2:888
PLCG1	0.513	2.17	-3.74	4.76	1.43	0.0749	27.2	0.818	1	Wald	HIF1A Signaling, Interferon Response Genes, NF-kappaB Signaling, NK Activity, TCR Signaling	NM_002660.2:2290
HPGD	0.148	0.631	-1.09	1.39	1.11	0.47	2.61	0.819	1	lm.nb	Leukotriene and Prostaglandin Inflammation	NM_000860.5:549
PLEKHA1	0.0359	0.153	-0.265	0.336	1.03	0.832	1.26	0.82	1	lm.nb	Oxidative Stress Response	NM_001001974.1:205
TRIM6	0.913	3.95	-6.83	8.65	1.88	0.00882	402	0.822	1	Wald	Type II Interferon Signaling	NM_058166.4:1294
LAMP1	-0.0421	0.186	-0.406	0.322	0.971	0.755	1.25	0.825	1	lm.nb	Lysosome, Myeloid Activation, Phagocytosis	NM_005561.3:730
PANX1	0.844	3.73	-6.47	8.16	1.79	0.0113	286	0.826	1	Wald	Inflammasomes, NLR Signaling	NM_015368.3:610
NFATC2	-0.564	2.53	-5.51	4.39	0.676	0.0219	20.9	0.828	1	Wald	BCR Signaling, Glycan Sensing, NK Activity, TCR Signaling	NM_012340.3:1815
NFATC3	-0.0285	0.129	-0.281	0.224	0.98	0.823	1.17	0.829	1	lm.nb	BCR Signaling, Glycan Sensing, TCR Signaling	NM_004555.2:2190
HMOX1	0.997	4.54	-7.9	9.9	2	0.00418	953	0.831	1	Wald	HIF1A Signaling, Myeloid Activation, Other Interleukin Signaling, Oxidative Stress Response	NM_002133.2:781
PIK3R4	-0.0286	0.136	-0.296	0.239	0.98	0.815	1.18	0.838	1	lm.nb	Autophagy, TLR Signaling	NM_014602.1:3620
RIPK3	0.88	4.22	-7.38	9.14	1.84	0.00599	565	0.839	1	Wald	DNA Sensing, NLR Signaling, TLR Signaling, TNF Signaling	NM_006871.3:1174
SSR1	0.0313	0.153	-0.269	0.332	1.02	0.83	1.26	0.842	1	lm.nb	Proteotoxic Stress	NM_003144.5:792
PDCD1LG2	-0.335	1.64	-3.54	2.87	0.793	0.0859	7.32	0.842	1	Wald	Immune Memory, T-cell Costimulation	NM_025239.3:642
CD14	-0.386	1.91	-4.14	3.37	0.765	0.0568	10.3	0.845	1	Wald	Myeloid Activation, NF-kappaB Signaling, TLR Signaling	NM_000591.2:885
ERN1	0.73	3.65	-6.42	7.88	1.66	0.0117	235	0.846	1	Wald	Apoptosis, Proteotoxic Stress	NM_001433.2:435
GLB1	0.0403	0.207	-0.366	0.447	1.03	0.776	1.36	0.85	1	lm.nb	Lysosome, Myeloid Activation	NM_000404.2:955
IFNLR1	0.382	2.03	-3.6	4.36	1.3	0.0825	20.6	0.855	1	Wald	JAK-STAT Signaling, Other Interleukin Signaling, Type III Interferon Signaling	NM_170743.3:359
MAP2K2	0.0198	0.106	-0.188	0.227	1.01	0.878	1.17	0.856	1	lm.nb	BCR Signaling, MAPK Signaling, TCR Signaling, TLR Signaling	NM_030662.3:839
CCL17	0.239	1.28	-2.27	2.75	1.18	0.207	6.72	0.856	1	Wald	Chemokine Signaling, Mononuclear Cell Migration	NM_002987.2:229
RELB	1.37	8.53	-15.3	18.1	2.59	2.41e-05	278000	0.876	1	Wald	Glycan Sensing, Myeloid Activation, NF-kappaB Signaling	NM_006509.3:960
CD276	0.4	2.59	-4.67	5.47	1.32	0.0393	44.3	0.881	1	Wald	T-cell Costimulation	NM_001024736.1:1162
IL6R	-0.461	3.1	-6.53	5.61	0.727	0.0108	48.9	0.885	1	Wald	HIF1A Signaling, IL-6 Signaling, JAK-STAT Signaling, Mononuclear Cell Migration, TH17 Differentiation	NM_000565.2:993
TRAF6	0.0192	0.13	-0.236	0.274	1.01	0.849	1.21	0.886	1	lm.nb	ALPK1 Signaling, Glycan Sensing, Myeloid Activation, NF-kappaB Signaling, NLR Signaling, RNA Sensing, TCR Signaling, TLR Signaling, Type I Interferon Signaling	NM_145803.2:745
AKT3	0.321	2.18	-3.94	4.59	1.25	0.065	24	0.886	1	Wald	BCR Signaling, TCR Signaling, TNF Signaling	NM_005465.4:287
RB1CC1	-0.0291	0.199	-0.42	0.362	0.98	0.747	1.29	0.887	1	lm.nb	Autophagy	NM_001083617.1:1860
ATG10	-0.5	3.49	-7.35	6.35	0.707	0.00614	81.5	0.889	1	Wald	Autophagy	NM_001131028.1:985
FOS	-0.0713	0.503	-1.06	0.914	0.952	0.481	1.88	0.89	1	lm.nb	BCR Signaling, MAPK Signaling, TCR Signaling, TLR Signaling, TNF Signaling, Type I Interferon Signaling	NM_005252.3:554
NFATC1	-0.679	4.79	-10.1	8.72	0.625	0.000926	421	0.891	1	Wald	BCR Signaling, Glycan Sensing, NK Activity, TCR Signaling	NM_172389.1:1984
MVP	-0.0132	0.095	-0.199	0.173	0.991	0.871	1.13	0.892	1	lm.nb	Myeloid Activation	NM_017458.2:700
KLRK1	-0.315	2.28	-4.78	4.14	0.804	0.0365	17.7	0.893	1	Wald	NK Activity	NM_007360.1:760
GLA	-0.0199	0.147	-0.309	0.269	0.986	0.807	1.2	0.895	1	lm.nb	Lysosome, Myeloid Activation	NM_000169.2:980
RNF31	1.07	8.48	-15.6	17.7	2.1	2.08e-05	212000	0.902	1	Wald	NLR Signaling, TNF Signaling	NM_017999.4:2500
NLRP1	0.556	4.53	-8.33	9.44	1.47	0.00311	694	0.905	1	Wald	Inflammasomes, NLR Signaling	NM_033004.2:2135
KDM6B	-0.283	2.33	-4.85	4.29	0.822	0.0346	19.5	0.906	1	Wald	Oxidative Stress Response	NM_001080424.1:4865
ICAM3	-0.627	5.18	-10.8	9.53	0.647	0.000568	737	0.906	1	Wald	Glycan Sensing, Lymphocyte Trafficking	NM_002162.3:1225
PTGER2	-0.326	2.74	-5.7	5.04	0.798	0.0193	33	0.908	1	Wald	Immune Exhaustion, Leukotriene and Prostaglandin Inflammation	NM_000956.3:995
ITGB2	0.213	1.82	-3.35	3.78	1.16	0.0981	13.7	0.909	1	Wald	Complement System, Lymphocyte Trafficking, Myeloid Activation, NK Activity, Other Interleukin Signaling, TLR Signaling	NM_001127491.1:1205
RHOG	0.905	7.8	-14.4	16.2	1.87	4.68e-05	75000	0.91	1	Wald	Coagulation, Myeloid Activation	NM_001665.3:575
TRIM56	0.441	4.01	-7.43	8.31	1.36	0.00581	317	0.915	1	Wald	DNA Sensing	NM_030961.3:2029
C5AR1	-0.265	2.41	-4.99	4.46	0.832	0.0315	22	0.915	1	Wald	Complement System, Mononuclear Cell Migration, Myeloid Activation	NM_001736.3:104
MAP3K5	0.595	5.46	-10.1	11.3	1.51	0.000906	2520	0.916	1	Wald	Oxidative Stress Response, Proteotoxic Stress, TNF Signaling	NM_005923.3:2415
TNFRSF18	0.186	1.74	-3.23	3.61	1.14	0.106	12.2	0.918	1	Wald	NF-kappaB Signaling, T-cell Costimulation	NM_148901.1:302
MAP1LC3A	-0.452	4.34	-8.96	8.05	0.731	0.00201	266	0.919	1	Wald	Autophagy, Oxidative Stress Response	NM_032514.2:404
C5	-0.858	8.6	-17.7	16	0.552	4.68e-06	65000	0.923	1	Wald	Complement System	NM_001735.2:466
CD4	-0.256	2.58	-5.32	4.81	0.838	0.025	28	0.923	1	Wald	Host Defense Peptides, Other Interleukin Signaling, TCR Signaling, Virus-Host Interaction	NM_000616.4:975
GPX7	-0.357	3.82	-7.84	7.13	0.781	0.00436	140	0.927	1	Wald	Oxidative Stress Response	NM_015696.5:375
IKBKG	0.777	8.54	-16	17.5	1.71	1.57e-05	187000	0.929	1	Wald	BCR Signaling, DNA Sensing, Glycan Sensing, NF-kappaB Signaling, NLR Signaling, RNA Sensing, TCR Signaling, TLR Signaling, TNF Signaling, Type I Interferon Signaling	NM_003639.2:470
ULK1	0.339	3.81	-7.13	7.81	1.27	0.00714	224	0.931	1	Wald	Autophagy	NM_003565.1:465
PTGER4	-0.395	5.06	-10.3	9.52	0.76	0.000788	734	0.939	1	Wald	Leukotriene and Prostaglandin Inflammation	NM_000958.2:976
MTOR	-0.384	4.95	-10.1	9.33	0.766	0.000914	642	0.94	1	Wald	Autophagy, HIF1A Signaling, TH17 Differentiation	NM_004958.3:1865
IRAK1	0.518	6.73	-12.7	13.7	1.43	0.000153	13400	0.94	1	Wald	IL-17 Signaling, NF-kappaB Signaling, TLR Signaling	NM_001569.3:1036
WIPI1	0.366	4.83	-9.1	9.83	1.29	0.00183	909	0.941	1	Wald	Autophagy	NM_017983.5:1325
IL17RA	0.297	3.95	-7.45	8.05	1.23	0.0057	265	0.942	1	Wald	IL-17 Signaling	NM_014339.6:482
PLCG2	0.336	4.56	-8.6	9.28	1.26	0.00257	620	0.943	1	Wald	BCR Signaling, Glycan Sensing, NF-kappaB Signaling, NK Activity, TCR Signaling, TLR Signaling	NM_002661.2:525
MSRA	0.223	3.17	-5.99	6.44	1.17	0.0157	86.6	0.945	1	Wald	Oxidative Stress Response	NM_001135670.2:472
RPS6KB1	0.539	8.61	-16.3	17.4	1.45	1.21e-05	174000	0.951	1	Wald	HIF1A Signaling, Phagocytosis, TGF-beta Signaling	NM_003161.2:106
NFKB1	0.469	7.66	-14.5	15.5	1.38	4.17e-05	46000	0.952	1	Wald	BCR Signaling, DNA Sensing, Glycan Sensing, Inflammasomes, Myeloid Activation, NF-kappaB Signaling, NLR Signaling, RNA Sensing, TCR Signaling, TH1 Differentiation, TLR Signaling, TNF Signaling, Type I Interferon Signaling	NM_003998.2:1675
BDKRB2	0.226	3.72	-7.06	7.51	1.17	0.00749	183	0.953	1	Wald	Angiotensin System, Complement System	NM_000623.3:199
IL17RC	0.49	8.53	-16.2	17.2	1.4	1.31e-05	151000	0.955	1	Wald	IL-17 Signaling	NM_153461.2:1214
PXN	0.0101	0.184	-0.351	0.371	1.01	0.784	1.29	0.958	1	lm.nb	Chemokine Signaling, Lymphocyte Trafficking, Oxidative Stress Response	NM_001080855.3:1430
ATG4A	0.00572	0.112	-0.213	0.224	1	0.863	1.17	0.96	1	loglinear	Autophagy	NM_052936.5:1103
IL17RE	0.145	2.96	-5.65	5.94	1.11	0.0199	61.3	0.962	1	Wald	IL-17 Signaling	NM_153483.1:760
STAT5B	-0.405	8.49	-17	16.2	0.755	7.41e-06	77000	0.963	1	Wald	IL-2 Signaling, TH2 Differentiation	NM_012448.3:200
SELENOS	-0.146	3.83	-7.66	7.37	0.904	0.00495	165	0.97	1	Wald	Oxidative Stress Response, Proteotoxic Stress	NM_203472.1:466
PTPN6	0.138	3.62	-6.96	7.23	1.1	0.00805	150	0.97	1	Wald	BCR Signaling, IL-1 Signaling, Myeloid Activation, NK Activity, TCR Signaling, Type I Interferon Signaling, Type II Interferon Signaling	NM_002831.5:1734
VRK3	0.00815	0.215	-0.414	0.43	1.01	0.751	1.35	0.971	1	lm.nb	IL-17 Signaling, TLR Signaling	NM_016440.3:820
PFKFB3	0.0087	0.304	-0.587	0.605	1.01	0.666	1.52	0.978	1	lm.nb	HIF1A Signaling	NM_004566.3:965
AP1S2	-0.0693	2.44	-4.85	4.71	0.953	0.0347	26.2	0.978	1	Wald	Lysosome, MHC Class II Antigen Presentation	NM_003916.4:362
TIFA	-0.0904	3.24	-6.44	6.26	0.939	0.0115	76.4	0.978	1	Wald	ALPK1 Signaling	NM_052864.2:2711
VWF	-0.0679	2.93	-5.8	5.67	0.954	0.0179	50.9	0.982	1	Wald	Coagulation, Complement System	NM_000552.3:8115
FYN	0.0455	2	-3.87	3.96	1.03	0.0683	15.6	0.982	1	Wald	BCR Signaling, Glycan Sensing, NK Activity, Other Interleukin Signaling, TCR Signaling	NM_002037.3:765
MAVS	-0.0883	4.18	-8.28	8.1	0.941	0.00322	275	0.984	1	Wald	DNA Sensing, NLR Signaling, RNA Sensing, Type I Interferon Signaling	NM_001206491.1:1036
CBL	0.105	5.54	-10.7	11	1.08	0.000583	1980	0.985	1	Wald	IL-6 Signaling, Myeloid Activation, TGF-beta Signaling	NM_005188.3:1080
MAP2K7	0.14	7.59	-14.7	15	1.1	3.68e-05	33000	0.986	1	Wald	MAPK Signaling, Proteotoxic Stress, TCR Signaling, TLR Signaling, TNF Signaling	NM_145185.2:495
NOTCH1	-0.0594	3.33	-6.59	6.47	0.96	0.0104	88.6	0.986	1	Wald	TH2 Differentiation	NM_017617.3:2999
TGFB1	0.0557	3.59	-6.99	7.1	1.04	0.00788	137	0.988	1	Wald	Mononuclear Cell Migration, Myeloid Activation, Other Interleukin Signaling, TGF-beta Signaling, TH17 Differentiation, TH9 Differentiation, Treg Differentiation	NM_000660.3:1260
IL10RB	0.0641	5.04	-9.81	9.94	1.05	0.00111	982	0.99	1	Wald	JAK-STAT Signaling, Other Interleukin Signaling, Treg Differentiation, Type III Interferon Signaling	NM_000628.4:760
SYK	0.0636	5.08	-9.9	10	1.05	0.00105	1040	0.99	1	Wald	BCR Signaling, Glycan Sensing, IL-2 Signaling, Myeloid Activation, NF-kappaB Signaling, NK Activity	NM_003177.5:808
PRKCA	0.0314	3.04	-5.93	5.99	1.02	0.0164	63.8	0.992	1	Wald	HIF1A Signaling, Lymphocyte Trafficking, Myeloid Inflammation	NM_002737.2:680
ARRB2	-0.0875	8.49	-16.7	16.5	0.941	9.25e-06	95700	0.992	1	Wald	Chemokine Signaling, Coagulation	NM_001257328.1:394
IL7	0.0425	4.46	-8.71	8.79	1.03	0.0024	443	0.993	1	Wald	JAK-STAT Signaling, Other Interleukin Signaling	NM_001199886.1:652
EGLN1	0.0567	8.51	-16.6	16.7	1.04	9.95e-06	109000	0.995	1	Wald	HIF1A Signaling, Oxidative Stress Response	NM_022051.2:3782
PELI2	0.0291	5.69	-11.1	11.2	1.02	0.000446	2340	0.996	1	Wald	IL-1 Signaling, TLR Signaling	NM_021255.2:546
FOXO1	0.0379	8.48	-16.6	16.7	1.03	1.01e-05	104000	0.997	1	Wald	Other Interleukin Signaling, Oxidative Stress Response, Treg Differentiation	NM_002015.3:1526
STAT4	-0.00515	1.32	-2.59	2.58	0.996	0.166	5.96	0.997	1	Wald	IL-2 Signaling, TH1 Differentiation	NM_003151.2:789
PIK3CB	-0.0142	6.06	-11.9	11.9	0.99	0.000263	3730	0.998	1	Wald	BCR Signaling, TCR Signaling, TNF Signaling	NM_006219.1:2945
IL12A	0.00598	2.88	-5.64	5.65	1	0.02	50.4	0.998	1	Wald	JAK-STAT Signaling, Other Interleukin Signaling, RNA Sensing, TH1 Differentiation	NM_000882.2:775
MAFB	-0.00315	1.83	-3.58	3.58	0.998	0.0835	11.9	0.999	1	Wald	Myeloid Inflammation	NM_005461.4:1231

## Sheet: RSV_5DPI
Gene	Log2 fold change	std error (log2)	Lower confidence limit (log2)	Upper confidence limit (log2)	Linear fold change	Lower confidence limit (linear)	Upper confidence limit (linear)	P-value	BY.p.value	method	Gene.sets	probe.ID
IFI6	7.06	0.15	6.76	7.35	133	109	163	4.48e-13	1.43e-09	loglinear	Type I Interferon Signaling	NM_002038.3:410
IFITM3	3.78	0.0894	3.6	3.95	13.7	12.1	15.5	1.32e-12	2.11e-09	lm.nb	MAPK Signaling, Type I Interferon Signaling	NM_021034.2:477
MX1	4.52	0.122	4.29	4.76	23	19.5	27.2	4.95e-12	4.04e-09	lm.nb	Interferon Response Genes, Type I Interferon Signaling	NM_001144925.2:1369
STAT1	3.19	0.0863	3.02	3.35	9.09	8.09	10.2	5.08e-12	4.04e-09	lm.nb	IL-2 Signaling, IL-6 Signaling, Interferon Response Genes, NLR Signaling, TH1 Differentiation, Type I Interferon Signaling, Type III Interferon Signaling	NM_139266.1:455
DDX58	4.21	0.118	3.98	4.44	18.5	15.8	21.7	6.84e-12	4.36e-09	lm.nb	DNA Sensing, Interferon Response Genes, NF-kappaB Signaling, RNA Sensing, Type I Interferon Signaling	NM_014314.3:2130
IFITM1	5.17	0.148	4.88	5.46	36	29.5	44	8.48e-12	4.5e-09	lm.nb	BCR Signaling, MAPK Signaling, Type I Interferon Signaling	NM_003641.3:230
IFIT3	6.48	0.196	6.1	6.86	89.3	68.4	117	1.53e-11	6.2e-09	lm.nb	Type I Interferon Signaling	NM_001031683.2:1470
IFIT1	7.27	0.221	6.84	7.7	155	115	209	1.56e-11	6.2e-09	lm.nb	Interferon Response Genes, Type I Interferon Signaling	NM_001548.3:1440
OAS2	4.02	0.125	3.78	4.27	16.2	13.7	19.3	2.03e-11	7.2e-09	lm.nb	Interferon Response Genes, NLR Signaling, Type I Interferon Signaling, Type II Interferon Signaling	NM_016817.2:319
IFIT2	7.13	0.228	6.68	7.58	140	103	191	2.66e-11	8.26e-09	lm.nb	Type I Interferon Signaling	NM_001547.4:1040
ISG15	7.79	0.251	7.3	8.28	221	157	311	2.85e-11	8.26e-09	lm.nb	Interferon Response Genes, RNA Sensing, Type I Interferon Signaling	NM_005101.3:456
IFI35	3.49	0.118	3.26	3.72	11.2	9.55	13.2	4.7e-11	1.25e-08	lm.nb	Type I Interferon Signaling	NM_005533.3:415
DTX3L	2.1	0.0736	1.95	2.24	4.28	3.87	4.72	6.66e-11	1.63e-08	loglinear	MHC Class I Antigen Presentation	NM_138287.3:2185
APOBEC3G	2.41	0.0973	2.22	2.61	5.33	4.67	6.09	2.58e-10	5.88e-08	loglinear	RNA Sensing	NM_021822.2:761
OAS1	4.64	0.2	4.25	5.03	24.9	19	32.7	4.92e-10	1e-07	lm.nb	Interferon Response Genes, NLR Signaling, Type I Interferon Signaling, Type II Interferon Signaling	NM_001032409.1:805
IFI27	4.07	0.176	3.73	4.42	16.8	13.3	21.4	5.02e-10	1e-07	lm.nb	MAPK Signaling, Type I Interferon Signaling	NM_005532.3:390
TNFSF10	2.47	0.107	2.26	2.68	5.56	4.8	6.43	5.38e-10	1.01e-07	lm.nb	Apoptosis, Cytotoxicity	NM_003810.2:115
PSMB8	1.57	0.0706	1.43	1.71	2.97	2.7	3.27	7.58e-10	1.34e-07	loglinear	BCR Signaling, Glycan Sensing, MHC Class I Antigen Presentation, NF-kappaB Signaling, TCR Signaling, Type I Interferon Signaling	NM_004159.4:1215
UBE2L6	2.7	0.125	2.46	2.94	6.5	5.48	7.7	1e-09	1.68e-07	lm.nb	Interferon Response Genes, MHC Class I Antigen Presentation, RNA Sensing	NM_004223.4:472
RSAD2	7.27	0.341	6.6	7.93	154	97	245	1.14e-09	1.82e-07	lm.nb	Type I Interferon Signaling	NM_080657.4:1037
HERC5	4.79	0.226	4.35	5.24	27.7	20.4	37.7	1.23e-09	1.86e-07	lm.nb	Interferon Response Genes, MHC Class I Antigen Presentation, RNA Sensing	NM_016323.2:935
PARP9	2.97	0.143	2.69	3.25	7.82	6.43	9.5	1.53e-09	2.13e-07	lm.nb	Interferon Response Genes	NM_001146102.1:905
LAMP3	4.29	0.208	3.89	4.7	19.6	14.8	26	1.54e-09	2.13e-07	lm.nb	Lysosome	NM_014398.3:878
PSMB9	2.87	0.139	2.59	3.14	7.29	6.04	8.81	1.6e-09	2.13e-07	lm.nb	BCR Signaling, Glycan Sensing, MHC Class I Antigen Presentation, NF-kappaB Signaling, TCR Signaling	NM_002800.4:455
TLR3	2.25	0.11	2.03	2.47	4.76	4.09	5.52	1.78e-09	2.27e-07	loglinear	DNA Sensing, Myeloid Activation, TLR Signaling	NM_003265.2:772
IFIH1	3.7	0.184	3.34	4.06	13	10.1	16.7	2.04e-09	2.5e-07	lm.nb	RNA Sensing, Type I Interferon Signaling	NM_022168.3:1056
DHX58	2.54	0.129	2.29	2.8	5.83	4.89	6.95	2.55e-09	2.93e-07	lm.nb	RNA Sensing	NM_024119.2:847
IFI44	4.42	0.225	3.97	4.86	21.3	15.7	29	2.58e-09	2.93e-07	lm.nb	Interferon Response Genes	NM_006417.4:589
IFITM2	2.48	0.132	2.22	2.73	5.57	4.65	6.66	3.97e-09	4.36e-07	lm.nb	MAPK Signaling, Type I Interferon Signaling	NM_006435.2:390
HLA-E	2.34	0.128	2.09	2.59	5.05	4.25	6.01	5.14e-09	5.46e-07	lm.nb	MHC Class I Antigen Presentation, Type I Interferon Signaling, Type II Interferon Signaling	NM_005516.5:579
TRIM21	2.51	0.14	2.24	2.79	5.72	4.73	6.91	6.02e-09	6.18e-07	lm.nb	DNA Sensing, MHC Class I Antigen Presentation, Type II Interferon Signaling	NM_003141.3:1190
CXCL10	7.53	0.421	6.71	8.36	185	105	328	6.36e-09	6.33e-07	lm.nb	Chemokine Signaling, DNA Sensing, Mononuclear Cell Migration, RNA Sensing, TNF Signaling	NM_001565.3:122
HLA-A	2.76	0.163	2.44	3.08	6.76	5.42	8.44	1.12e-08	1.08e-06	lm.nb	MHC Class I Antigen Presentation, Type I Interferon Signaling, Type II Interferon Signaling	NM_002116.5:1000
STAT2	2.42	0.144	2.14	2.71	5.37	4.41	6.53	1.19e-08	1.11e-06	lm.nb	NLR Signaling, Type I Interferon Signaling, Type III Interferon Signaling	NM_005419.3:1390
TRIM22	2.22	0.138	1.95	2.49	4.66	3.86	5.62	1.81e-08	1.65e-06	lm.nb	Type II Interferon Signaling	NM_006074.4:938
IRF7	3.52	0.22	3.09	3.95	11.5	8.5	15.4	1.86e-08	1.65e-06	lm.nb	DNA Sensing, NLR Signaling, RNA Sensing, TLR Signaling, Type I Interferon Signaling, Type II Interferon Signaling	NM_001572.3:1583
IKBKE	1.5	0.0987	1.3	1.69	2.82	2.47	3.23	3.15e-08	2.7e-06	loglinear	DNA Sensing, NLR Signaling, RNA Sensing, TLR Signaling, Type I Interferon Signaling	NM_001193321.1:2108
IRF9	1.62	0.107	1.41	1.83	3.08	2.66	3.57	3.22e-08	2.7e-06	loglinear	NLR Signaling, Type I Interferon Signaling, Type II Interferon Signaling, Type III Interferon Signaling	NM_006084.4:723
CASP1	1.94	0.13	1.68	2.19	3.83	3.21	4.56	3.62e-08	2.96e-06	lm.nb	DNA Sensing, IL-1 Signaling, Inflammasomes, NLR Signaling	NM_033294.3:701
TAP1	3.27	0.223	2.83	3.71	9.66	7.13	13.1	4.38e-08	3.49e-06	lm.nb	MHC Class I Antigen Presentation, Phagocytosis	NM_000593.5:2075
CXCL11	7.98	0.548	6.91	9.05	253	120	532	4.62e-08	3.59e-06	lm.nb	Chemokine Signaling	NM_005409.4:282
HLA-B	2.84	0.201	2.45	3.23	7.16	5.45	9.41	6.31e-08	4.79e-06	lm.nb	MHC Class I Antigen Presentation, Myeloid Activation, Type I Interferon Signaling, Type II Interferon Signaling	NM_005514.6:937
CARD17	1.6	0.115	1.37	1.83	3.03	2.59	3.55	7.42e-08	5.5e-06	lm.nb	NLR Signaling	NM_001007232.1:143
XAF1	4.36	0.321	3.74	4.99	20.6	13.3	31.8	8.82e-08	6.26e-06	lm.nb	Type I Interferon Signaling	NM_199139.2:978
OAS3	4.91	0.36	4.2	5.61	30	18.4	49	8.84e-08	6.26e-06	lm.nb	Interferon Response Genes, NLR Signaling, Type I Interferon Signaling, Type II Interferon Signaling	NM_006187.3:2354
TRIM5	2	0.148	1.71	2.29	3.99	3.26	4.88	9.74e-08	6.75e-06	lm.nb	Type II Interferon Signaling	NM_033092.2:800
LAG3	5.8	0.439	4.94	6.66	55.7	30.7	101	1.18e-07	7.98e-06	lm.nb	Immune Exhaustion, MHC Class II Antigen Presentation, T-cell Costimulation	NM_002286.5:1735
OASL	8.57	0.66	7.28	9.86	380	155	932	1.39e-07	9.21e-06	lm.nb	Interferon Response Genes, Type I Interferon Signaling, Type II Interferon Signaling	NM_198213.2:454
GBP4	3.92	0.307	3.31	4.52	15.1	9.94	22.9	1.65e-07	1.08e-05	lm.nb	NLR Signaling, Type II Interferon Signaling	NM_052941.4:812
GBP1	4.04	0.333	3.39	4.7	16.5	10.5	25.9	2.62e-07	1.65e-05	lm.nb	NLR Signaling, Type II Interferon Signaling	NM_002053.2:1685
EIF2AK2	2.68	0.221	2.25	3.12	6.43	4.76	8.69	2.64e-07	1.65e-05	lm.nb	Interferon Response Genes, Proteotoxic Stress, Type I Interferon Signaling	NM_002759.1:1760
BST2	4.15	0.344	3.48	4.83	17.8	11.1	28.4	2.79e-07	1.71e-05	lm.nb	MAPK Signaling, Myeloid Activation, Type I Interferon Signaling	NM_004335.3:395
TAP2	2.54	0.212	2.12	2.95	5.8	4.35	7.74	3.02e-07	1.82e-05	lm.nb	MHC Class I Antigen Presentation, Phagocytosis	NM_000544.3:909
APOL6	2.08	0.178	1.73	2.43	4.23	3.32	5.39	3.79e-07	2.23e-05	lm.nb	Interferon Response Genes	NM_030641.3:422
ADAR	1.62	0.139	1.35	1.89	3.07	2.54	3.71	3.97e-07	2.3e-05	lm.nb	DNA Sensing, Type I Interferon Signaling	NM_001025107.1:3530
TNFSF13B	5.21	0.461	4.31	6.11	37	19.8	69.1	5.12e-07	2.91e-05	lm.nb	NF-kappaB Signaling	NM_001145645.2:587
RBCK1	1.35	0.128	1.1	1.6	2.55	2.14	3.04	9.79e-07	5.47e-05	lm.nb	MHC Class I Antigen Presentation, NLR Signaling, TNF Signaling	NM_006462.4:736
CXCL3	2.17	0.21	1.76	2.58	4.51	3.39	6	1.15e-06	6.32e-05	lm.nb	Chemokine Signaling, NF-kappaB Signaling, NLR Signaling, TNF Signaling	NM_002090.2:540
LYN	1.03	0.1	0.836	1.23	2.05	1.79	2.34	1.22e-06	6.58e-05	lm.nb	BCR Signaling, Glycan Sensing, Mononuclear Cell Migration, Myeloid Activation, NF-kappaB Signaling	NM_002350.3:870
IDO1	4.61	0.468	3.7	5.53	24.5	13	46.3	1.81e-06	9.63e-05	lm.nb	Myeloid Inflammation	NM_002164.5:369
IRF1	1.55	0.16	1.23	1.86	2.92	2.35	3.63	2.12e-06	0.000111	lm.nb	TNF Signaling, Type I Interferon Signaling, Type II Interferon Signaling	NM_002198.1:510
NAMPT	1.33	0.14	1.06	1.61	2.52	2.08	3.05	2.5e-06	0.000128	lm.nb	Myeloid Activation, NLR Signaling	NM_005746.3:1318
SP100	2.06	0.22	1.63	2.49	4.16	3.09	5.61	2.96e-06	0.00015	lm.nb	Type II Interferon Signaling	NM_001206704.1:1495
HLA-DRB	1.7	0.187	1.33	2.06	3.24	2.51	4.18	3.88e-06	0.000193	lm.nb	Lymphocyte Trafficking, MHC Class II Antigen Presentation, Phagocytosis, T-cell Costimulation, TCR Signaling, Type II Interferon Signaling	NM_022555.3:698
MCL1	0.799	0.0889	0.625	0.973	1.74	1.54	1.96	4.18e-06	0.000205	loglinear	Other Interleukin Signaling, Oxidative Stress Response	NM_021960.5:644
TCN2	1.18	0.133	0.919	1.44	2.26	1.89	2.71	4.58e-06	0.000221	lm.nb	Myeloid Inflammation	NM_000355.3:1150
PSMB10	0.857	0.0965	0.667	1.05	1.81	1.59	2.06	4.69e-06	0.000223	loglinear	BCR Signaling, Glycan Sensing, MHC Class I Antigen Presentation, NF-kappaB Signaling, TCR Signaling	NM_002801.2:221
ACSL1	1.27	0.144	0.991	1.56	2.42	1.99	2.94	4.95e-06	0.000232	lm.nb	PPAR Signaling	NM_001995.4:1990
TLR2	2.04	0.241	1.57	2.52	4.13	2.97	5.72	6.96e-06	0.000322	lm.nb	Host Defense Peptides, MHC Class I Antigen Presentation, Myeloid Activation, TLR Signaling, Virus-Host Interaction	NM_003264.3:2402
CCL5	7.9	0.973	5.99	9.81	239	63.7	897	1.04e-05	0.000472	lm.nb	Chemokine Signaling, DNA Sensing, Mononuclear Cell Migration, Myeloid Activation, NLR Signaling, TNF Signaling	NM_002985.2:148
IFI16	1.58	0.199	1.19	1.97	3	2.29	3.93	1.22e-05	0.000547	lm.nb	DNA Sensing, NLR Signaling	NM_001206567.1:2351
DDIT3	3.5	0.47	2.58	4.42	11.3	5.98	21.5	2.19e-05	0.00097	lm.nb	Apoptosis, MAPK Signaling, Proteotoxic Stress	NM_001195054.1:450
ACKR4	1.47	0.204	1.07	1.87	2.77	2.1	3.65	2.86e-05	0.00125	lm.nb	Chemokine Signaling	NM_016557.2:854
SCARB2	1.12	0.16	0.803	1.43	2.17	1.74	2.69	3.79e-05	0.00163	lm.nb	Lysosome	NM_005506.2:1825
HLA-DRA	1.41	0.206	1.01	1.81	2.66	2.01	3.52	4.38e-05	0.00186	lm.nb	MHC Class II Antigen Presentation, TCR Signaling, Type II Interferon Signaling	NM_019111.3:335
CALM1	-0.631	0.0926	-0.812	-0.449	0.646	0.57	0.732	4.68e-05	0.00196	lm.nb	BCR Signaling, Coagulation, Glycan Sensing, Myeloid Inflammation	NM_006888.4:299
CXCL16	1.11	0.164	0.792	1.44	2.16	1.73	2.7	4.87e-05	0.00201	lm.nb	Chemokine Signaling	NM_001100812.1:850
SOD2	1.01	0.151	0.715	1.31	2.01	1.64	2.47	5.3e-05	0.00217	lm.nb	Other Interleukin Signaling, Oxidative Stress Response	NM_000636.2:201
TCIRG1	1.17	0.178	0.822	1.52	2.25	1.77	2.86	6.21e-05	0.00251	lm.nb	Lysosome, Myeloid Activation, Phagocytosis	NM_006053.2:1470
VSIR	0.806	0.126	0.56	1.05	1.75	1.47	2.07	7.73e-05	0.00305	loglinear	T-cell Costimulation	NM_022153.1:185
FAS	1.09	0.17	0.756	1.42	2.13	1.69	2.68	7.75e-05	0.00305	lm.nb	Apoptosis, Cytotoxicity, TNF Signaling	NM_000043.4:1089
RIPK2	1.07	0.167	0.741	1.4	2.1	1.67	2.63	8.01e-05	0.00311	lm.nb	IL-1 Signaling, NLR Signaling, TCR Signaling, TLR Signaling	NM_003821.5:1695
HLA-DMA	1.01	0.164	0.687	1.33	2.01	1.61	2.51	0.000109	0.00413	lm.nb	MHC Class II Antigen Presentation	NM_006120.3:396
GSK3B	-0.221	0.0359	-0.291	-0.15	0.858	0.817	0.901	0.00011	0.00413	loglinear	BCR Signaling, TCR Signaling	NM_002093.2:925
GCA	1.68	0.273	1.14	2.21	3.2	2.21	4.64	0.00011	0.00413	lm.nb	Myeloid Activation	NM_012198.3:525
JAK2	1.47	0.241	0.996	1.94	2.77	1.99	3.84	0.000117	0.00435	lm.nb	IL-2 Signaling, IL-6 Signaling, Myeloid Activation, TH1 Differentiation, TH17 Differentiation, Type II Interferon Signaling	NM_004972.3:1464
RNASEL	0.654	0.11	0.439	0.87	1.57	1.36	1.83	0.000142	0.00519	loglinear	Interferon Response Genes, NLR Signaling, Type I Interferon Signaling	NM_021133.3:1094
HLA-C	2.18	0.369	1.45	2.9	4.52	2.74	7.47	0.000153	0.00553	lm.nb	MHC Class I Antigen Presentation, Myeloid Activation, Type I Interferon Signaling, Type II Interferon Signaling	NM_002117.4:895
EIF3F	-1.01	0.172	-1.35	-0.673	0.496	0.393	0.627	0.000159	0.00568	lm.nb	Virus-Host Interaction	NM_003754.2:1015
CASP4	0.878	0.151	0.582	1.18	1.84	1.5	2.26	0.000173	0.00611	lm.nb	NLR Signaling	NM_001225.3:88
CEBPB	0.567	0.098	0.375	0.759	1.48	1.3	1.69	0.000177	0.0062	lm.nb	Proteotoxic Stress, TNF Signaling	NM_005194.2:1420
CD38	1.56	0.271	1.03	2.09	2.95	2.04	4.27	0.000186	0.00643	lm.nb	Oxidative Stress Response	NM_001775.2:280
SP1	0.73	0.128	0.478	0.982	1.66	1.39	1.97	0.000203	0.00695	lm.nb	Oxidative Stress Response, TGF-beta Signaling	NM_138473.2:833
ATF4	1.52	0.268	0.994	2.04	2.86	1.99	4.12	0.000206	0.00695	lm.nb	Oxidative Stress Response, Proteotoxic Stress, TNF Signaling	NM_001675.2:1151
MT2A	2.07	0.366	1.36	2.79	4.21	2.56	6.93	0.000207	0.00695	lm.nb	Type II Interferon Signaling	NM_005953.5:3
TIMP2	1.32	0.239	0.852	1.79	2.5	1.81	3.46	0.000251	0.00834	lm.nb	Myeloid Activation	NM_003255.4:794
LCN2	1.8	0.328	1.16	2.44	3.49	2.23	5.44	0.000265	0.0087	lm.nb	Host Defense Peptides, Myeloid Activation, Other Interleukin Signaling	NM_005564.3:551
CXCL17	0.783	0.144	0.5	1.07	1.72	1.41	2.09	0.00029	0.00944	lm.nb	Mononuclear Cell Migration	NM_198477.3:169
CASP8	0.928	0.171	0.592	1.26	1.9	1.51	2.4	0.000297	0.00955	lm.nb	Apoptosis, Glycan Sensing, NLR Signaling, RNA Sensing, TLR Signaling, TNF Signaling	NM_001080124.1:890
STAT5A	0.771	0.15	0.477	1.06	1.71	1.39	2.09	0.000432	0.0138	lm.nb	IL-2 Signaling, TH2 Differentiation, Treg Differentiation	NM_003152.3:2523
LTA4H	-0.466	0.091	-0.645	-0.288	0.724	0.64	0.819	0.000451	0.0142	loglinear	Leukotriene and Prostaglandin Inflammation, Myeloid Activation	NM_001256643.1:1140
IL4R	0.636	0.127	0.386	0.886	1.55	1.31	1.85	0.000546	0.0171	lm.nb	JAK-STAT Signaling, Myeloid Activation, Other Interleukin Signaling, TH2 Differentiation	NM_000418.3:1014
CFLAR	1.1	0.223	0.659	1.53	2.14	1.58	2.89	0.000612	0.0189	lm.nb	NF-kappaB Signaling, Oxidative Stress Response, TNF Signaling	NM_001127183.1:653
IL6ST	0.659	0.137	0.391	0.927	1.58	1.31	1.9	0.000702	0.0215	lm.nb	IL-6 Signaling, JAK-STAT Signaling, TH17 Differentiation	NM_002184.2:2505
AKT2	0.229	0.0478	0.135	0.322	1.17	1.1	1.25	0.000735	0.0223	loglinear	BCR Signaling, TCR Signaling, TNF Signaling	NM_001626.4:699
PTK2B	0.892	0.188	0.524	1.26	1.86	1.44	2.39	0.000777	0.0234	lm.nb	Chemokine Signaling, IL-2 Signaling, Lymphocyte Trafficking, NK Activity	NM_004103.3:735
NT5E	1.38	0.294	0.801	1.95	2.6	1.74	3.88	0.000863	0.0257	lm.nb	Myeloid Inflammation	NM_002526.2:1214
ALPK1	0.911	0.196	0.527	1.3	1.88	1.44	2.45	0.000909	0.0268	lm.nb	ALPK1 Signaling	NM_025144.2:2975
CXCL8	1.55	0.339	0.883	2.21	2.92	1.84	4.64	0.00104	0.0303	lm.nb	Chemokine Signaling, Myeloid Activation, NF-kappaB Signaling, NLR Signaling, RNA Sensing, Tissue Stress, TLR Signaling	NM_000584.3:221
C3	1.04	0.228	0.589	1.48	2.05	1.5	2.8	0.00107	0.0307	lm.nb	Complement System, Myeloid Activation	NM_000064.2:4396
ATP6AP2	-0.486	0.107	-0.695	-0.276	0.714	0.618	0.826	0.00107	0.0307	lm.nb	Angiotensin System, Myeloid Activation	NM_005765.2:419
UBA52	-0.532	0.118	-0.763	-0.302	0.691	0.589	0.811	0.00111	0.0315	lm.nb	ALPK1 Signaling, BCR Signaling, DNA Sensing, Glycan Sensing, Interferon Response Genes, NF-kappaB Signaling, RNA Sensing, TCR Signaling, TGF-beta Signaling, TLR Signaling, TNF Signaling	NM_003333.3:288
CD274	1.95	0.441	1.09	2.82	3.87	2.13	7.05	0.00128	0.036	lm.nb	T-cell Costimulation	NM_014143.3:501
TBK1	0.573	0.131	0.316	0.831	1.49	1.24	1.78	0.00141	0.0395	lm.nb	DNA Sensing, IL-1 Signaling, NLR Signaling, RNA Sensing, TLR Signaling, Type I Interferon Signaling	NM_013254.2:1610
BCL3	0.935	0.215	0.513	1.36	1.91	1.43	2.56	0.00145	0.0403	lm.nb	TNF Signaling	NM_005178.2:450
CXCL1	0.763	0.176	0.418	1.11	1.7	1.34	2.16	0.00148	0.0407	lm.nb	Chemokine Signaling, Myeloid Activation, NF-kappaB Signaling, NLR Signaling, TNF Signaling	NM_001511.3:270
SOCS3	1.4	0.324	0.764	2.04	2.64	1.7	4.1	0.00152	0.0412	lm.nb	IL-6 Signaling, MHC Class I Antigen Presentation, TNF Signaling, Type I Interferon Signaling, Type II Interferon Signaling	NM_003955.4:614
ATG7	0.472	0.109	0.257	0.686	1.39	1.2	1.61	0.00153	0.0412	lm.nb	Autophagy, MHC Class I Antigen Presentation, Myeloid Activation	NM_001136031.2:406
NFE2L2	0.461	0.108	0.249	0.673	1.38	1.19	1.59	0.00166	0.0445	lm.nb	Oxidative Stress Response, Proteotoxic Stress	NM_006164.3:995
TGFB3	1.66	0.39	0.891	2.42	3.15	1.85	5.36	0.00171	0.0454	lm.nb	Coagulation, TGF-beta Signaling	NM_003239.2:1485
RACK1	-0.851	0.202	-1.25	-0.455	0.554	0.421	0.729	0.00178	0.047	lm.nb	Oxidative Stress Response, TNF Signaling	NM_006098.4:375
STING1	0.362	0.0868	0.191	0.532	1.28	1.14	1.45	0.00194	0.0506	loglinear	DNA Sensing, Myeloid Activation, NLR Signaling, RNA Sensing	NM_198282.1:725
TAB2	0.456	0.11	0.24	0.673	1.37	1.18	1.59	0.00204	0.0527	lm.nb	ALPK1 Signaling, Glycan Sensing, NF-kappaB Signaling, NLR Signaling, TCR Signaling, TLR Signaling, TNF Signaling	NM_015093.3:1377
STAT6	0.548	0.136	0.282	0.814	1.46	1.22	1.76	0.00237	0.061	lm.nb	DNA Sensing, Other Interleukin Signaling, TH2 Differentiation, TH9 Differentiation	NM_003153.3:2030
RIPK1	0.669	0.166	0.343	0.995	1.59	1.27	1.99	0.00242	0.0617	lm.nb	DNA Sensing, NF-kappaB Signaling, NLR Signaling, RNA Sensing, TLR Signaling, TNF Signaling, Type I Interferon Signaling	NM_003804.3:710
IFNGR2	0.475	0.119	0.242	0.709	1.39	1.18	1.63	0.00255	0.0644	lm.nb	HIF1A Signaling, JAK-STAT Signaling, Myeloid Activation, TH1 Differentiation, Type II Interferon Signaling	NM_005534.3:1165
LTBR	0.496	0.127	0.246	0.745	1.41	1.19	1.68	0.003	0.0746	lm.nb	HIF1A Signaling, Myeloid Activation, NF-kappaB Signaling	XM_006718983.2:680
MAP2K3	0.386	0.0992	0.192	0.581	1.31	1.14	1.5	0.003	0.0746	lm.nb	IL-17 Signaling, MAPK Signaling, Myeloid Inflammation, TLR Signaling, TNF Signaling	NM_145109.1:370
AHR	0.768	0.199	0.379	1.16	1.7	1.3	2.23	0.00314	0.0775	lm.nb	TH17 Differentiation	NM_001621.4:1818
IL1RN	0.792	0.205	0.389	1.19	1.73	1.31	2.29	0.00318	0.078	lm.nb	IL-1 Signaling	NM_000577.4:174
FCGRT	-0.326	0.0863	-0.496	-0.157	0.798	0.709	0.897	0.0036	0.0875	loglinear	Myeloid Inflammation	XM_011526628.1:205
YWHAQ	-0.288	0.0764	-0.438	-0.138	0.819	0.738	0.908	0.00364	0.0879	loglinear	Apoptosis	NM_006826.3:558
TRIM33	0.381	0.102	0.181	0.582	1.3	1.13	1.5	0.00394	0.0945	lm.nb	TGF-beta Signaling	NM_015906.3:3260
NOS2	3.03	0.796	1.47	4.59	8.16	2.77	24.1	0.00418	0.0995	Wald	HIF1A Signaling, NO Signaling, Other Interleukin Signaling, Phagocytosis	NM_000625.4:605
IL5RA	-0.565	0.153	-0.865	-0.264	0.676	0.549	0.833	0.00425	0.1	lm.nb	IL-2 Signaling, JAK-STAT Signaling	NM_000564.4:961
SOD1	-0.354	0.0972	-0.545	-0.164	0.782	0.686	0.893	0.00452	0.106	lm.nb	Coagulation, Other Interleukin Signaling, Oxidative Stress Response	NM_000454.4:245
IL20RB	0.959	0.265	0.44	1.48	1.94	1.36	2.79	0.00467	0.109	lm.nb	JAK-STAT Signaling, Other Interleukin Signaling	NM_144717.3:362
MAPKAPK2	0.226	0.0626	0.103	0.349	1.17	1.07	1.27	0.00478	0.11	loglinear	IL-17 Signaling, TLR Signaling	NM_004759.3:710
ACSL3	0.56	0.157	0.251	0.869	1.47	1.19	1.83	0.00521	0.12	lm.nb	PPAR Signaling	NM_203372.1:1219
SMAD3	0.433	0.123	0.191	0.675	1.35	1.14	1.6	0.00566	0.129	lm.nb	IL-1 Signaling, TGF-beta Signaling, TH17 Differentiation, TH9 Differentiation, Treg Differentiation	NM_005902.3:1490
LRG1	0.479	0.137	0.211	0.748	1.39	1.16	1.68	0.00573	0.129	lm.nb	Myeloid Activation	NM_052972.3:656
IL20RA	-0.301	0.0862	-0.47	-0.132	0.812	0.722	0.913	0.00585	0.131	loglinear	JAK-STAT Signaling, Other Interleukin Signaling	NM_014432.2:535
CXCL2	0.844	0.243	0.368	1.32	1.8	1.29	2.5	0.00597	0.133	lm.nb	Chemokine Signaling, NF-kappaB Signaling, NLR Signaling, TNF Signaling	NM_002089.4:284
SORT1	-0.465	0.134	-0.728	-0.201	0.725	0.604	0.87	0.00616	0.136	lm.nb	Lysosome	NM_002959.5:380
VEGFA	1.66	0.487	0.708	2.62	3.16	1.63	6.13	0.00662	0.146	lm.nb	Coagulation, HIF1A Signaling, NO Signaling, Other Interleukin Signaling, Tissue Stress	NM_001025366.1:1325
KRAS	0.407	0.122	0.168	0.646	1.33	1.12	1.56	0.00748	0.163	lm.nb	BCR Signaling, TCR Signaling	NM_033360.2:267
HSP90B1	0.434	0.131	0.177	0.691	1.35	1.13	1.61	0.00784	0.17	lm.nb	Other Interleukin Signaling, Proteotoxic Stress, TLR Signaling	NM_003299.2:1445
HSP90AA1	-0.486	0.149	-0.777	-0.195	0.714	0.583	0.874	0.00838	0.181	lm.nb	Myeloid Activation, NLR Signaling, Other Interleukin Signaling, Proteotoxic Stress, TH17 Differentiation	NM_001017963.2:1655
STAT3	0.301	0.0924	0.12	0.482	1.23	1.09	1.4	0.00856	0.183	loglinear	HIF1A Signaling, IL-1 Signaling, IL-2 Signaling, IL-6 Signaling, TH17 Differentiation, Treg Differentiation	NM_003150.3:2060
IL6	3.15	0.961	1.27	5.03	8.87	2.4	32.7	0.00957	0.203	Wald	DNA Sensing, HIF1A Signaling, IL-6 Signaling, JAK-STAT Signaling, Mononuclear Cell Migration, Myeloid Activation, NLR Signaling, TH17 Differentiation, TH2 Differentiation, Tissue Stress, TNF Signaling	NM_000600.3:364
TNFRSF10B	0.544	0.171	0.21	0.879	1.46	1.16	1.84	0.00968	0.204	lm.nb	Apoptosis, Cytotoxicity	NM_003842.3:565
LDHB	-0.355	0.112	-0.574	-0.136	0.782	0.672	0.91	0.00985	0.206	lm.nb	HIF1A Signaling	NM_001174097.1:586
ADGRE5	0.487	0.155	0.184	0.79	1.4	1.14	1.73	0.0103	0.215	lm.nb	Myeloid Activation	NM_078481.3:1974
DERL1	0.29	0.0926	0.108	0.471	1.22	1.08	1.39	0.0107	0.222	loglinear	Proteotoxic Stress	NM_024295.6:441
DNAJA2	0.286	0.0923	0.105	0.467	1.22	1.08	1.38	0.0112	0.231	loglinear	Proteotoxic Stress	NM_005880.3:370
ATM	-0.455	0.147	-0.744	-0.167	0.729	0.597	0.891	0.0114	0.234	lm.nb	Apoptosis, Myeloid Activation, NF-kappaB Signaling	NM_000051.3:393
LANCL1	-0.358	0.116	-0.586	-0.13	0.78	0.666	0.914	0.0117	0.237	lm.nb	Oxidative Stress Response	NM_006055.1:1085
CTSS	0.346	0.114	0.122	0.57	1.27	1.09	1.48	0.0126	0.255	lm.nb	Apoptosis, Lysosome, MHC Class I Antigen Presentation, MHC Class II Antigen Presentation, Myeloid Activation, TLR Signaling	NM_004079.3:685
ITPR3	0.489	0.163	0.17	0.809	1.4	1.13	1.75	0.0133	0.266	lm.nb	BCR Signaling, Glycan Sensing, Myeloid Inflammation, NLR Signaling	NM_002224.2:3130
BECN1	-0.317	0.107	-0.527	-0.108	0.802	0.694	0.928	0.014	0.278	loglinear	Autophagy	NM_003766.4:259
EPHX2	-0.571	0.192	-0.947	-0.194	0.673	0.519	0.874	0.0141	0.279	lm.nb	Leukotriene and Prostaglandin Inflammation	NM_001979.5:1430
RPS6KA1	-0.207	0.0702	-0.344	-0.0692	0.866	0.788	0.953	0.0147	0.287	loglinear	IL-17 Signaling, MAPK Signaling, TLR Signaling	NM_002953.3:2000
TXNIP	0.742	0.252	0.248	1.24	1.67	1.19	2.35	0.0147	0.287	lm.nb	Inflammasomes, NLR Signaling, Oxidative Stress Response	NM_006472.4:876
EIF2AK3	0.462	0.157	0.154	0.771	1.38	1.11	1.71	0.0148	0.288	lm.nb	Apoptosis, Proteotoxic Stress	NM_004836.5:938
XBP1	0.468	0.162	0.15	0.786	1.38	1.11	1.72	0.0163	0.314	lm.nb	Oxidative Stress Response, Proteotoxic Stress	NM_001079539.1:935
TPP1	0.271	0.0942	0.0865	0.456	1.21	1.06	1.37	0.0164	0.316	loglinear	Lysosome	NM_000391.3:746
FURIN	0.462	0.162	0.145	0.779	1.38	1.11	1.72	0.0172	0.328	lm.nb	TGF-beta Signaling, Virus-Host Interaction	NM_002569.3:414
TANK	0.241	0.0853	0.0736	0.408	1.18	1.05	1.33	0.0181	0.343	loglinear	NLR Signaling, RNA Sensing, TLR Signaling	NM_004180.2:158
ACOX1	-0.4	0.143	-0.68	-0.119	0.758	0.624	0.921	0.019	0.357	lm.nb	PPAR Signaling	NM_001185039.1:1094
MDFIC	-0.297	0.107	-0.507	-0.0873	0.814	0.704	0.941	0.0196	0.367	lm.nb	Immune Exhaustion	NM_199072.2:730
JAK1	0.361	0.133	0.101	0.621	1.28	1.07	1.54	0.0215	0.4	lm.nb	IL-2 Signaling, IL-6 Signaling, Interferon Response Genes, NLR Signaling, TH1 Differentiation, TH17 Differentiation, Treg Differentiation, Type I Interferon Signaling, Type II Interferon Signaling, Type III Interferon Signaling	NM_002227.1:285
MGAM	0.622	0.229	0.172	1.07	1.54	1.13	2.1	0.0219	0.405	lm.nb	Myeloid Activation	XM_011516674.2:3000
CCL28	0.502	0.186	0.138	0.867	1.42	1.1	1.82	0.0223	0.409	lm.nb	Chemokine Signaling	NM_148672.2:236
RAB7A	0.227	0.0839	0.0621	0.391	1.17	1.04	1.31	0.0223	0.409	loglinear	MHC Class II Antigen Presentation, Myeloid Activation, Phagocytosis	NM_004637.5:277
TOLLIP	0.239	0.0892	0.0646	0.414	1.18	1.05	1.33	0.0229	0.417	loglinear	IL-1 Signaling, Myeloid Activation, TLR Signaling	NM_019009.2:1320
LIF	1.73	0.647	0.463	3	3.32	1.38	8	0.0233	0.421	lm.nb	IL-6 Signaling, JAK-STAT Signaling, TNF Signaling	NM_002309.4:601
ATF2	0.223	0.0838	0.0587	0.387	1.17	1.04	1.31	0.0239	0.43	loglinear	IL-17 Signaling, MAPK Signaling, TLR Signaling, TNF Signaling	NM_001256091.1:668
ACSL4	0.406	0.153	0.106	0.706	1.33	1.08	1.63	0.0242	0.431	lm.nb	PPAR Signaling	NM_004458.2:385
GADD45B	1.04	0.392	0.272	1.81	2.06	1.21	3.51	0.0242	0.431	lm.nb	Apoptosis, NF-kappaB Signaling	NM_015675.2:365
PSEN1	0.182	0.0692	0.046	0.317	1.13	1.03	1.25	0.0254	0.449	loglinear	Myeloid Activation, Oxidative Stress Response	NM_000021.2:900
JUNB	0.414	0.158	0.104	0.724	1.33	1.07	1.65	0.0257	0.452	lm.nb	MAPK Signaling, Other Interleukin Signaling, TGF-beta Signaling, TNF Signaling	NM_002229.2:1155
SMAD5	-0.364	0.139	-0.637	-0.0905	0.777	0.643	0.939	0.0261	0.456	lm.nb	TGF-beta Signaling	NM_005903.5:1044
ATG12	0.281	0.108	0.0694	0.492	1.21	1.05	1.41	0.0263	0.458	loglinear	Autophagy, NLR Signaling, RNA Sensing	NM_004707.3:634
PTGS2	1.85	0.727	0.428	3.28	3.61	1.35	9.69	0.0289	0.501	lm.nb	Leukotriene and Prostaglandin Inflammation, NF-kappaB Signaling, Other Interleukin Signaling, TNF Signaling	NM_000963.1:495
TMPRSS2	0.3	0.118	0.0687	0.532	1.23	1.05	1.45	0.0293	0.504	lm.nb	Virus-Host Interaction	NM_005656.3:591
BNIP3	-0.293	0.117	-0.523	-0.0635	0.816	0.696	0.957	0.0314	0.537	lm.nb	Oxidative Stress Response	NM_004052.2:584
MAP3K8	0.658	0.269	0.13	1.19	1.58	1.09	2.28	0.0348	0.592	lm.nb	IL-1 Signaling, TCR Signaling, TLR Signaling, TNF Signaling	NM_001244134.1:493
TNFRSF1A	0.379	0.156	0.0737	0.683	1.3	1.05	1.61	0.0352	0.596	lm.nb	Apoptosis, NF-kappaB Signaling, Other Interleukin Signaling, TNF Signaling	NM_001065.2:515
AP1M1	0.215	0.0883	0.0417	0.388	1.16	1.03	1.31	0.0353	0.596	loglinear	Lysosome, MHC Class II Antigen Presentation, Myeloid Activation	NM_001130524.1:1025
CXCL6	0.733	0.306	0.134	1.33	1.66	1.1	2.52	0.0375	0.629	lm.nb	Chemokine Signaling, Myeloid Activation, TNF Signaling	NM_002993.3:308
CASP3	0.29	0.122	0.0504	0.531	1.22	1.04	1.44	0.0392	0.653	lm.nb	Apoptosis, Cytotoxicity, Immune Exhaustion, Other Interleukin Signaling, TNF Signaling	NM_004346.3:875
CCL20	1.23	0.522	0.21	2.26	2.35	1.16	4.78	0.0399	0.662	lm.nb	Chemokine Signaling, Mononuclear Cell Migration, TNF Signaling	NM_001130046.1:144
CCL15	-0.832	0.354	-1.53	-0.137	0.562	0.347	0.909	0.0408	0.673	lm.nb	Chemokine Signaling, Mononuclear Cell Migration	NM_032965.6:278
PIK3R3	-0.215	0.0915	-0.394	-0.0352	0.862	0.761	0.976	0.041	0.673	loglinear	BCR Signaling, TCR Signaling, TNF Signaling	NM_001114172.1:759
RELA	0.334	0.143	0.0527	0.615	1.26	1.04	1.53	0.0422	0.69	lm.nb	BCR Signaling, DNA Sensing, Glycan Sensing, Inflammasomes, NF-kappaB Signaling, NLR Signaling, RNA Sensing, TCR Signaling, TH1 Differentiation, TH9 Differentiation, TLR Signaling, TNF Signaling	NM_021975.4:207
CD59	-0.503	0.217	-0.929	-0.0781	0.705	0.525	0.947	0.0428	0.695	lm.nb	Complement System, Myeloid Activation	NM_001127227.1:264
RAF1	0.255	0.111	0.038	0.472	1.19	1.03	1.39	0.0441	0.713	lm.nb	BCR Signaling, Glycan Sensing, MAPK Signaling, TCR Signaling	NM_002880.3:1536
CTSL	0.516	0.226	0.0722	0.96	1.43	1.05	1.94	0.0459	0.738	lm.nb	Apoptosis, Lysosome, MHC Class I Antigen Presentation, MHC Class II Antigen Presentation, TLR Signaling	NM_001912.4:1072
CBFB	0.222	0.0981	0.0298	0.414	1.17	1.02	1.33	0.047	0.753	lm.nb	Proteotoxic Stress	NM_001755.2:262
BCL2L1	0.197	0.0898	0.0215	0.373	1.15	1.01	1.3	0.0525	0.837	lm.nb	Apoptosis, Inflammasomes, JAK-STAT Signaling, NF-kappaB Signaling, NLR Signaling, Other Interleukin Signaling	NM_001191.3:996
TGFBR2	0.605	0.278	0.0607	1.15	1.52	1.04	2.22	0.0544	0.86	lm.nb	Myeloid Activation, TGF-beta Signaling, TH17 Differentiation, TH9 Differentiation, Treg Differentiation	NM_001024847.1:1760
MIF	-0.468	0.215	-0.888	-0.0466	0.723	0.54	0.968	0.0545	0.86	lm.nb	Myeloid Activation, Other Interleukin Signaling	NM_002415.1:319
SAMHD1	0.284	0.131	0.028	0.541	1.22	1.02	1.45	0.0548	0.86	lm.nb	Type I Interferon Signaling	NM_015474.2:640
MAP3K7	0.163	0.0752	0.0152	0.31	1.12	1.01	1.24	0.0559	0.872	loglinear	ALPK1 Signaling, BCR Signaling, Glycan Sensing, NF-kappaB Signaling, NLR Signaling, RNA Sensing, TCR Signaling, TLR Signaling, TNF Signaling, Type I Interferon Signaling	NM_145333.1:670
APEX1	-0.288	0.133	-0.549	-0.0267	0.819	0.683	0.982	0.0561	0.872	lm.nb	Oxidative Stress Response	NM_001641.2:727
CD36	-0.621	0.289	-1.19	-0.054	0.65	0.439	0.963	0.0574	0.888	lm.nb	MHC Class I Antigen Presentation, Myeloid Activation, NO Signaling, Other Interleukin Signaling, PPAR Signaling, TLR Signaling	NM_001001548.2:705
ATP6V0D1	-0.179	0.0837	-0.343	-0.0147	0.884	0.789	0.99	0.0585	0.901	loglinear	Lysosome, Phagocytosis	NM_004691.4:970
AP1G1	-0.17	0.0798	-0.326	-0.0132	0.889	0.798	0.991	0.0595	0.912	loglinear	Lysosome, MHC Class II Antigen Presentation	NM_001030007.1:2630
KPNB1	0.451	0.217	0.0265	0.876	1.37	1.02	1.84	0.0639	0.975	lm.nb	Interferon Response Genes, Myeloid Activation	NM_002265.4:2580
IL1A	1.69	0.821	0.0779	3.3	3.22	1.06	9.82	0.067	1	lm.nb	IL-1 Signaling	NM_000575.3:1136
RAB31	0.23	0.112	0.0105	0.45	1.17	1.01	1.37	0.0671	1	lm.nb	Myeloid Activation	NM_006868.3:317
ALOX15	-0.54	0.265	-1.06	-0.0201	0.688	0.48	0.986	0.0691	1	lm.nb	Leukotriene and Prostaglandin Inflammation, Other Interleukin Signaling	NM_001140.3:1910
PRKCD	0.35	0.177	0.00289	0.696	1.27	1	1.62	0.0763	1	lm.nb	Chemokine Signaling, Glycan Sensing, Myeloid Activation, NLR Signaling, Type II Interferon Signaling	NM_006254.3:2165
PLAU	0.844	0.434	-0.00777	1.7	1.79	0.995	3.24	0.0808	1	lm.nb	Coagulation, Complement System, Myeloid Activation, NF-kappaB Signaling	NM_002658.2:793
BCR	0.321	0.166	-0.00412	0.646	1.25	0.997	1.57	0.0817	1	lm.nb	Myeloid Activation	NM_004327.3:2375
PARP1	-0.244	0.127	-0.493	0.0037	0.844	0.711	1	0.0823	1	lm.nb	Apoptosis, NF-kappaB Signaling, Oxidative Stress Response, TGF-beta Signaling	NM_001618.3:3016
PAK1	0.177	0.0916	-0.00301	0.356	1.13	0.998	1.28	0.0828	1	loglinear	Chemokine Signaling, Glycan Sensing, TCR Signaling	NM_002576.5:1010
PIK3CA	0.229	0.119	-0.00462	0.463	1.17	0.997	1.38	0.0836	1	loglinear	BCR Signaling, TCR Signaling, TNF Signaling	NM_006218.2:2445
CREBBP	0.439	0.23	-0.0107	0.889	1.36	0.993	1.85	0.0847	1	lm.nb	DNA Sensing, Glycan Sensing, HIF1A Signaling, RNA Sensing, TGF-beta Signaling	NM_004380.2:1301
PTPN4	-0.194	0.102	-0.395	0.00688	0.874	0.761	1	0.0877	1	loglinear	IL-1 Signaling, TLR Signaling	NM_002830.3:2476
MAPK1	-0.149	0.0785	-0.302	0.0054	0.902	0.811	1	0.0879	1	loglinear	BCR Signaling, MAPK Signaling, Mononuclear Cell Migration, Myeloid Activation, NLR Signaling, TCR Signaling, TGF-beta Signaling, TLR Signaling, TNF Signaling	NM_138957.2:430
CAP1	0.315	0.166	-0.0115	0.641	1.24	0.992	1.56	0.0879	1	lm.nb	Coagulation, Myeloid Activation	NM_001105530.1:428
MARCKS	0.258	0.139	-0.0139	0.53	1.2	0.99	1.44	0.0925	1	lm.nb	Phagocytosis	NM_002356.5:456
DNAJC10	-0.32	0.173	-0.659	0.018	0.801	0.633	1.01	0.0931	1	lm.nb	Proteotoxic Stress	NM_018981.2:1129
CD81	0.179	0.0963	-0.0101	0.367	1.13	0.993	1.29	0.0932	1	lm.nb	BCR Signaling, Complement System, Virus-Host Interaction	NM_004356.3:735
TLR1	0.195	0.105	-0.0112	0.401	1.14	0.992	1.32	0.0935	1	loglinear	Host Defense Peptides, MHC Class I Antigen Presentation, Myeloid Activation, TLR Signaling	NM_003263.3:545
IL13RA1	-0.204	0.111	-0.422	0.0135	0.868	0.747	1.01	0.0959	1	lm.nb	JAK-STAT Signaling, Other Interleukin Signaling	NM_001560.2:1230
VCAM1	1.9	1.03	-0.117	3.91	3.73	0.922	15.1	0.098	1	Wald	Lymphocyte Trafficking, NF-kappaB Signaling, Other Interleukin Signaling, TNF Signaling, Type II Interferon Signaling	NM_001078.3:1021
DDX5	0.614	0.336	-0.0456	1.27	1.53	0.969	2.42	0.098	1	lm.nb	Virus-Host Interaction	NM_004396.3:814
ATF6	0.164	0.0909	-0.0136	0.343	1.12	0.991	1.27	0.1	1	loglinear	Proteotoxic Stress	NM_007348.2:110
ATG3	0.239	0.133	-0.0217	0.5	1.18	0.985	1.41	0.103	1	lm.nb	Autophagy	NM_022488.3:593
GLA	-0.162	0.0911	-0.34	0.0169	0.894	0.79	1.01	0.106	1	loglinear	Lysosome, Myeloid Activation	NM_000169.2:980
TYK2	0.244	0.138	-0.0256	0.514	1.18	0.982	1.43	0.106	1	lm.nb	IL-6 Signaling, NLR Signaling, TH1 Differentiation, TH17 Differentiation, Treg Differentiation, Type I Interferon Signaling, Type III Interferon Signaling	NM_003331.4:1980
CRK	0.138	0.0777	-0.0146	0.29	1.1	0.99	1.22	0.107	1	loglinear	Chemokine Signaling, Coagulation	NM_016823.4:455
IFNB1	1.99	1.12	-0.205	4.18	3.97	0.867	18.1	0.109	1	Wald	DNA Sensing, JAK-STAT Signaling, NLR Signaling, RNA Sensing, TNF Signaling, Type I Interferon Signaling	NM_002176.2:92
NAE1	0.119	0.068	-0.0139	0.253	1.09	0.99	1.19	0.11	1	loglinear	Proteotoxic Stress	NM_001018159.1:848
MME	1.42	0.815	-0.181	3.02	2.67	0.882	8.08	0.116	1	Wald	Angiotensin System, Myeloid Activation	NM_001354644.1:520
TRAM1	0.396	0.232	-0.0585	0.85	1.32	0.96	1.8	0.119	1	lm.nb	Proteotoxic Stress	NM_014294.5:1231
STRAP	-0.137	0.0801	-0.294	0.0203	0.91	0.816	1.01	0.119	1	loglinear	TGF-beta Signaling	NM_007178.3:630
HMGB1	-0.152	0.0914	-0.332	0.0268	0.9	0.795	1.02	0.126	1	lm.nb	IL-1 Signaling, Mononuclear Cell Migration, Myeloid Activation, RNA Sensing, TLR Signaling	NM_002128.4:208
MAPK9	-0.13	0.0788	-0.284	0.0247	0.914	0.821	1.02	0.131	1	loglinear	MAPK Signaling, NLR Signaling, RNA Sensing, TCR Signaling, TLR Signaling, TNF Signaling	NM_001135044.1:268
CXCL5	1.96	1.2	-0.382	4.31	3.9	0.767	19.9	0.135	1	Wald	Chemokine Signaling, TNF Signaling	NM_002994.3:250
NGLY1	0.244	0.152	-0.0535	0.54	1.18	0.964	1.45	0.139	1	lm.nb	Proteotoxic Stress	NM_001145293.1:1872
REL	0.307	0.191	-0.0675	0.681	1.24	0.954	1.6	0.139	1	lm.nb	BCR Signaling, NF-kappaB Signaling	NM_002908.3:2067
NCF2	-0.41	0.258	-0.915	0.0951	0.753	0.53	1.07	0.143	1	lm.nb	MHC Class I Antigen Presentation, Oxidative Stress Response, Phagocytosis	NM_000433.3:1004
LAMP1	-0.184	0.116	-0.411	0.0439	0.88	0.752	1.03	0.145	1	lm.nb	Lysosome, Myeloid Activation, Phagocytosis	NM_005561.3:730
CCNC	0.149	0.0944	-0.0364	0.334	1.11	0.975	1.26	0.146	1	lm.nb	TGF-beta Signaling	NM_005190.3:744
GBP5	2.27	1.45	-0.569	5.11	4.82	0.674	34.5	0.152	1	Wald	NLR Signaling, Type II Interferon Signaling	NM_052942.3:1955
PYCARD	-0.283	0.183	-0.642	0.0768	0.822	0.641	1.05	0.154	1	lm.nb	DNA Sensing, Glycan Sensing, Inflammasomes, Myeloid Activation, NLR Signaling	NM_013258.3:714
IL1R1	0.649	0.426	-0.185	1.48	1.57	0.879	2.8	0.158	1	lm.nb	IL-1 Signaling, NF-kappaB Signaling, TH17 Differentiation	NM_000877.3:582
NLRC5	2.71	1.77	-0.751	6.17	6.55	0.594	72.2	0.159	1	Wald	RNA Sensing	NM_032206.4:860
SYK	0.168	0.111	-0.0489	0.385	1.12	0.967	1.31	0.16	1	loglinear	BCR Signaling, Glycan Sensing, IL-2 Signaling, Myeloid Activation, NF-kappaB Signaling, NK Activity	NM_003177.5:808
SSR1	-0.131	0.0902	-0.308	0.0454	0.913	0.808	1.03	0.176	1	loglinear	Proteotoxic Stress	NM_003144.5:792
IFNAR2	-0.246	0.17	-0.579	0.0867	0.843	0.67	1.06	0.178	1	lm.nb	JAK-STAT Signaling, NLR Signaling, Type I Interferon Signaling	NM_000874.3:631
PRKCSH	-0.196	0.139	-0.468	0.0754	0.873	0.723	1.05	0.187	1	lm.nb	Proteotoxic Stress	NM_002743.2:417
MAPK13	0.197	0.141	-0.0782	0.473	1.15	0.947	1.39	0.191	1	lm.nb	MAPK Signaling, NLR Signaling, RNA Sensing, TCR Signaling, TH17 Differentiation, TLR Signaling, TNF Signaling	NM_002754.3:1050
IL36G	1.55	1.13	-0.659	3.77	2.94	0.633	13.6	0.202	1	Wald	IL-1 Signaling	NM_019618.3:280
RBPJ	-0.117	0.0859	-0.285	0.0511	0.922	0.82	1.04	0.202	1	loglinear	Myeloid Activation, TH1 Differentiation	NM_015874.3:850
IL18	-0.127	0.0936	-0.31	0.0568	0.916	0.807	1.04	0.206	1	lm.nb	DNA Sensing, IL-1 Signaling, Myeloid Activation, NLR Signaling	NM_001562.3:364
MAP2K4	0.159	0.117	-0.0713	0.389	1.12	0.952	1.31	0.206	1	lm.nb	IL-1 Signaling, IL-17 Signaling, MAPK Signaling, Myeloid Inflammation, TLR Signaling, TNF Signaling	NM_003010.2:771
NDUFS8	-0.128	0.0946	-0.313	0.0576	0.915	0.805	1.04	0.206	1	loglinear	Oxidative Stress Response	XM_005274015.1:436
MAP3K1	0.277	0.206	-0.127	0.682	1.21	0.915	1.6	0.209	1	lm.nb	MAPK Signaling, Myeloid Inflammation, RNA Sensing, TLR Signaling	NM_005921.1:2525
AIM2	4.25	3.17	-1.96	10.5	19	0.256	1410	0.213	1	Wald	DNA Sensing, Inflammasomes, NLR Signaling	NM_004833.1:870
SERPINA1	0.526	0.414	-0.286	1.34	1.44	0.82	2.53	0.233	1	lm.nb	Coagulation, Complement System, Myeloid Activation	NM_001127702.1:963
CDH1	0.13	0.103	-0.0721	0.333	1.09	0.951	1.26	0.236	1	lm.nb	Apoptosis, Lymphocyte Trafficking, Tissue Stress	NM_004360.2:535
HLA-DQB1	0.763	0.616	-0.444	1.97	1.7	0.735	3.92	0.244	1	lm.nb	MHC Class II Antigen Presentation, TCR Signaling, Type II Interferon Signaling	NM_002123.3:384
CYSTM1	-0.265	0.215	-0.687	0.156	0.832	0.621	1.11	0.246	1	lm.nb	Myeloid Activation	NM_032412.4:299
CBLB	-0.206	0.167	-0.533	0.121	0.867	0.691	1.09	0.246	1	lm.nb	MHC Class I Antigen Presentation, TCR Signaling	NM_170662.3:1286
OS9	-0.0724	0.0587	-0.188	0.0427	0.951	0.878	1.03	0.246	1	loglinear	Proteotoxic Stress	NM_001017956.2:1230
PLAUR	2.1	1.7	-1.22	5.42	4.28	0.428	42.9	0.247	1	Wald	Coagulation, Complement System, Myeloid Activation	NM_001005376.2:538
ANPEP	0.662	0.54	-0.397	1.72	1.58	0.759	3.3	0.249	1	lm.nb	Angiotensin System, Myeloid Activation	NM_001150.2:2113
MVP	-0.109	0.0893	-0.284	0.0665	0.928	0.822	1.05	0.252	1	loglinear	Myeloid Activation	NM_017458.2:700
CUL1	0.208	0.172	-0.129	0.546	1.16	0.914	1.46	0.255	1	lm.nb	BCR Signaling, Glycan Sensing, NF-kappaB Signaling, TCR Signaling, TGF-beta Signaling, TLR Signaling	NM_003592.2:1487
SEM1	-0.193	0.161	-0.508	0.122	0.875	0.703	1.09	0.257	1	lm.nb	BCR Signaling, Glycan Sensing, NF-kappaB Signaling, TCR Signaling	NM_006304.1:116
JUN	0.236	0.204	-0.163	0.635	1.18	0.893	1.55	0.273	1	lm.nb	BCR Signaling, MAPK Signaling, Myeloid Activation, NLR Signaling, TCR Signaling, TLR Signaling, TNF Signaling, Type I Interferon Signaling	NM_002228.3:1952
MAPK14	-0.0858	0.0741	-0.231	0.0594	0.942	0.852	1.04	0.274	1	loglinear	MAPK Signaling, Mononuclear Cell Migration, Myeloid Activation, NLR Signaling, RNA Sensing, TCR Signaling, TH17 Differentiation, TLR Signaling, TNF Signaling, Type I Interferon Signaling	NM_001315.2:792
ALPL	0.831	0.724	-0.588	2.25	1.78	0.665	4.76	0.278	1	lm.nb	Myeloid Activation	NM_000478.4:988
AKT1	0.122	0.107	-0.0879	0.332	1.09	0.941	1.26	0.281	1	loglinear	BCR Signaling, TCR Signaling, TNF Signaling	NM_001014432.1:1275
TLR4	1.36	1.19	-0.965	3.69	2.57	0.512	12.9	0.281	1	Wald	HIF1A Signaling, Myeloid Activation, NF-kappaB Signaling, NLR Signaling, TLR Signaling	NM_003266.3:2535
TMEM140	3.52	3.11	-2.58	9.62	11.5	0.167	789	0.287	1	Wald	Interferon Response Genes	NM_018295.3:377
CARD11	1.45	1.31	-1.12	4.02	2.74	0.461	16.3	0.297	1	Wald	BCR Signaling, Glycan Sensing, NF-kappaB Signaling, TCR Signaling	NM_032415.2:1075
C1QBP	-0.129	0.119	-0.362	0.103	0.914	0.778	1.07	0.301	1	lm.nb	Apoptosis, Coagulation	NM_001212.3:745
BCL6	0.0989	0.0913	-0.08	0.278	1.07	0.946	1.21	0.304	1	loglinear	Other Interleukin Signaling, TH1 Differentiation	NM_001134738.1:340
GBP2	2.35	2.2	-1.97	6.67	5.09	0.255	102	0.314	1	Wald	NLR Signaling, Type I Interferon Signaling, Type II Interferon Signaling	NM_004120.3:780
VRK3	0.158	0.151	-0.138	0.455	1.12	0.909	1.37	0.32	1	lm.nb	IL-17 Signaling, TLR Signaling	NM_016440.3:820
HLA-DPA1	2.74	2.61	-2.38	7.86	6.69	0.192	232	0.321	1	Wald	MHC Class II Antigen Presentation, TCR Signaling, Type II Interferon Signaling	NM_033554.3:305
CXCL14	-1.5	1.44	-4.31	1.32	0.355	0.0503	2.5	0.325	1	Wald	Chemokine Signaling	NM_004887.4:574
DDAH2	-0.135	0.131	-0.391	0.122	0.911	0.763	1.09	0.328	1	lm.nb	NO Signaling	NM_013974.1:672
MAPK8	0.146	0.142	-0.133	0.425	1.11	0.912	1.34	0.328	1	lm.nb	IL-1 Signaling, MAPK Signaling, NLR Signaling, RNA Sensing, TCR Signaling, TLR Signaling, TNF Signaling, Type I Interferon Signaling	NM_002750.2:945
HLA-DPB1	2.08	2.06	-1.95	6.11	4.23	0.258	69.2	0.339	1	Wald	MHC Class II Antigen Presentation, TCR Signaling, Type II Interferon Signaling	NM_002121.5:800
GNS	-0.102	0.102	-0.303	0.0986	0.932	0.811	1.07	0.343	1	lm.nb	Lysosome, Myeloid Activation	NM_002076.3:1340
PELI1	0.206	0.209	-0.203	0.615	1.15	0.869	1.53	0.346	1	lm.nb	IL-1 Signaling, TLR Signaling	NM_020651.3:1550
TRAF6	0.112	0.115	-0.113	0.337	1.08	0.925	1.26	0.353	1	lm.nb	ALPK1 Signaling, Glycan Sensing, Myeloid Activation, NF-kappaB Signaling, NLR Signaling, RNA Sensing, TCR Signaling, TLR Signaling, Type I Interferon Signaling	NM_145803.2:745
CSF1	1.44	1.48	-1.45	4.33	2.72	0.366	20.2	0.354	1	Wald	Mononuclear Cell Migration, Myeloid Activation, Other Interleukin Signaling, TNF Signaling	NM_000757.4:823
STT3B	0.151	0.164	-0.17	0.472	1.11	0.889	1.39	0.377	1	lm.nb	Proteotoxic Stress	XM_011533465.1:1495
MLKL	2.07	2.25	-2.33	6.47	4.2	0.199	88.8	0.381	1	Wald	TNF Signaling	NM_001142497.1:672
CTSZ	-0.175	0.192	-0.552	0.203	0.886	0.682	1.15	0.385	1	lm.nb	Apoptosis, Lysosome, Myeloid Activation	NM_001336.3:739
RPS6KA3	0.141	0.159	-0.17	0.453	1.1	0.889	1.37	0.394	1	lm.nb	IL-17 Signaling, MAPK Signaling, TLR Signaling	NM_004586.2:277
TRAF3	-0.129	0.148	-0.419	0.16	0.914	0.748	1.12	0.401	1	lm.nb	Inflammasomes, NF-kappaB Signaling, NLR Signaling, RNA Sensing, TLR Signaling, TNF Signaling, Type I Interferon Signaling	NM_145725.2:720
DDOST	0.0514	0.0594	-0.065	0.168	1.04	0.956	1.12	0.407	1	loglinear	Myeloid Activation, Proteotoxic Stress	NM_005216.4:1255
PRDM1	1.26	1.48	-1.64	4.16	2.4	0.321	17.9	0.416	1	Wald	BCR Signaling	NM_182907.1:310
GBA	0.0697	0.0822	-0.0914	0.231	1.05	0.939	1.17	0.416	1	loglinear	Lysosome, Oxidative Stress Response	NM_001005742.2:1695
IL1B	0.918	1.09	-1.21	3.05	1.89	0.432	8.27	0.42	1	Wald	DNA Sensing, Glycan Sensing, IL-1 Signaling, Inflammasomes, NF-kappaB Signaling, NLR Signaling, TH17 Differentiation, TNF Signaling	NM_000576.2:560
LIMK2	0.101	0.124	-0.142	0.344	1.07	0.906	1.27	0.433	1	lm.nb	Phagocytosis	NM_001031801.1:1590
RAB5C	0.0846	0.104	-0.12	0.289	1.06	0.92	1.22	0.436	1	lm.nb	Myeloid Activation, Phagocytosis	NM_001252039.1:477
RB1CC1	-0.12	0.149	-0.411	0.171	0.92	0.752	1.13	0.437	1	lm.nb	Autophagy	NM_001083617.1:1860
CSF2RA	1.25	1.57	-1.83	4.32	2.37	0.282	19.9	0.447	1	Wald	IL-2 Signaling, JAK-STAT Signaling	NM_006140.3:660
NEO1	0.103	0.13	-0.152	0.358	1.07	0.9	1.28	0.448	1	lm.nb	Lymphocyte Trafficking, TGF-beta Signaling	NM_002499.2:2430
GUCY1B1	1.38	1.8	-2.15	4.9	2.6	0.225	29.9	0.464	1	Wald	NO Signaling, Oxidative Stress Response	NM_000857.2:1878
GATA3	0.994	1.39	-1.74	3.73	1.99	0.3	13.2	0.494	1	Wald	Other Interleukin Signaling, TH1 Differentiation, TH2 Differentiation, TH9 Differentiation	NM_001002295.1:1691
TLN1	0.148	0.21	-0.264	0.56	1.11	0.832	1.47	0.498	1	lm.nb	Coagulation	NM_006289.3:1460
GK	0.138	0.196	-0.247	0.523	1.1	0.843	1.44	0.498	1	lm.nb	PPAR Signaling	NM_000167.3:1505
CD44	-0.132	0.194	-0.513	0.248	0.912	0.701	1.19	0.511	1	lm.nb	Myeloid Activation, Type II Interferon Signaling	NM_001001392.1:429
CHUK	0.102	0.15	-0.192	0.397	1.07	0.875	1.32	0.511	1	lm.nb	BCR Signaling, DNA Sensing, Glycan Sensing, NF-kappaB Signaling, NLR Signaling, RNA Sensing, TCR Signaling, TLR Signaling, TNF Signaling, Type I Interferon Signaling	NM_001320928.1:1634
ACKR2	1.58	2.33	-2.99	6.14	2.98	0.126	70.5	0.516	1	Wald	Chemokine Signaling	NM_001296.5:741
BATF	1.37	2.06	-2.67	5.42	2.59	0.157	42.7	0.523	1	Wald	Immune Exhaustion, Myeloid Activation, Other Interleukin Signaling	NM_006399.3:293
CTSA	0.117	0.186	-0.247	0.482	1.08	0.843	1.4	0.542	1	lm.nb	Angiotensin System, Lysosome, MHC Class II Antigen Presentation, Myeloid Activation	NM_001127695.1:1540
CGAS	1.43	2.34	-3.16	6.02	2.7	0.112	64.9	0.556	1	Wald	DNA Sensing	NM_138441.2:1185
IL32	0.367	0.605	-0.818	1.55	1.29	0.567	2.93	0.557	1	lm.nb	Other Interleukin Signaling	NM_004221.4:358
ATP6V1B2	0.115	0.19	-0.258	0.488	1.08	0.836	1.4	0.559	1	lm.nb	Phagocytosis	NM_001693.3:405
IFNAR1	0.0647	0.107	-0.145	0.275	1.05	0.904	1.21	0.56	1	lm.nb	JAK-STAT Signaling, NLR Signaling, Type I Interferon Signaling	NM_000629.2:782
PRCP	-0.101	0.17	-0.434	0.232	0.933	0.74	1.17	0.566	1	lm.nb	Angiotensin System, Coagulation, Myeloid Activation	NM_005040.2:776
NOX1	0.843	1.44	-1.97	3.66	1.79	0.255	12.6	0.572	1	Wald	Oxidative Stress Response	NM_007052.4:455
ICOS	-0.535	0.927	-2.35	1.28	0.69	0.196	2.43	0.578	1	Wald	T-cell Costimulation, TCR Signaling	NM_012092.3:549
IL2RG	2.1	3.73	-5.21	9.41	4.29	0.027	682	0.587	1	Wald	IL-2 Signaling, JAK-STAT Signaling, TH17 Differentiation, TH2 Differentiation	NM_000206.1:595
HLA-DQA	1.59	2.84	-3.96	7.15	3.02	0.0641	142	0.588	1	Wald	Lymphocyte Trafficking, MHC Class II Antigen Presentation, Phagocytosis, T-cell Costimulation, TCR Signaling, Type II Interferon Signaling	NM_002122.3:382
IL15	0.917	1.71	-2.43	4.26	1.89	0.186	19.2	0.604	1	Wald	IL-2 Signaling, JAK-STAT Signaling, Myeloid Activation, TNF Signaling	NM_000585.4:715
CCL2	0.466	0.88	-1.26	2.19	1.38	0.418	4.56	0.609	1	Wald	Chemokine Signaling, Mononuclear Cell Migration, NLR Signaling, Tissue Stress, TNF Signaling	NM_002982.3:250
TLR5	-0.129	0.245	-0.61	0.352	0.914	0.655	1.28	0.61	1	lm.nb	TLR Signaling	NM_003268.5:2570
IL15RA	1.33	2.57	-3.71	6.37	2.51	0.0763	82.9	0.618	1	Wald	IL-2 Signaling, JAK-STAT Signaling	NM_002189.3:709
TGFB2	0.267	0.52	-0.751	1.29	1.2	0.594	2.44	0.618	1	lm.nb	Coagulation, TGF-beta Signaling	NM_003238.2:1125
C5	-0.876	1.72	-4.26	2.5	0.545	0.0523	5.67	0.624	1	Wald	Complement System	NM_001735.2:466
CD40	2.27	4.58	-6.7	11.2	4.83	0.00964	2420	0.632	1	Wald	Immune Memory, NF-kappaB Signaling, T-cell Costimulation	NM_001250.4:196
NEU1	0.0752	0.153	-0.224	0.375	1.05	0.856	1.3	0.633	1	lm.nb	Lysosome, Myeloid Activation	NM_000434.4:808
NFKB2	1.52	3.16	-4.68	7.71	2.86	0.039	210	0.643	1	Wald	DNA Sensing, Glycan Sensing, Inflammasomes, NF-kappaB Signaling, RNA Sensing, TLR Signaling	NM_002502.2:825
THOP1	-0.0699	0.151	-0.367	0.227	0.953	0.776	1.17	0.654	1	lm.nb	Angiotensin System, MHC Class I Antigen Presentation	NM_003249.3:620
IL18R1	1.29	2.82	-4.24	6.81	2.44	0.053	112	0.659	1	Wald	IL-1 Signaling, TNF Signaling	NM_003855.3:822
HMOX1	1.27	2.82	-4.26	6.79	2.41	0.0523	111	0.664	1	Wald	HIF1A Signaling, Myeloid Activation, Other Interleukin Signaling, Oxidative Stress Response	NM_002133.2:781
PXN	0.0635	0.142	-0.215	0.342	1.04	0.862	1.27	0.664	1	lm.nb	Chemokine Signaling, Lymphocyte Trafficking, Oxidative Stress Response	NM_001080855.3:1430
NFAT5	1.09	2.43	-3.68	5.86	2.13	0.0779	58	0.665	1	Wald	NK Activity, TCR Signaling	NM_173214.1:3290
HLA-DMB	1.3	2.93	-4.43	7.04	2.47	0.0464	132	0.666	1	Wald	MHC Class II Antigen Presentation	NM_002118.4:374
ACKR3	0.207	0.47	-0.714	1.13	1.15	0.61	2.19	0.669	1	lm.nb	Chemokine Signaling	NM_020311.1:375
RAC2	0.472	1.08	-1.64	2.58	1.39	0.322	5.98	0.671	1	Wald	BCR Signaling, Lymphocyte Trafficking, Myeloid Activation, Myeloid Inflammation	NM_002872.4:341
PPIA	-0.0386	0.0891	-0.213	0.136	0.974	0.863	1.1	0.674	1	lm.nb	BCR Signaling, Coagulation, Myeloid Activation, Other Interleukin Signaling, Virus-Host Interaction	NM_021130.3:315
ACVR1	-0.079	0.185	-0.441	0.283	0.947	0.737	1.22	0.678	1	lm.nb	TGF-beta Signaling	NM_001105.2:1665
PLEKHA1	-0.0577	0.141	-0.334	0.219	0.961	0.793	1.16	0.691	1	lm.nb	Oxidative Stress Response	NM_001001974.1:205
LITAF	0.058	0.143	-0.223	0.339	1.04	0.857	1.26	0.694	1	lm.nb	Lysosome	NM_004862.3:483
SIGIRR	-0.0354	0.0877	-0.207	0.136	0.976	0.866	1.1	0.694	1	loglinear	IL-1 Signaling, TLR Signaling	NM_001135053.1:1382
IL33	0.134	0.337	-0.527	0.796	1.1	0.694	1.74	0.699	1	lm.nb	DNA Sensing, IL-1 Signaling, Myeloid Activation	NM_001199640.1:419
PLAT	1.02	2.6	-4.08	6.12	2.03	0.0592	69.7	0.704	1	Wald	Coagulation, Complement System	NM_000930.3:1340
THBS1	0.273	0.7	-1.1	1.65	1.21	0.467	3.13	0.705	1	lm.nb	Coagulation, Mononuclear Cell Migration, Myeloid Activation, NO Signaling, TGF-beta Signaling	NM_003246.2:3465
IRAK3	0.938	2.4	-3.77	5.64	1.92	0.0734	50	0.705	1	Wald	IL-1 Signaling, TLR Signaling	NM_007199.1:1735
DIABLO	-0.0429	0.111	-0.261	0.175	0.971	0.834	1.13	0.708	1	loglinear	Apoptosis, Oxidative Stress Response	NM_138930.3:856
TCF7	-0.674	1.76	-4.12	2.77	0.627	0.0576	6.82	0.71	1	Wald	TCR Signaling	NM_201633.2:519
RNF135	0.0519	0.137	-0.216	0.32	1.04	0.861	1.25	0.712	1	lm.nb	RNA Sensing	NM_032322.3:1368
CX3CL1	1.35	3.63	-5.77	8.47	2.55	0.0183	356	0.719	1	Wald	Chemokine Signaling, Mononuclear Cell Migration, Myeloid Activation, TNF Signaling	NM_002996.4:1080
VAMP3	0.0217	0.0608	-0.0975	0.141	1.02	0.935	1.1	0.729	1	loglinear	MHC Class I Antigen Presentation, Myeloid Activation, Phagocytosis	NM_004781.4:248
IKBKB	0.815	2.33	-3.76	5.39	1.76	0.0739	41.9	0.735	1	Wald	BCR Signaling, DNA Sensing, Glycan Sensing, NF-kappaB Signaling, NLR Signaling, RNA Sensing, TCR Signaling, TLR Signaling, TNF Signaling, Type I Interferon Signaling	NM_001556.1:1995
FBXO6	1.57	4.54	-7.33	10.5	2.96	0.00623	1410	0.738	1	Wald	MHC Class I Antigen Presentation, Proteotoxic Stress	NM_018438.5:420
CARD16	1.41	4.17	-6.76	9.58	2.66	0.00924	768	0.742	1	Wald	NLR Signaling	NM_001017534.1:507
CASP10	1.54	4.54	-7.37	10.4	2.9	0.00604	1390	0.743	1	Wald	Apoptosis, RNA Sensing, TNF Signaling	NM_001206524.1:746
PIK3R4	0.039	0.116	-0.188	0.266	1.03	0.878	1.2	0.744	1	lm.nb	Autophagy, TLR Signaling	NM_014602.1:3620
NOD2	0.953	2.9	-4.73	6.64	1.94	0.0377	99.5	0.75	1	Wald	IL-1 Signaling, IL-17 Signaling, NLR Signaling, TLR Signaling, TNF Signaling	NM_001293557.1:1120
IRAK4	0.672	2.07	-3.39	4.73	1.59	0.0954	26.6	0.753	1	Wald	NF-kappaB Signaling, NLR Signaling, TLR Signaling	NM_001114182.1:933
ETS1	0.69	2.17	-3.57	4.95	1.61	0.0842	30.9	0.758	1	Wald	Oxidative Stress Response	NM_005238.3:1305
MYD88	2.68	8.5	-14	19.3	6.42	6.18e-05	667000	0.76	1	Wald	DNA Sensing, NF-kappaB Signaling, NLR Signaling, TLR Signaling, Type I Interferon Signaling	NM_002468.4:349
CD68	2.68	8.56	-14.1	19.5	6.42	5.71e-05	723000	0.761	1	Wald	Lysosome, Myeloid Activation	NM_001251.2:1140
HPGD	0.198	0.65	-1.08	1.47	1.15	0.475	2.77	0.766	1	lm.nb	Leukotriene and Prostaglandin Inflammation	NM_000860.5:549
ATG4A	0.0304	0.101	-0.168	0.229	1.02	0.89	1.17	0.77	1	loglinear	Autophagy	NM_052936.5:1103
TRAF2	0.745	2.56	-4.27	5.76	1.68	0.052	54	0.777	1	Wald	NF-kappaB Signaling, NLR Signaling, RNA Sensing, TNF Signaling	NM_021138.3:1325
LGALS3	0.0547	0.196	-0.33	0.44	1.04	0.795	1.36	0.786	1	lm.nb	Mononuclear Cell Migration, Myeloid Activation	NM_001177388.1:495
MYC	0.81	2.9	-4.87	6.49	1.75	0.0341	90.1	0.786	1	Wald	Other Interleukin Signaling, TGF-beta Signaling	NM_002467.3:1610
LAMP2	0.0463	0.166	-0.28	0.372	1.03	0.824	1.29	0.786	1	lm.nb	Coagulation, Lysosome, Myeloid Activation, Phagocytosis	NM_002294.2:380
IRF3	0.459	1.75	-2.98	3.9	1.37	0.127	14.9	0.8	1	Wald	DNA Sensing, Interferon Response Genes, NLR Signaling, RNA Sensing, TLR Signaling, Type I Interferon Signaling, Type II Interferon Signaling	NM_001571.5:1303
TRIM6	0.641	2.56	-4.38	5.66	1.56	0.0481	50.6	0.808	1	Wald	Type II Interferon Signaling	NM_058166.4:1294
CD14	-0.535	2.19	-4.82	3.75	0.69	0.0355	13.4	0.812	1	Wald	Myeloid Activation, NF-kappaB Signaling, TLR Signaling	NM_000591.2:885
ERN1	0.689	2.82	-4.83	6.21	1.61	0.0351	74	0.812	1	Wald	Apoptosis, Proteotoxic Stress	NM_001433.2:435
IFNLR1	0.575	2.42	-4.16	5.31	1.49	0.056	39.6	0.817	1	Wald	JAK-STAT Signaling, Other Interleukin Signaling, Type III Interferon Signaling	NM_170743.3:359
ALOX5	0.255	1.1	-1.91	2.42	1.19	0.267	5.34	0.822	1	Wald	IL-1 Signaling, Leukotriene and Prostaglandin Inflammation, Myeloid Activation, Myeloid Inflammation	NM_000698.2:735
NRAS	-0.0225	0.0979	-0.214	0.169	0.985	0.862	1.12	0.823	1	loglinear	BCR Signaling, Glycan Sensing, Myeloid Activation, TCR Signaling	NM_002524.4:651
FOS	0.0919	0.411	-0.714	0.898	1.07	0.61	1.86	0.828	1	lm.nb	BCR Signaling, MAPK Signaling, TCR Signaling, TLR Signaling, TNF Signaling, Type I Interferon Signaling	NM_005252.3:554
NPC2	0.0481	0.217	-0.377	0.473	1.03	0.77	1.39	0.829	1	lm.nb	Lysosome, Myeloid Activation	NM_006432.3:193
SIRPA	0.0872	0.394	-0.685	0.86	1.06	0.622	1.81	0.829	1	lm.nb	Mononuclear Cell Migration, Myeloid Activation, Oxidative Stress Response	NM_001040022.1:1573
STAT4	-0.494	2.24	-4.88	3.89	0.71	0.034	14.8	0.83	1	Wald	IL-2 Signaling, TH1 Differentiation	NM_003151.2:789
PIK3CD	-0.492	2.3	-5	4.02	0.711	0.0312	16.2	0.836	1	Wald	BCR Signaling, Myeloid Activation, TCR Signaling, TNF Signaling	NM_005026.3:2978
PLCG1	0.513	2.41	-4.21	5.24	1.43	0.054	37.7	0.836	1	Wald	HIF1A Signaling, Interferon Response Genes, NF-kappaB Signaling, NK Activity, TCR Signaling	NM_002660.2:2290
PDCD1LG2	-0.433	2.04	-4.44	3.57	0.741	0.0461	11.9	0.837	1	Wald	Immune Memory, T-cell Costimulation	NM_025239.3:642
PSAP	0.0578	0.274	-0.479	0.594	1.04	0.718	1.51	0.837	1	lm.nb	Coagulation, Lysosome, Myeloid Activation	NM_001042465.2:310
MAP2K2	0.0269	0.129	-0.225	0.279	1.02	0.855	1.21	0.838	1	lm.nb	BCR Signaling, MAPK Signaling, TCR Signaling, TLR Signaling	NM_030662.3:839
TXN	-0.0214	0.104	-0.225	0.182	0.985	0.856	1.13	0.841	1	lm.nb	Inflammasomes, NLR Signaling, Oxidative Stress Response	NM_003329.2:55
RNF114	1.72	8.53	-15	18.4	3.3	3.05e-05	357000	0.845	1	Wald	MHC Class I Antigen Presentation	NM_018683.4:82
NFATC3	0.0287	0.144	-0.253	0.31	1.02	0.839	1.24	0.846	1	lm.nb	BCR Signaling, Glycan Sensing, TCR Signaling	NM_004555.2:2190
ICAM3	-0.689	3.69	-7.93	6.55	0.62	0.0041	93.9	0.856	1	Wald	Glycan Sensing, Lymphocyte Trafficking	NM_002162.3:1225
CDK4	-0.0252	0.142	-0.303	0.253	0.983	0.811	1.19	0.862	1	lm.nb	TCR Signaling	NM_000075.3:1098
NFATC2	-0.439	2.53	-5.4	4.53	0.738	0.0236	23	0.866	1	Wald	BCR Signaling, Glycan Sensing, NK Activity, TCR Signaling	NM_012340.3:1815
RELB	1.45	8.55	-15.3	18.2	2.73	2.47e-05	302000	0.869	1	Wald	Glycan Sensing, Myeloid Activation, NF-kappaB Signaling	NM_006509.3:960
IRAK1	0.907	5.46	-9.79	11.6	1.88	0.00113	3120	0.872	1	Wald	IL-17 Signaling, NF-kappaB Signaling, TLR Signaling	NM_001569.3:1036
RIPK3	0.905	5.57	-10	11.8	1.87	0.000972	3600	0.875	1	Wald	DNA Sensing, NLR Signaling, TLR Signaling, TNF Signaling	NM_006871.3:1174
PFKFB3	0.0552	0.341	-0.613	0.723	1.04	0.654	1.65	0.875	1	lm.nb	HIF1A Signaling	NM_004566.3:965
PANX1	0.605	3.75	-6.74	7.95	1.52	0.00937	247	0.875	1	Wald	Inflammasomes, NLR Signaling	NM_015368.3:610
UBE2N	0.0157	0.0978	-0.176	0.207	1.01	0.885	1.15	0.876	1	loglinear	Glycan Sensing, IL-1 Signaling, Interferon Response Genes, MHC Class I Antigen Presentation, TCR Signaling, TLR Signaling	NM_003348.4:357
ITGB2	0.368	2.32	-4.18	4.91	1.29	0.0553	30.1	0.877	1	Wald	Complement System, Lymphocyte Trafficking, Myeloid Activation, NK Activity, Other Interleukin Signaling, TLR Signaling	NM_001127491.1:1205
TRIM25	1.3	8.59	-15.5	18.1	2.46	2.1e-05	290000	0.883	1	Wald	Interferon Response Genes, NF-kappaB Signaling, RNA Sensing, Type II Interferon Signaling	NM_005082.4:480
MAFB	-0.402	2.69	-5.67	4.87	0.757	0.0196	29.2	0.884	1	Wald	Myeloid Inflammation	NM_005461.4:1231
TRIM56	0.455	3.13	-5.69	6.6	1.37	0.0194	96.9	0.888	1	Wald	DNA Sensing	NM_030961.3:2029
IL17RA	0.517	3.61	-6.56	7.6	1.43	0.0106	194	0.889	1	Wald	IL-17 Signaling	NM_014339.6:482
GLB1	0.0216	0.156	-0.284	0.327	1.02	0.821	1.25	0.892	1	lm.nb	Lysosome, Myeloid Activation	NM_000404.2:955
RNF31	1.16	8.49	-15.5	17.8	2.24	2.2e-05	227000	0.894	1	Wald	NLR Signaling, TNF Signaling	NM_017999.4:2500
TAB1	0.0165	0.125	-0.229	0.262	1.01	0.853	1.2	0.898	1	lm.nb	ALPK1 Signaling, Glycan Sensing, IL-17 Signaling, NF-kappaB Signaling, NLR Signaling, TLR Signaling, TNF Signaling	NM_153497.2:614
KLRK1	-0.306	2.33	-4.87	4.26	0.809	0.0342	19.1	0.898	1	Wald	NK Activity	NM_007360.1:760
IKBKG	0.758	5.8	-10.6	12.1	1.69	0.00064	4470	0.899	1	Wald	BCR Signaling, DNA Sensing, Glycan Sensing, NF-kappaB Signaling, NLR Signaling, RNA Sensing, TCR Signaling, TLR Signaling, TNF Signaling, Type I Interferon Signaling	NM_003639.2:470
GPX7	-0.318	2.49	-5.2	4.57	0.802	0.0271	23.7	0.901	1	Wald	Oxidative Stress Response	NM_015696.5:375
LEF1	-0.711	6.01	-12.5	11.1	0.611	0.000173	2160	0.908	1	Wald	TCR Signaling	NM_016269.3:1165
KDM6B	0.295	2.52	-4.64	5.23	1.23	0.0402	37.4	0.909	1	Wald	Oxidative Stress Response	NM_001080424.1:4865
APP	0.0308	0.28	-0.518	0.58	1.02	0.698	1.49	0.915	1	lm.nb	IL-1 Signaling, Inflammasomes, Mononuclear Cell Migration, Myeloid Activation, RNA Sensing, TLR Signaling	NM_000484.3:1725
RHOG	0.91	8.51	-15.8	17.6	1.88	1.79e-05	197000	0.917	1	Wald	Coagulation, Myeloid Activation	NM_001665.3:575
IL6R	-0.279	2.68	-5.53	4.97	0.824	0.0216	31.4	0.919	1	Wald	HIF1A Signaling, IL-6 Signaling, JAK-STAT Signaling, Mononuclear Cell Migration, TH17 Differentiation	NM_000565.2:993
HSP90AB1	0.00911	0.0901	-0.167	0.186	1.01	0.89	1.14	0.921	1	lm.nb	Inflammasomes, Myeloid Activation, NLR Signaling, Proteotoxic Stress, TH17 Differentiation	NM_007355.3:1530
CD276	0.394	3.91	-7.28	8.06	1.31	0.00645	268	0.922	1	Wald	T-cell Costimulation	NM_001024736.1:1162
IGFBP7	0.0413	0.414	-0.771	0.853	1.03	0.586	1.81	0.923	1	lm.nb	Tissue Stress	NM_001553.1:690
EVL	-0.292	2.96	-6.09	5.51	0.817	0.0147	45.5	0.924	1	Wald	TCR Signaling	NM_016337.2:888
IL12A	-0.151	1.54	-3.17	2.87	0.901	0.111	7.32	0.924	1	Wald	JAK-STAT Signaling, Other Interleukin Signaling, RNA Sensing, TH1 Differentiation	NM_000882.2:775
PDHB	-0.00925	0.0992	-0.204	0.185	0.994	0.868	1.14	0.928	1	lm.nb	HIF1A Signaling	NM_000925.3:555
NFKB1	0.664	7.12	-13.3	14.6	1.58	9.97e-05	25200	0.928	1	Wald	BCR Signaling, DNA Sensing, Glycan Sensing, Inflammasomes, Myeloid Activation, NF-kappaB Signaling, NLR Signaling, RNA Sensing, TCR Signaling, TH1 Differentiation, TLR Signaling, TNF Signaling, Type I Interferon Signaling	NM_003998.2:1675
S100A12	0.126	1.36	-2.54	2.79	1.09	0.172	6.91	0.928	1	Wald	IL-1 Signaling, Mononuclear Cell Migration, Myeloid Activation, RNA Sensing, TLR Signaling	NM_005621.1:260
ATG10	-0.384	4.21	-8.64	7.87	0.766	0.00251	234	0.929	1	Wald	Autophagy	NM_001131028.1:985
C5AR1	-0.213	2.44	-4.99	4.57	0.863	0.0314	23.7	0.932	1	Wald	Complement System, Mononuclear Cell Migration, Myeloid Activation	NM_001736.3:104
MAP3K5	0.744	8.53	-16	17.5	1.67	1.54e-05	182000	0.932	1	Wald	Oxidative Stress Response, Proteotoxic Stress, TNF Signaling	NM_005923.3:2415
FYN	0.219	2.55	-4.78	5.22	1.16	0.0363	37.3	0.933	1	Wald	BCR Signaling, Glycan Sensing, NK Activity, Other Interleukin Signaling, TCR Signaling	NM_002037.3:765
NFATC1	-0.45	5.49	-11.2	10.3	0.732	0.000421	1270	0.936	1	Wald	BCR Signaling, Glycan Sensing, NK Activity, TCR Signaling	NM_172389.1:1984
MSRA	0.332	4.11	-7.72	8.39	1.26	0.00474	334	0.937	1	Wald	Oxidative Stress Response	NM_001135670.2:472
MAP3K3	0.00934	0.119	-0.225	0.243	1.01	0.856	1.18	0.939	1	loglinear	IL-1 Signaling	NM_002401.3:470
CBL	0.344	4.42	-8.31	9	1.27	0.00315	512	0.94	1	Wald	IL-6 Signaling, Myeloid Activation, TGF-beta Signaling	NM_005188.3:1080
TNFRSF18	-0.127	1.65	-3.37	3.11	0.916	0.097	8.64	0.94	1	Wald	NF-kappaB Signaling, T-cell Costimulation	NM_148901.1:302
IL1RAP	0.632	8.49	-16	17.3	1.55	1.52e-05	157000	0.942	1	Wald	TH17 Differentiation	NM_002182.2:460
AKT3	0.307	4.12	-7.78	8.39	1.24	0.00456	336	0.942	1	Wald	BCR Signaling, TCR Signaling, TNF Signaling	NM_005465.4:287
NLRP1	0.225	3.3	-6.24	6.69	1.17	0.0132	104	0.947	1	Wald	Inflammasomes, NLR Signaling	NM_033004.2:2135
IL17RC	0.509	8.54	-16.2	17.3	1.42	1.3e-05	156000	0.954	1	Wald	IL-17 Signaling	NM_153461.2:1214
TIFA	-0.125	2.18	-4.39	4.14	0.917	0.0477	17.6	0.956	1	Wald	ALPK1 Signaling	NM_052864.2:2711
PLCG2	0.158	2.84	-5.4	5.72	1.12	0.0236	52.8	0.957	1	Wald	BCR Signaling, Glycan Sensing, NF-kappaB Signaling, NK Activity, TCR Signaling, TLR Signaling	NM_002661.2:525
PTGER4	0.321	5.78	-11	11.6	1.25	0.000487	3200	0.957	1	Wald	Leukotriene and Prostaglandin Inflammation	NM_000958.2:976
ULK1	0.278	5.29	-10.1	10.6	1.21	0.000923	1590	0.959	1	Wald	Autophagy	NM_003565.1:465
PRKCA	-0.215	4.17	-8.4	7.97	0.862	0.00297	250	0.96	1	Wald	HIF1A Signaling, Lymphocyte Trafficking, Myeloid Inflammation	NM_002737.2:680
PIK3C3	-0.00588	0.116	-0.232	0.221	0.996	0.851	1.17	0.96	1	lm.nb	Autophagy, Phagocytosis, TLR Signaling	NM_002647.2:1140
SUGT1	-0.00635	0.131	-0.263	0.25	0.996	0.834	1.19	0.962	1	lm.nb	Inflammasomes, NLR Signaling	NM_001130912.1:1180
PTPN6	0.262	5.44	-10.4	10.9	1.2	0.000743	1940	0.963	1	Wald	BCR Signaling, IL-1 Signaling, Myeloid Activation, NK Activity, TCR Signaling, Type I Interferon Signaling, Type II Interferon Signaling	NM_002831.5:1734
MAP1LC3A	-0.189	4.18	-8.38	8	0.877	0.003	257	0.965	1	Wald	Autophagy, Oxidative Stress Response	NM_032514.2:404
CCL14	-0.37	8.65	-17.3	16.6	0.774	6.11e-06	98100	0.967	1	Wald	Chemokine Signaling, Mononuclear Cell Migration	NM_032963.4:243
SMAD4	0.00305	0.0718	-0.138	0.144	1	0.909	1.1	0.967	1	loglinear	TGF-beta Signaling, TH17 Differentiation, Treg Differentiation	NM_005359.3:1370
AP1S2	-0.193	4.92	-9.83	9.45	0.875	0.0011	699	0.97	1	Wald	Lysosome, MHC Class II Antigen Presentation	NM_003916.4:362
MAP2K7	0.205	5.4	-10.4	10.8	1.15	0.00075	1770	0.971	1	Wald	MAPK Signaling, Proteotoxic Stress, TCR Signaling, TLR Signaling, TNF Signaling	NM_145185.2:495
IL17RE	0.0633	1.78	-3.43	3.56	1.04	0.0925	11.8	0.972	1	Wald	IL-17 Signaling	NM_153483.1:760
ATG13	-0.00322	0.0976	-0.195	0.188	0.998	0.874	1.14	0.974	1	loglinear	Autophagy	NM_001142673.1:1255
PIK3CB	0.164	5.76	-11.1	11.4	1.12	0.000449	2800	0.978	1	Wald	BCR Signaling, TCR Signaling, TNF Signaling	NM_006219.1:2945
CD4	-0.165	5.86	-11.7	11.3	0.892	0.000311	2560	0.978	1	Wald	Host Defense Peptides, Other Interleukin Signaling, TCR Signaling, Virus-Host Interaction	NM_000616.4:975
MTOR	-0.172	6.62	-13.1	12.8	0.888	0.00011	7150	0.98	1	Wald	Autophagy, HIF1A Signaling, TH17 Differentiation	NM_004958.3:1865
MAF	0.0735	3.05	-5.91	6.06	1.05	0.0166	66.6	0.981	1	Wald	TH2 Differentiation	NM_001031804.2:1834
IL7	0.0809	3.94	-7.64	7.8	1.06	0.00501	224	0.984	1	Wald	JAK-STAT Signaling, Other Interleukin Signaling	NM_001199886.1:652
EGLN1	0.167	8.52	-16.5	16.9	1.12	1.06e-05	119000	0.985	1	Wald	HIF1A Signaling, Oxidative Stress Response	NM_022051.2:3782
NOTCH1	0.0475	2.61	-5.07	5.17	1.03	0.0297	35.9	0.986	1	Wald	TH2 Differentiation	NM_017617.3:2999
IL10RB	0.123	7.57	-14.7	15	1.09	3.72e-05	31900	0.987	1	Wald	JAK-STAT Signaling, Other Interleukin Signaling, Treg Differentiation, Type III Interferon Signaling	NM_000628.4:760
PELI2	0.135	8.57	-16.7	16.9	1.1	9.63e-06	125000	0.988	1	Wald	IL-1 Signaling, TLR Signaling	NM_021255.2:546
STAT5B	0.132	8.48	-16.5	16.8	1.1	1.08e-05	111000	0.988	1	Wald	IL-2 Signaling, TH2 Differentiation	NM_012448.3:200
MAVS	-0.0633	4.08	-8.07	7.94	0.957	0.00373	245	0.988	1	Wald	DNA Sensing, NLR Signaling, RNA Sensing, Type I Interferon Signaling	NM_001206491.1:1036
FOXO1	0.0731	4.98	-9.68	9.83	1.05	0.00122	908	0.989	1	Wald	Other Interleukin Signaling, Oxidative Stress Response, Treg Differentiation	NM_002015.3:1526
SELENOS	-0.0801	6.69	-13.2	13	0.946	0.000107	8350	0.991	1	Wald	Oxidative Stress Response, Proteotoxic Stress	NM_203472.1:466
TGFB1	-0.0529	5.3	-10.4	10.3	0.964	0.00072	1290	0.992	1	Wald	Mononuclear Cell Migration, Myeloid Activation, Other Interleukin Signaling, TGF-beta Signaling, TH17 Differentiation, TH9 Differentiation, Treg Differentiation	NM_000660.3:1260
PTGER2	0.00959	3.15	-6.16	6.18	1.01	0.014	72.4	0.998	1	Wald	Immune Exhaustion, Leukotriene and Prostaglandin Inflammation	NM_000956.3:995
BDKRB2	-0.00872	2.96	-5.8	5.78	0.994	0.0179	55.1	0.998	1	Wald	Angiotensin System, Complement System	NM_000623.3:199
VWF	0.00781	4.38	-8.57	8.59	1.01	0.00263	385	0.999	1	Wald	Coagulation, Complement System	NM_000552.3:8115
CCL17	-0.00319	2.73	-5.36	5.36	0.998	0.0243	41	0.999	1	Wald	Chemokine Signaling, Mononuclear Cell Migration	NM_002987.2:229
WIPI1	0.00615	5.44	-10.7	10.7	1	0.000619	1630	0.999	1	Wald	Autophagy	NM_017983.5:1325
ARRB2	-0.0063	8.49	-16.7	16.6	0.996	9.7e-06	102000	0.999	1	Wald	Chemokine Signaling, Coagulation	NM_001257328.1:394
